# Supplementary material for: Sex-related differences in gene expression in early-stage bladder cancer revealed by whole-transcriptome sequencing
Source: BMC Cancer. 2026 Feb 9;26:361. doi: 10.1186/s12885-026-15666-3 (PMC12998147; doi:10.1186/s12885-026-15666-3)
Supplement: Supplementary file 1 — Supplementary Material 1: Supplementary Figure S1. The proportion of mitochondrial reads per sample calculated by ANOVA. Supplementary Figure S2. The boxplots for the five key genes identified in the two-factor interaction model illustrating sex-dependent expression changes in tumor tissue. Supplementary Table S1. DEGs most significantly differentiating between BC (g) and BM (s) tissues in female samples. Supplementary Table S2. DEGs most significantly differentiating between BC (g) and BM (s) tissues in male samples. Supplementary Table S3. Significantly enriched GO categories in ClueGO functional analysis of 753 female-unique DEGs (padj < 0.05). Supplementary Table S4. Significantly enriched GO categories in ClueGO functional analysis of 3989 male-unique DEGs (padj < 0.05). Supplementary Table S5. Functional annotation to immune system-related GO categories of female-related unique DEGs. Supplementary Table S6. Functional annotation to immune system-related GO categories of male-related unique DEGs. Supplementary Table S7. Two-factor (sex*tissue) interaction model. Sex-related gene altered expression in bladder tumor samples; Tissue: bladder cancer (BC), bladder mucosa (BM); Sex: female (F), male (M). [file 12885_2026_15666_MOESM1_ESM.zip › Table S1.xlsx]

## Sheet: protein_coding_0.05
Table S1. DEGs most significantly differentiating between BC (g) and BM (s) tissues in female samples.
ensembl_ID	gene_Ensembl	gene_biotype	klasa_g_s.FC	klasa_g_s.FC_notShrunken	klasa_g_s.adjusted_p	klasa_g_s.pvalue	mean_normalized_counts_s	mean_normalized_counts_g
ENSG00000198695	MT-ND6	protein_coding	0.153167	0.0840226	6.51791e-07	7.98567e-11	47455.1	3987.4
ENSG00000188042	ARL4C	protein_coding	0.404782	0.385604	6.00813e-06	1.47222e-09	670.742	258.535
ENSG00000141505	ASGR1	protein_coding	0.156198	0.0623708	1.20652e-05	3.69555e-09	152.001	9.638
ENSG00000185697	MYBL1	protein_coding	0.228525	0.167817	1.60598e-05	7.87051e-09	191.971	32.3622
ENSG00000198794	SCAMP5	protein_coding	2.64382	2.84205	2.45997e-05	1.91918e-08	269.318	766.257
ENSG00000058404	CAMK2B	protein_coding	0.175537	0.118842	2.45997e-05	1.95905e-08	85.173	10.3303
ENSG00000117245	KIF17	protein_coding	0.191653	0.193017	7.76724e-05	7.87626e-08	70.1183	13.765
ENSG00000163219	ARHGAP25	protein_coding	0.334255	0.294567	8.76395e-05	1.18113e-07	648.582	191.046
ENSG00000166923	GREM1	protein_coding	0.183346	0.0722509	8.97383e-05	1.26438e-07	326.227	23.7137
ENSG00000198753	PLXNB3	protein_coding	2.19862	2.29303	9.13473e-05	1.34301e-07	616.927	1413.91
ENSG00000198788	MUC2	protein_coding	5.05619	13.9352	9.39276e-05	1.49603e-07	445.92	6214.48
ENSG00000110092	CCND1	protein_coding	2.85719	3.19413	9.793e-05	1.70585e-07	2929.06	9357.34
ENSG00000142910	TINAGL1	protein_coding	2.21752	2.31821	9.793e-05	1.73975e-07	1831.11	4246.37
ENSG00000145335	SNCA	protein_coding	0.263944	0.200657	9.793e-05	1.65676e-07	111.267	22.6346
ENSG00000008277	ADAM22	protein_coding	0.368801	0.3354	9.80147e-05	1.91435e-07	416.495	140.015
ENSG00000163563	MNDA	protein_coding	0.356586	0.32045	9.80147e-05	1.92139e-07	71.6601	22.8064
ENSG00000108511	HOXB6	protein_coding	2.67778	2.93929	0.000133603	2.70087e-07	538.172	1582.95
ENSG00000102837	OLFM4	protein_coding	0.186634	0.0369485	0.000134365	2.79857e-07	2189.43	80.9445
ENSG00000116667	C1orf21	protein_coding	0.519071	0.506163	0.000149565	3.34708e-07	1547.37	783.807
ENSG00000147883	CDKN2B	protein_coding	0.291236	0.234546	0.000149565	3.39676e-07	336.021	78.7508
ENSG00000226321	CROCC2	protein_coding	0.182488	0.115176	0.000149565	3.48167e-07	102.518	11.9591
ENSG00000073861	TBX21	protein_coding	0.291571	0.233773	0.000161785	3.86884e-07	62.8863	14.6742
ENSG00000169174	PCSK9	protein_coding	0.194145	0.162289	0.000161785	4.06345e-07	47.2734	7.84309
ENSG00000161509	GRIN2C	protein_coding	0.201753	0.136466	0.000161785	3.98505e-07	72.9344	10.1525
ENSG00000120093	HOXB3	protein_coding	2.42242	2.59299	0.000165231	4.61547e-07	1100.69	2855.37
ENSG00000185338	SOCS1	protein_coding	0.322446	0.274279	0.000165231	4.61092e-07	166.964	45.7273
ENSG00000240505	TNFRSF13B	protein_coding	0.188202	0.056342	0.000165231	4.65611e-07	186.557	10.5858
ENSG00000148408	CACNA1B	protein_coding	0.205965	0.215282	0.000194184	5.7099e-07	87.7331	19.0978
ENSG00000166428	PLD4	protein_coding	0.362146	0.323554	0.000194702	5.95235e-07	81.0897	26.2997
ENSG00000174938	SEZ6L2	protein_coding	2.60979	2.86065	0.000200925	6.27738e-07	204.302	586.156
ENSG00000116147	TNR	protein_coding	0.207772	0.410916	0.000205686	7.30814e-07	50.4037	20.8866
ENSG00000005471	ABCB4	protein_coding	0.295568	0.235663	0.000205686	7.20509e-07	118.867	28.034
ENSG00000198734	F5	protein_coding	0.251337	0.171724	0.000205686	7.18342e-07	440.29	75.7091
ENSG00000182742	HOXB4	protein_coding	2.34192	2.49348	0.000210264	7.92239e-07	220.32	550.81
ENSG00000140968	IRF8	protein_coding	0.284763	0.220322	0.000210264	8.01892e-07	849.459	187.267
ENSG00000129204	USP6	protein_coding	0.212821	0.202614	0.000210264	8.11482e-07	101.96	20.8464
ENSG00000106701	FSD1L	protein_coding	0.382166	0.346991	0.000214035	8.45395e-07	69.0929	23.9519
ENSG00000175984	DENND2C	protein_coding	0.339252	0.293206	0.000214035	8.91596e-07	783.081	229.623
ENSG00000086730	LAT2	protein_coding	0.301757	0.24344	0.000214035	8.61674e-07	268.328	65.3557
ENSG00000158473	CD1D	protein_coding	0.273294	0.202327	0.000214035	8.8709e-07	102.045	20.8828
ENSG00000204482	LST1	protein_coding	0.355077	0.3129	0.000215716	9.11812e-07	81.0878	25.3488
ENSG00000110665	C11orf21	protein_coding	0.278727	0.462473	0.000236798	1.02994e-06	91.6406	42.5188
ENSG00000125877	ITPA	protein_coding	1.58874	1.60386	0.000277807	1.24234e-06	473.572	760.671
ENSG00000100784	RPS6KA5	protein_coding	0.505591	0.489713	0.000277807	1.2297e-06	1207.8	591.144
ENSG00000074276	CDHR2	protein_coding	0.243141	0.160938	0.000279569	1.26734e-06	102.592	16.7104
ENSG00000151229	SLC2A13	protein_coding	0.41661	0.387346	0.000281378	1.29278e-06	161.501	62.5428
ENSG00000111860	CEP85L	protein_coding	0.456789	0.434313	0.000293968	1.36863e-06	941.088	408.812
ENSG00000173762	CD7	protein_coding	0.336298	0.28669	0.00032133	1.51571e-06	128.875	36.7985
ENSG00000120075	HOXB5	protein_coding	2.71291	3.04605	0.000331998	1.62138e-06	215.93	659.534
ENSG00000104043	ATP8B4	protein_coding	0.409322	0.37798	0.000331998	1.61316e-06	212.797	80.4859
ENSG00000145703	IQGAP2	protein_coding	0.329467	0.277247	0.000331998	1.64738e-06	579.211	160.605
ENSG00000140678	ITGAX	protein_coding	0.264184	0.272016	0.000331998	1.6397e-06	1013.83	275.861
ENSG00000133574	GIMAP4	protein_coding	0.351738	0.306337	0.000332517	1.67033e-06	296.864	91.0922
ENSG00000123329	ARHGAP9	protein_coding	0.26644	0.186852	0.000340499	1.73128e-06	1055	197.212
ENSG00000198216	CACNA1E	protein_coding	0.199403	0.265336	0.000368616	1.91744e-06	88.0949	23.5034
ENSG00000188906	LRRK2	protein_coding	0.307319	0.245574	0.000383208	2.06581e-06	627.866	154.469
ENSG00000126259	KIRREL2	protein_coding	0.198631	0.103637	0.000383208	2.05329e-06	51.1091	5.40116
ENSG00000176046	NUPR1	protein_coding	0.250179	0.0292325	0.000383208	2.03544e-06	1061.22	31.1647
ENSG00000183092	BEGAIN	protein_coding	0.27002	0.190105	0.000387957	2.11518e-06	136.357	26.1414
ENSG00000138378	STAT4	protein_coding	0.416946	0.38619	0.000389112	2.20654e-06	206.844	80.1054
ENSG00000158517	NCF1	protein_coding	0.255002	0.165756	0.000389112	2.15999e-06	161.215	26.6912
ENSG00000182870	GALNT9	protein_coding	0.208387	0.107274	0.000389112	2.21682e-06	68.6125	7.5108
ENSG00000179144	GIMAP7	protein_coding	0.321455	0.264184	0.000404791	2.34148e-06	191.961	50.9425
ENSG00000125505	MBOAT7	protein_coding	2.15701	2.26784	0.000428163	2.51799e-06	1768.51	4011.47
ENSG00000166501	PRKCB	protein_coding	0.343992	0.293974	0.000428543	2.65148e-06	963.238	283.204
ENSG00000102445	RUBCNL	protein_coding	0.288002	0.215731	0.000428543	2.60226e-06	235.101	50.8407
ENSG00000123689	G0S2	protein_coding	0.283338	0.208714	0.000428543	2.58515e-06	181.416	37.7619
ENSG00000160460	SPTBN4	protein_coding	0.260826	0.173246	0.000428543	2.57884e-06	202.211	35.3278
ENSG00000152495	CAMK4	protein_coding	0.383108	0.343989	0.000433786	2.75958e-06	207.667	71.4497
ENSG00000082074	FYB1	protein_coding	0.348294	0.29951	0.000433786	2.7182e-06	992.883	297.439
ENSG00000277258	PCGF2	protein_coding	1.6315	1.65138	0.000441308	2.86564e-06	667.357	1103.01
ENSG00000050730	TNIP3	protein_coding	0.284141	0.140835	0.000441308	2.85328e-06	101.924	14.2074
ENSG00000204856	FAM216A	protein_coding	0.382537	0.342768	0.000446188	2.92466e-06	47.0585	16.2429
ENSG00000161929	SCIMP	protein_coding	0.315917	0.168018	0.000447647	2.97671e-06	149.859	25.2751
ENSG00000198771	RCSD1	protein_coding	0.31801	0.257707	0.000463029	3.12014e-06	1005.26	259.232
ENSG00000263961	RHEX	protein_coding	2.70327	3.05683	0.000465009	3.16197e-06	97.6819	299.639
ENSG00000160803	UBQLN4	protein_coding	1.58663	1.603	0.000484172	3.43118e-06	722.772	1159.99
ENSG00000187244	BCAM	protein_coding	2.35523	2.53727	0.000487453	3.58334e-06	2401.74	6095.57
ENSG00000120068	HOXB8	protein_coding	3.57514	4.97135	0.000492012	3.67713e-06	110.508	551.131
ENSG00000086967	MYBPC2	protein_coding	0.212057	0.242808	0.000492012	3.66484e-06	53.8303	13.2111
ENSG00000172673	THEMIS	protein_coding	0.360172	0.313057	0.00051306	3.88627e-06	202.719	63.5264
ENSG00000169031	COL4A3	protein_coding	0.259224	0.16443	0.000553516	4.23851e-06	331.852	54.6832
ENSG00000124406	ATP8A1	protein_coding	0.409565	0.375107	0.000554092	4.31081e-06	711.021	266.573
ENSG00000111913	RIPOR2	protein_coding	0.289513	0.213068	0.000572518	4.48924e-06	779.167	166.148
ENSG00000172780	RAB43	protein_coding	0.389119	0.349306	0.000574838	4.54264e-06	140.234	48.626
ENSG00000180448	ARHGAP45	protein_coding	0.293112	0.218137	0.000583279	4.71654e-06	2113.97	461.205
ENSG00000145244	CORIN	protein_coding	0.292125	0.216522	0.000583279	4.7053e-06	256.975	55.8428
ENSG00000180447	GAS1	protein_coding	0.279316	0.50494	0.000617903	5.14793e-06	120.669	61.039
ENSG00000140379	BCL2A1	protein_coding	0.277854	0.192811	0.000617903	5.14269e-06	57.6854	10.9323
ENSG00000132837	DMGDH	protein_coding	0.383498	0.341372	0.000622594	5.22515e-06	69.14	23.8978
ENSG00000066336	SPI1	protein_coding	0.356996	0.30713	0.000635309	5.4097e-06	315.286	96.702
ENSG00000005249	PRKAR2B	protein_coding	0.353466	0.302221	0.000652248	5.63385e-06	363.356	110.202
ENSG00000109684	CLNK	protein_coding	0.309765	0.240375	0.000652248	5.61031e-06	58.5121	14.2517
ENSG00000139154	AEBP2	protein_coding	0.447051	0.41934	0.000654037	5.8897e-06	2189.32	917.682
ENSG00000187775	DNAH17	protein_coding	0.237215	0.256498	0.000654037	5.8466e-06	110.003	28.4075
ENSG00000163395	IGFN1	protein_coding	0.218526	0.21791	0.000654037	5.78723e-06	242.023	52.8838
ENSG00000128815	WDFY4	protein_coding	0.275505	0.18787	0.000654037	5.86012e-06	1978.91	371.936
ENSG00000125618	PAX8	protein_coding	4.02576	7.99725	0.000677772	6.21574e-06	110.366	882.965
ENSG00000170689	HOXB9	protein_coding	3.83217	6.09835	0.000677772	6.15063e-06	63.5122	388.589
ENSG00000158220	ESYT3	protein_coding	0.31015	0.408206	0.000677772	6.228e-06	48.6867	20.1057
ENSG00000171791	BCL2	protein_coding	0.423923	0.391237	0.000689254	6.43058e-06	1125.82	440.749
ENSG00000063180	CA11	protein_coding	0.356045	0.304786	0.000689254	6.46018e-06	198.776	60.7516
ENSG00000244734	HBB	protein_coding	0.216743	0.103718	0.000704883	6.64984e-06	239.086	24.9137
ENSG00000105967	TFEC	protein_coding	0.377971	0.333209	0.000718853	6.86971e-06	88.035	29.3223
ENSG00000102096	PIM2	protein_coding	0.363706	0.93212	0.000721668	6.98503e-06	535.717	498.76
ENSG00000198223	CSF2RA	protein_coding	0.348031	0.2935	0.000721668	6.96488e-06	357.539	104.857
ENSG00000184613	NELL2	protein_coding	0.31294	0.243856	0.000731441	7.12442e-06	197.642	48.2711
ENSG00000148908	RGS10	protein_coding	0.531085	0.515435	0.000736442	7.43323e-06	188.387	96.4626
ENSG00000091831	ESR1	protein_coding	0.297684	0.22066	0.000736442	7.25365e-06	316.705	70.0747
ENSG00000187889	FYB2	protein_coding	0.280549	0.192218	0.000736442	7.44382e-06	54.0446	10.5995
ENSG00000206432	TMEM200C	protein_coding	0.277133	0.186724	0.000736442	7.35199e-06	69.768	13.2178
ENSG00000140015	KCNH5	protein_coding	0.227301	0.0824575	0.000736442	7.31489e-06	48.1187	4.02127
ENSG00000159335	PTMS	protein_coding	0.331789	0.270468	0.00075432	7.67074e-06	2756.7	745.682
ENSG00000172830	SSH3	protein_coding	1.82417	1.87115	0.000755459	7.79001e-06	3353.7	6276.59
ENSG00000115232	ITGA4	protein_coding	0.378953	0.333913	0.000755459	7.84883e-06	732.182	244.433
ENSG00000105376	ICAM5	protein_coding	0.281153	0.192731	0.000755459	7.84241e-06	93.1895	18.1741
ENSG00000085265	FCN1	protein_coding	0.268074	0.170555	0.000755459	7.86743e-06	185.998	31.9516
ENSG00000131370	SH3BP5	protein_coding	0.452406	0.424749	0.000774451	8.11267e-06	1467.24	622.663
ENSG00000101150	TPD52L2	protein_coding	1.60217	1.6214	0.000785567	8.27723e-06	671.256	1089.75
ENSG00000138434	ITPRID2	protein_coding	0.595225	0.585663	0.000818433	8.67366e-06	2078.77	1216.68
ENSG00000167700	MFSD3	protein_coding	1.72223	1.75478	0.000827508	8.82054e-06	140.511	247.153
ENSG00000167083	GNGT2	protein_coding	0.314261	0.24251	0.000846239	9.07204e-06	53.0277	13.0517
ENSG00000150672	DLG2	protein_coding	0.411618	0.374538	0.000858882	9.40935e-06	406.953	152.768
ENSG00000101445	PPP1R16B	protein_coding	0.319959	0.251744	0.000858882	9.3551e-06	751.855	189.287
ENSG00000050438	SLC4A8	protein_coding	0.305464	0.229813	0.000858882	9.27877e-06	173.329	39.9295
ENSG00000206072	SERPINB11	protein_coding	0.22922	0.0787032	0.000858882	9.41803e-06	124.049	9.82432
ENSG00000185112	FAM43A	protein_coding	0.322926	0.25559	0.000871439	9.79815e-06	366.405	93.7686
ENSG00000066230	SLC9A3	protein_coding	0.245524	0.121511	0.000871439	9.79339e-06	91.1117	11.169
ENSG00000164818	DNAAF5	protein_coding	1.327	1.33038	0.000873564	9.90011e-06	462.967	614.481
ENSG00000130222	GADD45G	protein_coding	0.343587	0.284477	0.000882853	1.0108e-05	128.571	36.646
ENSG00000130294	KIF1A	protein_coding	0.238386	0.129726	0.000882853	1.01135e-05	236.912	30.9159
ENSG00000161714	PLCD3	protein_coding	1.81667	1.86379	0.000883051	1.0224e-05	3202.32	5969.61
ENSG00000144820	ADGRG7	protein_coding	0.227875	1.22446	0.000883051	1.02123e-05	103.417	126.715
ENSG00000188157	AGRN	protein_coding	1.97209	2.05004	0.000886287	1.03451e-05	5897.27	12088.4
ENSG00000100351	GRAP2	protein_coding	0.360271	0.307409	0.000889529	1.0517e-05	264.55	81.4339
ENSG00000197860	SGTB	protein_coding	0.456639	0.428588	0.000934789	1.13384e-05	151.983	65.0963
ENSG00000151490	PTPRO	protein_coding	0.381947	0.335869	0.000934789	1.11505e-05	202.226	68.2647
ENSG00000136717	BIN1	protein_coding	0.333227	0.269394	0.000934789	1.12296e-05	1080.54	291.308
ENSG00000064205	CCN5	protein_coding	0.264416	0.773114	0.00094894	1.15682e-05	52.9669	41.0252
ENSG00000255150	EID3	protein_coding	0.359342	0.305135	0.000963647	1.18543e-05	145.387	44.3902
ENSG00000124126	PREX1	protein_coding	0.34732	0.288884	0.000963647	1.18655e-05	1959.62	566.117
ENSG00000160255	ITGB2	protein_coding	0.365502	0.313636	0.000975876	1.20759e-05	1143.23	358.537
ENSG00000174749	FAM241A	protein_coding	0.394757	0.352012	0.000978931	1.21737e-05	373.264	131.375
ENSG00000136938	ANP32B	protein_coding	0.458186	0.430362	0.000980385	1.22518e-05	2478.06	1065.98
ENSG00000198010	DLGAP2	protein_coding	0.262175	0.237046	0.00101906	1.2803e-05	54.9579	13.2379
ENSG00000155970	MICU3	protein_coding	0.299192	0.216252	0.00101906	1.286e-05	176.432	38.4512
ENSG00000101096	NFATC2	protein_coding	0.415528	0.378009	0.00102019	1.31242e-05	807.853	305.439
ENSG00000164483	SAMD3	protein_coding	0.33147	0.265153	0.00102019	1.29841e-05	82.0899	21.7845
ENSG00000164236	ANKRD33B	protein_coding	0.321916	0.251194	0.00103254	1.33464e-05	361.338	90.9275
ENSG00000153898	MCOLN2	protein_coding	0.315096	0.240079	0.00108997	1.42222e-05	223.086	53.5478
ENSG00000106397	PLOD3	protein_coding	1.51145	1.52423	0.00111833	1.46608e-05	516.387	786.168
ENSG00000103056	SMPD3	protein_coding	0.351634	0.292814	0.00111945	1.47441e-05	100.581	29.6715
ENSG00000165521	EML5	protein_coding	0.486688	0.46331	0.00112382	1.49393e-05	130.244	60.4701
ENSG00000115956	PLEK	protein_coding	0.343158	0.281082	0.00112408	1.50116e-05	362.794	101.831
ENSG00000167291	TBC1D16	protein_coding	1.36609	1.37099	0.0011353	1.53005e-05	1015.56	1391.65
ENSG00000148734	NPFFR1	protein_coding	0.293332	0.203387	0.0011353	1.52324e-05	53.2531	10.9744
ENSG00000187239	FNBP1	protein_coding	0.463102	0.435431	0.00114239	1.5676e-05	2160.8	940.784
ENSG00000177374	HIC1	protein_coding	0.336779	0.271607	0.00114239	1.56652e-05	992.882	269.843
ENSG00000179314	WSCD1	protein_coding	0.274732	0.179455	0.00114239	1.55e-05	66.7797	12.1988
ENSG00000163618	CADPS	protein_coding	0.270364	0.162692	0.00114239	1.56582e-05	108.87	17.9394
ENSG00000163508	EOMES	protein_coding	0.335819	0.269799	0.00114917	1.59153e-05	55.822	14.9441
ENSG00000125384	PTGER2	protein_coding	0.378649	0.328889	0.00115761	1.62394e-05	54.8299	18.0133
ENSG00000137449	CPEB2	protein_coding	0.616953	0.608462	0.0011653	1.6476e-05	483.14	293.883
ENSG00000102879	CORO1A	protein_coding	0.351145	0.291664	0.0011653	1.64901e-05	1128.45	329.114
ENSG00000147251	DOCK11	protein_coding	0.400723	0.358015	0.00117038	1.67053e-05	605.737	216.885
ENSG00000139044	B4GALNT3	protein_coding	0.342131	0.278732	0.00117038	1.66857e-05	577.506	161.3
ENSG00000184205	TSPYL2	protein_coding	0.397764	0.354202	0.00117455	1.68368e-05	2162.6	766.173
ENSG00000168528	SERINC2	protein_coding	2.14497	2.27804	0.00117666	1.69392e-05	2859	6514.1
ENSG00000197471	SPN	protein_coding	0.383261	0.335038	0.00118786	1.71731e-05	452.084	151.487
ENSG00000153303	FRMD1	protein_coding	0.240724	0.123734	0.00118791	1.72467e-05	53.891	6.82604
ENSG00000183023	SLC8A1	protein_coding	0.420653	0.383091	0.00120602	1.76574e-05	764.376	293.181
ENSG00000119900	OGFRL1	protein_coding	0.534285	0.517509	0.0012117	1.78889e-05	354.585	183.523
ENSG00000141837	CACNA1A	protein_coding	0.264316	0.32572	0.0012117	1.78511e-05	186.182	60.8955
ENSG00000166035	LIPC	protein_coding	2.96247	3.67358	0.00121216	1.79701e-05	53.2227	196.488
ENSG00000183496	MEX3B	protein_coding	0.359069	0.301242	0.00121707	1.81919e-05	51.501	15.6962
ENSG00000171940	ZNF217	protein_coding	1.78383	1.82861	0.00122172	1.87349e-05	2153.3	3938.17
ENSG00000188001	TPRG1	protein_coding	0.435317	0.401051	0.00122172	1.83579e-05	113.186	45.4496
ENSG00000169554	ZEB2	protein_coding	0.371263	0.318428	0.00122172	1.88602e-05	1855.78	591.197
ENSG00000144366	GULP1	protein_coding	0.322926	0.249194	0.00122172	1.87293e-05	292.783	73.1914
ENSG00000104972	LILRB1	protein_coding	0.308714	0.227044	0.00122172	1.88462e-05	413.038	93.7126
ENSG00000111728	ST8SIA1	protein_coding	0.329128	0.258313	0.00123243	1.91011e-05	288.954	74.9082
ENSG00000124120	TTPAL	protein_coding	1.47066	1.48102	0.00124647	1.94713e-05	446.322	662.624
ENSG00000103044	HAS3	protein_coding	2.3416	2.55885	0.00125107	1.96198e-05	2073.49	5306.72
ENSG00000165078	CPA6	protein_coding	0.281541	0.179796	0.00126199	1.98684e-05	250.778	45.3328
ENSG00000068078	FGFR3	protein_coding	2.10786	2.23132	0.00127465	2.0157e-05	5725.66	12776.4
ENSG00000081237	PTPRC	protein_coding	0.382269	0.332768	0.00127465	2.02239e-05	1624.12	540.36
ENSG00000164099	PRSS12	protein_coding	0.368205	0.313448	0.00130186	2.08949e-05	235.584	73.6565
ENSG00000077420	APBB1IP	protein_coding	0.363024	0.306272	0.00130186	2.08792e-05	349.909	107.18
ENSG00000242574	HLA-DMB	protein_coding	0.378284	0.327078	0.00130266	2.1172e-05	433.52	141.789
ENSG00000138735	PDE5A	protein_coding	0.339847	0.273282	0.00130266	2.11729e-05	736.874	201.625
ENSG00000205744	DENND1C	protein_coding	0.300453	0.211907	0.00130266	2.12269e-05	483.756	102.604
ENSG00000072818	ACAP1	protein_coding	0.299187	0.209903	0.00130266	2.11864e-05	1187.36	249.306
ENSG00000164985	PSIP1	protein_coding	0.508811	0.488094	0.0013069	2.14952e-05	796.603	388.832
ENSG00000206559	ZCWPW2	protein_coding	0.42225	0.383737	0.0013069	2.15361e-05	68.0864	26.1302
ENSG00000060982	BCAT1	protein_coding	0.374976	0.322391	0.00131395	2.18133e-05	190.852	61.7167
ENSG00000116132	PRRX1	protein_coding	0.307658	0.223301	0.00131395	2.1786e-05	198.257	44.4492
ENSG00000014216	CAPN1	protein_coding	1.7195	1.75515	0.00132105	2.20122e-05	4834.46	8486.17
ENSG00000036828	CASR	protein_coding	0.258464	0.128347	0.00136882	2.29758e-05	116.427	15.1184
ENSG00000138587	MNS1	protein_coding	0.337396	0.268233	0.0013891	2.34013e-05	71.9577	19.4443
ENSG00000125354	SEPTIN6	protein_coding	0.382832	0.332447	0.00140211	2.37063e-05	985.114	327.36
ENSG00000108932	SLC16A6	protein_coding	0.384028	0.333173	0.00140748	2.39696e-05	47.548	16.0012
ENSG00000072182	ASIC4	protein_coding	0.245853	0.138696	0.00140748	2.38857e-05	47.7708	6.7726
ENSG00000130528	HRC	protein_coding	0.267073	0.323741	0.00145149	2.49859e-05	78.3141	25.5823
ENSG00000102996	MMP15	protein_coding	1.82161	1.8748	0.00147329	2.55416e-05	404.893	759.101
ENSG00000009790	TRAF3IP3	protein_coding	0.340812	0.27284	0.00147329	2.55025e-05	565.79	154.46
ENSG00000143344	RGL1	protein_coding	0.482971	0.457411	0.00149298	2.59743e-05	706.85	323.6
ENSG00000197122	SRC	protein_coding	1.54166	1.55772	0.0014942	2.60872e-05	3104.76	4836.84
ENSG00000196090	PTPRT	protein_coding	0.260441	0.283447	0.00152522	2.67579e-05	71.2308	20.3731
ENSG00000033100	CHPF2	protein_coding	1.46157	1.47176	0.00155149	2.75626e-05	971.833	1429.1
ENSG00000204851	PNMA8B	protein_coding	0.306079	0.217055	0.00155149	2.75612e-05	116.686	25.5974
ENSG00000223865	HLA-DPB1	protein_coding	0.443502	0.409496	0.00155789	2.79536e-05	1420.26	581.564
ENSG00000124721	DNAH8	protein_coding	0.272149	0.153682	0.00155789	2.77761e-05	101.376	15.7474
ENSG00000160767	ENTREP3	protein_coding	1.71891	1.75552	0.00157502	2.84073e-05	300.32	527.737
ENSG00000086619	ERO1B	protein_coding	0.569407	0.555932	0.00157502	2.85179e-05	470.488	260.905
ENSG00000162692	VCAM1	protein_coding	0.383881	0.332582	0.00157502	2.85596e-05	471.053	156.773
ENSG00000134072	CAMK1	protein_coding	0.415648	0.37411	0.00158433	2.88276e-05	197.342	73.9968
ENSG00000147443	DOK2	protein_coding	0.355755	0.293058	0.00158433	2.89224e-05	152.856	44.919
ENSG00000233041	PHGR1	protein_coding	3.55606	3.17626	0.0015961	2.96262e-05	41.2167	131.316
ENSG00000198324	PHETA1	protein_coding	1.45634	1.46626	0.0015961	2.95463e-05	157.745	230.647
ENSG00000188517	COL25A1	protein_coding	0.297085	0.200217	0.0015961	2.9512e-05	70.0881	14.248
ENSG00000122122	SASH3	protein_coding	0.336307	0.264259	0.00163356	3.04216e-05	399.967	105.66
ENSG00000119547	ONECUT2	protein_coding	3.54921	4.98064	0.00164	3.0642e-05	137.507	685.564
ENSG00000134516	DOCK2	protein_coding	0.336534	0.264503	0.00164452	3.08977e-05	1787.38	472.783
ENSG00000164674	SYTL3	protein_coding	0.467391	0.43815	0.00164697	3.10749e-05	332.997	145.88
ENSG00000080845	DLGAP4	protein_coding	1.38286	1.38889	0.00166124	3.14939e-05	1194.43	1660.34
ENSG00000122223	CD244	protein_coding	0.385481	0.333695	0.00167826	3.21794e-05	59.0094	19.6504
ENSG00000114450	GNB4	protein_coding	0.458776	0.427477	0.00171092	3.30152e-05	392.27	167.902
ENSG00000085733	CTTN	protein_coding	1.39439	1.40101	0.00171478	3.35099e-05	5318.19	7450.95
ENSG00000270629	NBPF14	protein_coding	0.550356	0.534395	0.00171478	3.3429e-05	596.196	318.278
ENSG00000139970	RTN1	protein_coding	0.38874	0.337457	0.00171478	3.32331e-05	91.2955	30.7824
ENSG00000186407	CD300E	protein_coding	0.261723	0.239969	0.00171478	3.33183e-05	59.6866	14.5074
ENSG00000007202	BLTP2	protein_coding	1.45942	1.46972	0.00172144	3.41486e-05	4355.65	6402.77
ENSG00000113638	TTC33	protein_coding	0.689574	0.684975	0.00172144	3.41673e-05	288.335	197.183
ENSG00000115607	IL18RAP	protein_coding	0.367708	0.308264	0.00172144	3.40544e-05	58.0961	17.8947
ENSG00000138964	PARVG	protein_coding	0.338573	0.266436	0.00172144	3.41117e-05	735.224	195.979
ENSG00000171608	PIK3CD	protein_coding	0.377182	0.322006	0.00172974	3.45405e-05	924.894	297.828
ENSG00000158458	NRG2	protein_coding	0.366153	0.306397	0.00174455	3.52672e-05	323.722	99.3895
ENSG00000015285	WAS	protein_coding	0.364545	0.304095	0.00174455	3.51186e-05	284.701	86.545
ENSG00000149970	CNKSR2	protein_coding	0.302879	0.207625	0.00174455	3.51868e-05	103.429	21.7037
ENSG00000079841	RIMS1	protein_coding	0.262516	0.124475	0.00174455	3.49496e-05	93.0876	11.727
ENSG00000107518	ATRNL1	protein_coding	0.395949	0.346951	0.00179851	3.65783e-05	134.78	47.0034
ENSG00000170074	FAM153A	protein_coding	0.30064	0.202787	0.00180696	3.6861e-05	63.49	13.044
ENSG00000204394	VARS1	protein_coding	1.54882	1.56619	0.00182317	3.73032e-05	1032.36	1616.22
ENSG00000129009	ISLR	protein_coding	0.330373	0.519107	0.00185258	3.8132e-05	212.182	110.323
ENSG00000140368	PSTPIP1	protein_coding	0.350837	0.283362	0.00187436	3.88384e-05	660.523	187.212
ENSG00000081052	COL4A4	protein_coding	0.326782	0.246483	0.00187436	3.90396e-05	408.523	100.694
ENSG00000173376	NDNF	protein_coding	0.325778	0.244972	0.00187436	3.89573e-05	537.8	131.934
ENSG00000005844	ITGAL	protein_coding	0.333427	0.256799	0.00189564	3.97152e-05	1761.21	452.369
ENSG00000069667	RORA	protein_coding	0.489065	0.463214	0.00192536	4.04556e-05	689.582	319.613
ENSG00000136286	MYO1G	protein_coding	0.348992	0.280159	0.00192943	4.06595e-05	639.681	179.235
ENSG00000227507	LTB	protein_coding	0.303819	0.207085	0.00194135	4.11483e-05	225.423	46.7174
ENSG00000213203	GIMAP1	protein_coding	0.381192	0.325697	0.00196969	4.19904e-05	113.996	37.3824
ENSG00000162458	FBLIM1	protein_coding	1.90789	1.98366	0.00197856	4.24027e-05	814.176	1614.96
ENSG00000048052	HDAC9	protein_coding	0.359257	0.294739	0.00197856	4.24219e-05	326.711	96.5292
ENSG00000198646	NCOA6	protein_coding	1.37491	1.38078	0.00198264	4.26308e-05	1512.24	2090.58
ENSG00000271503	CCL5	protein_coding	0.416979	0.373773	0.00198356	4.27723e-05	347.427	129.881
ENSG00000135074	ADAM19	protein_coding	0.324471	0.24155	0.0019854	4.29336e-05	1540.93	372.148
ENSG00000198483	ANKRD35	protein_coding	0.391021	0.339126	0.00199312	4.32226e-05	209.65	71.2279
ENSG00000106809	OGN	protein_coding	0.254786	0.323732	0.00202928	4.41309e-05	117.264	38.0435
ENSG00000068831	RASGRP2	protein_coding	0.299425	0.197745	0.00204259	4.45456e-05	713.969	141.404
ENSG00000198887	SMC5	protein_coding	0.636181	0.628176	0.00205144	4.48642e-05	2315.99	1454.93
ENSG00000264343	NOTCH2NLA	protein_coding	0.608159	0.597875	0.00205262	4.50159e-05	193.822	115.865
ENSG00000090530	P3H2	protein_coding	0.493786	0.468443	0.00206348	4.55694e-05	431.742	202.369
ENSG00000235162	C12orf75	protein_coding	0.374247	0.315422	0.00206348	4.57595e-05	69.2117	21.6633
ENSG00000188039	NWD1	protein_coding	0.322346	0.236987	0.00206348	4.57062e-05	204.298	48.7143
ENSG00000136936	XPA	protein_coding	0.520114	0.499178	0.00206644	4.60784e-05	375.11	187.257
ENSG00000183918	SH2D1A	protein_coding	0.376154	0.318097	0.00206644	4.59907e-05	50.4598	15.9677
ENSG00000254726	MEX3A	protein_coding	2.52376	2.88844	0.00206898	4.62618e-05	146.212	423.453
ENSG00000020256	ZFP64	protein_coding	1.26077	1.26284	0.00207955	4.69721e-05	367.886	466.991
ENSG00000164543	STK17A	protein_coding	0.493207	0.467619	0.00207955	4.68437e-05	499.449	232.829
ENSG00000086300	SNX10	protein_coding	0.455069	0.421418	0.00207955	4.68778e-05	108.561	45.5716
ENSG00000178860	MSC	protein_coding	0.337988	0.26124	0.00207955	4.70078e-05	77.2427	20.333
ENSG00000117419	ERI3	protein_coding	1.27177	1.2741	0.00208055	4.72359e-05	445.477	569.319
ENSG00000183474	GTF2H2C	protein_coding	0.510206	0.487462	0.00208055	4.72852e-05	127.637	61.9595
ENSG00000079335	CDC14A	protein_coding	0.642352	0.634686	0.00216438	4.94557e-05	584.634	370.598
ENSG00000276644	DACH1	protein_coding	0.350838	0.280655	0.00216438	4.9382e-05	247.432	69.7324
ENSG00000082397	EPB41L3	protein_coding	0.446258	0.410264	0.00217035	4.9725e-05	579.507	237.803
ENSG00000167483	NIBAN3	protein_coding	0.273641	0.0860976	0.00217787	5.00308e-05	419.402	36.2749
ENSG00000068028	RASSF1	protein_coding	0.478125	0.449298	0.00218408	5.03817e-05	431.436	193.559
ENSG00000141404	GNAL	protein_coding	0.377138	0.318713	0.00218603	5.06198e-05	300.457	95.9868
ENSG00000145416	MARCHF1	protein_coding	0.42686	0.385449	0.00218882	5.08186e-05	175.877	67.7714
ENSG00000277893	SRD5A2	protein_coding	0.281492	0.157855	0.00220374	5.13001e-05	102.137	16.3182
ENSG00000253368	TRNP1	protein_coding	2.3336	2.57872	0.00221428	5.17256e-05	420.791	1086.34
ENSG00000166979	EVA1C	protein_coding	0.440652	0.402873	0.0022417	5.26202e-05	430.139	173.583
ENSG00000185811	IKZF1	protein_coding	0.393218	0.340467	0.00231007	5.44827e-05	757.35	257.794
ENSG00000181804	SLC9A9	protein_coding	0.489973	0.463235	0.00232405	5.50442e-05	337.196	156.353
ENSG00000171502	COL24A1	protein_coding	0.326617	0.241332	0.00232484	5.52583e-05	638.936	154.506
ENSG00000142347	MYO1F	protein_coding	0.359947	0.293109	0.00232933	5.55078e-05	1178.98	345.637
ENSG00000181143	MUC16	protein_coding	0.279959	0.361115	0.00233045	5.56891e-05	147.828	53.4908
ENSG00000163564	PYHIN1	protein_coding	0.347414	0.273929	0.00233045	5.582e-05	103.861	28.4918
ENSG00000185271	KLHL33	protein_coding	0.276133	0.259636	0.00237665	5.70723e-05	63.4991	16.6703
ENSG00000010438	PRSS3	protein_coding	0.291659	0.176195	0.00238033	5.73063e-05	46.655	8.3649
ENSG00000121210	TMEM131L	protein_coding	0.384125	0.327428	0.0023871	5.76157e-05	721.443	236.072
ENSG00000152582	SPEF2	protein_coding	0.374123	0.313074	0.00238913	5.78109e-05	156.226	49.2253
ENSG00000180921	FAM83H	protein_coding	1.78841	1.84074	0.00239181	5.80223e-05	2515.65	4631.01
ENSG00000091137	SLC26A4	protein_coding	0.289331	0.361247	0.00240818	5.9148e-05	258.677	93.2653
ENSG00000135736	CCDC102A	protein_coding	0.404622	0.355227	0.00240818	5.87581e-05	273.064	97.151
ENSG00000131771	PPP1R1B	protein_coding	0.304375	0.201428	0.00240818	5.89575e-05	634.742	127.955
ENSG00000169594	BNC1	protein_coding	0.274593	0.135589	0.00240818	5.91571e-05	50.8686	7.04546
ENSG00000058335	RASGRF1	protein_coding	0.331237	0.405648	0.00242254	5.98068e-05	82.1557	33.5111
ENSG00000162882	HAAO	protein_coding	0.361561	0.294442	0.00244193	6.0435e-05	254.764	75.283
ENSG00000198756	COLGALT2	protein_coding	0.333056	0.250376	0.00245217	6.08385e-05	152.874	38.4538
ENSG00000149476	TKFC	protein_coding	1.41102	1.41902	0.00245668	6.11009e-05	594.082	843.272
ENSG00000169710	FASN	protein_coding	1.93078	2.01667	0.00251301	6.2656e-05	3451.22	6960.39
ENSG00000171357	LURAP1	protein_coding	0.390899	0.335824	0.00252486	6.32954e-05	150.375	50.7309
ENSG00000138639	ARHGAP24	protein_coding	0.375478	0.314144	0.00252486	6.34154e-05	197.034	62.1137
ENSG00000142408	CACNG8	protein_coding	0.260253	0.231143	0.00256756	6.46452e-05	100.16	23.261
ENSG00000154277	UCHL1	protein_coding	0.322856	0.520523	0.00258456	6.55481e-05	61.7334	32.2391
ENSG00000167535	CACNB3	protein_coding	1.62368	1.65068	0.00260965	6.65042e-05	552.158	910.871
ENSG00000010671	BTK	protein_coding	0.350546	0.276646	0.00261701	6.68522e-05	187.5	51.7938
ENSG00000143401	ANP32E	protein_coding	0.533376	0.513533	0.00262121	6.71199e-05	683.485	350.499
ENSG00000175745	NR2F1	protein_coding	0.365105	0.298486	0.00266329	6.84842e-05	876.489	261.794
ENSG00000136573	BLK	protein_coding	0.275583	0.0649145	0.00266329	6.85238e-05	456.248	29.7056
ENSG00000005884	ITGA3	protein_coding	1.70295	1.74135	0.00269258	6.94424e-05	5375.46	9360.47
ENSG00000144218	AFF3	protein_coding	0.326632	0.237666	0.00270824	7.00122e-05	996.304	237.062
ENSG00000165071	TMEM71	protein_coding	0.448036	0.410363	0.00271341	7.0626e-05	59.4709	24.4704
ENSG00000014257	ACP3	protein_coding	0.445935	0.408015	0.00271341	7.06443e-05	68.479	27.9225
ENSG00000006283	CACNA1G	protein_coding	0.297825	0.215664	0.00271341	7.06115e-05	85.2882	18.5967
ENSG00000133069	TMCC2	protein_coding	0.419882	0.374053	0.00272703	7.11661e-05	105.795	39.6974
ENSG00000006747	SCIN	protein_coding	0.409727	0.360823	0.00272981	7.14059e-05	374.943	135.495
ENSG00000135905	DOCK10	protein_coding	0.415097	0.367899	0.0027369	7.19267e-05	1067.39	392.648
ENSG00000169896	ITGAM	protein_coding	0.400331	0.347833	0.0027369	7.18172e-05	240.918	83.9106
ENSG00000188783	PRELP	protein_coding	0.302884	0.761316	0.00277482	7.30932e-05	358.464	273.061
ENSG00000110492	MDK	protein_coding	2.33169	2.58973	0.00278101	7.34266e-05	826.386	2140.85
ENSG00000126460	PRRG2	protein_coding	1.67799	1.7128	0.0028036	7.47208e-05	164.299	282.352
ENSG00000141644	MBD1	protein_coding	1.35488	1.36025	0.0028036	7.49166e-05	1588.04	2157.63
ENSG00000120910	PPP3CC	protein_coding	0.634758	0.626098	0.0028036	7.52251e-05	365.172	228.406
ENSG00000119408	NEK6	protein_coding	0.433277	0.391451	0.0028036	7.51258e-05	825.14	323.013
ENSG00000105852	PON3	protein_coding	0.391545	0.335514	0.0028036	7.45901e-05	74.1378	24.8618
ENSG00000180096	SEPTIN1	protein_coding	0.365224	0.297543	0.0028036	7.49174e-05	293.041	87.1857
ENSG00000008516	MMP25	protein_coding	0.327035	0.237058	0.0028036	7.44214e-05	209.827	49.7845
ENSG00000235568	NFAM1	protein_coding	0.372092	0.30728	0.0028192	7.58165e-05	143.895	44.1652
ENSG00000197635	DPP4	protein_coding	0.370676	0.305126	0.00282394	7.6117e-05	95.3109	29.3322
ENSG00000271425	NBPF10	protein_coding	0.585217	0.571821	0.00286811	7.75977e-05	509.872	291.284
ENSG00000165091	TMC1	protein_coding	0.373251	0.309111	0.00286811	7.76588e-05	162.565	50.2403
ENSG00000106123	EPHB6	protein_coding	1.72416	1.76676	0.00287987	7.93671e-05	1277.42	2257.1
ENSG00000141480	ARRB2	protein_coding	0.488824	0.46049	0.00287987	7.87765e-05	557.615	256.645
ENSG00000114013	CD86	protein_coding	0.48794	0.459374	0.00287987	7.91541e-05	61.8917	28.4079
ENSG00000186469	GNG2	protein_coding	0.462908	0.428733	0.00287987	7.91385e-05	181.966	78.1109
ENSG00000133454	MYO18B	protein_coding	0.297003	0.379235	0.00287987	7.89639e-05	106.411	40.5167
ENSG00000020633	RUNX3	protein_coding	0.395152	0.339955	0.00287987	7.97417e-05	411.627	139.842
ENSG00000183484	GPR132	protein_coding	0.34757	0.269688	0.00287987	7.9667e-05	233.79	63.0848
ENSG00000198963	RORB	protein_coding	0.309812	0.205034	0.00287987	7.95625e-05	162.36	33.4616
ENSG00000136155	SCEL	protein_coding	0.274501	0.0459411	0.00290745	8.08615e-05	126.181	5.88628
ENSG00000088756	ARHGAP28	protein_coding	0.385388	0.326074	0.00291561	8.12669e-05	521.703	170.373
ENSG00000115107	STEAP3	protein_coding	1.87428	1.94847	0.0029289	8.23302e-05	690.406	1346.52
ENSG00000211445	GPX3	protein_coding	0.372945	0.930115	0.0029289	8.22894e-05	396.988	369.437
ENSG00000096717	SIRT1	protein_coding	0.6103	0.599414	0.0029289	8.19976e-05	707.696	423.533
ENSG00000165030	NFIL3	protein_coding	0.453588	0.416906	0.0029289	8.23552e-05	324.553	135.079
ENSG00000198846	TOX	protein_coding	0.361587	0.290732	0.00293528	8.28942e-05	118.675	34.7022
ENSG00000107295	SH3GL2	protein_coding	0.289128	0.16112	0.00293528	8.28822e-05	202.386	32.7288
ENSG00000089692	LAG3	protein_coding	0.375399	0.3112	0.00296044	8.3786e-05	86.613	26.8556
ENSG00000117266	CDK18	protein_coding	1.51092	1.52655	0.00296461	8.40857e-05	721.261	1100.8
ENSG00000117091	CD48	protein_coding	0.411325	0.361647	0.00297048	8.44341e-05	152.792	55.239
ENSG00000167930	FAM234A	protein_coding	1.35241	1.35774	0.00298044	8.50954e-05	664.209	902.471
ENSG00000205710	C17orf107	protein_coding	0.467704	0.43421	0.00298044	8.53669e-05	144.956	62.9535
ENSG00000139725	RHOF	protein_coding	0.477519	0.446361	0.00298771	8.58391e-05	273.278	121.759
ENSG00000174130	TLR6	protein_coding	0.403517	0.350657	0.00301966	8.71269e-05	155.712	54.56
ENSG00000170631	ZNF16	protein_coding	1.39646	1.40396	0.00302031	8.74218e-05	169.806	240.904
ENSG00000167103	PIP5KL1	protein_coding	0.373309	0.307821	0.00302031	8.75503e-05	188.065	57.8802
ENSG00000130270	ATP8B3	protein_coding	0.367199	0.298427	0.00302031	8.77007e-05	113.496	34.0748
ENSG00000090661	CERS4	protein_coding	0.396002	0.340268	0.00302438	8.81894e-05	548.739	187.031
ENSG00000276231	PIK3R6	protein_coding	0.347805	0.268448	0.00302438	8.80317e-05	150.246	40.5126
ENSG00000160593	JAML	protein_coding	0.411417	0.361193	0.0031041	9.07042e-05	689.866	249.353
ENSG00000104814	MAP4K1	protein_coding	0.331531	0.241339	0.00314209	9.21089e-05	617.781	149.189
ENSG00000174123	TLR10	protein_coding	0.3272	0.153485	0.00314209	9.22875e-05	103.622	15.9296
ENSG00000106617	PRKAG2	protein_coding	0.63963	0.631096	0.00325808	9.60383e-05	738.869	466.294
ENSG00000023902	PLEKHO1	protein_coding	0.413068	0.362994	0.00325808	9.62015e-05	918.276	333.396
ENSG00000174125	TLR1	protein_coding	0.519508	0.496304	0.00327168	9.7004e-05	146.775	72.6981
ENSG00000182993	C12orf60	protein_coding	0.382978	0.32059	0.00327168	9.68912e-05	46.7113	14.9127
ENSG00000111667	USP5	protein_coding	1.49059	1.50475	0.0032745	9.72883e-05	892.607	1342.77
ENSG00000140931	CMTM3	protein_coding	1.53831	1.55684	0.00329123	9.79869e-05	264.12	411.918
ENSG00000175197	DDIT3	protein_coding	0.542079	0.522456	0.00331209	9.8894e-05	241.045	125.7
ENSG00000023892	DEF6	protein_coding	0.48194	0.451195	0.00331209	9.92166e-05	1697.89	765.587
ENSG00000100365	NCF4	protein_coding	0.409711	0.358142	0.00331209	9.92053e-05	424.625	151.753
ENSG00000109079	TNFAIP1	protein_coding	1.5073	1.52293	0.00331345	9.94603e-05	540.193	823.164
ENSG00000196876	SCN8A	protein_coding	0.377236	0.312086	0.00331827	9.98083e-05	203.614	63.6961
ENSG00000101294	HM13	protein_coding	1.42503	1.43441	0.00332198	0.000100123	1174.49	1685.25
ENSG00000019991	HGF	protein_coding	0.386488	0.325422	0.0033249	0.000100415	91.1795	29.8464
ENSG00000103855	CD276	protein_coding	1.52179	1.53882	0.00336707	0.000102514	524.547	808.313
ENSG00000103184	SEC14L5	protein_coding	0.358679	0.413132	0.00336707	0.000102408	61.6138	25.5611
ENSG00000121068	TBX2	protein_coding	2.06194	2.19868	0.00339278	0.000103921	2122.86	4668
ENSG00000131473	ACLY	protein_coding	1.56574	1.58731	0.00339278	0.000103832	1640	2603.97
ENSG00000099284	MACROH2A2	protein_coding	1.5152	1.53164	0.00339278	0.000103874	600.478	921.157
ENSG00000012211	PRICKLE3	protein_coding	1.4698	1.48238	0.00339278	0.000104207	354.163	526.676
ENSG00000101203	COL20A1	protein_coding	0.26899	0.127449	0.00339278	0.000104336	67.5344	8.72615
ENSG00000130844	ZNF331	protein_coding	0.565516	0.549134	0.00341728	0.000105383	946.565	519.734
ENSG00000262152	GREP1	protein_coding	0.267008	0.209709	0.00341728	0.000105508	52.3838	11.0958
ENSG00000095794	CREM	protein_coding	0.639376	0.630681	0.00344517	0.000106847	292.159	183.614
ENSG00000113594	LIFR	protein_coding	0.405508	0.351823	0.00344517	0.000106968	1026.94	361.605
ENSG00000286264		protein_coding	0.344971	0.26046	0.00344517	0.000107002	57.2927	15.0234
ENSG00000160791	CCR5	protein_coding	0.43393	0.389867	0.0034618	0.000107943	141.898	55.3904
ENSG00000186074	CD300LF	protein_coding	0.385787	0.322694	0.00355259	0.000111209	58.6564	18.8221
ENSG00000197872	CYRIA	protein_coding	0.445762	0.405115	0.00357551	0.000112146	203.939	82.559
ENSG00000143702	CEP170	protein_coding	0.665936	0.659149	0.00362745	0.000113997	825.537	543.494
ENSG00000130985	UBA1	protein_coding	1.48434	1.49828	0.00362834	0.000114247	3244.62	4861.23
ENSG00000132128	LRRC41	protein_coding	1.44256	1.45329	0.00364303	0.000114933	1111.61	1617.12
ENSG00000051128	HOMER3	protein_coding	1.5434	1.56291	0.00365168	0.000115653	171.372	267.303
ENSG00000183196	CHST6	protein_coding	0.322209	0.219207	0.00365168	0.000115564	62.8511	14.06
ENSG00000148090	AUH	protein_coding	0.567271	0.550881	0.00366148	0.000116412	515.915	284.191
ENSG00000070193	FGF10	protein_coding	0.290815	0.152369	0.00366148	0.000116217	84.0539	12.9554
ENSG00000143294	PRCC	protein_coding	1.37593	1.38265	0.00370736	0.000118098	758.58	1048.41
ENSG00000167895	TMC8	protein_coding	0.355763	0.277141	0.00375241	0.000119763	1263.86	350.386
ENSG00000106034	CPED1	protein_coding	0.400048	0.343027	0.00379239	0.000121372	593.786	204.011
ENSG00000102781	KATNAL1	protein_coding	0.438422	0.394906	0.00381299	0.00012263	234.753	92.7862
ENSG00000196843	ARID5A	protein_coding	0.457904	0.420066	0.00382599	0.000123291	473.256	198.824
ENSG00000107742	SPOCK2	protein_coding	0.392461	0.332073	0.00382599	0.000123517	916.434	304.318
ENSG00000082175	PGR	protein_coding	0.373211	0.303596	0.00383799	0.000124375	264.776	80.6833
ENSG00000123159	GIPC1	protein_coding	1.72836	1.77452	0.00384589	0.000125398	1383.8	2455.87
ENSG00000164062	APEH	protein_coding	1.56576	1.58791	0.00384589	0.000125898	1152.24	1830.03
ENSG00000274211	SOCS7	protein_coding	1.31061	1.3145	0.00384589	0.000126011	683.437	898.765
ENSG00000081059	TCF7	protein_coding	0.460956	0.423833	0.00384589	0.000125992	402.445	170.55
ENSG00000134242	PTPN22	protein_coding	0.429757	0.38322	0.00384589	0.000126045	149.04	57.0244
ENSG00000108883	EFTUD2	protein_coding	1.31124	1.31516	0.00384952	0.000126403	1243.87	1635.52
ENSG00000150637	CD226	protein_coding	0.444403	0.402424	0.00384952	0.000127107	136.01	54.9417
ENSG00000179841	AKAP5	protein_coding	0.546796	0.527014	0.00385212	0.000127429	54.9933	28.4541
ENSG00000070729	CNGB1	protein_coding	0.312507	0.324594	0.00389049	0.000129413	73.1645	23.9436
ENSG00000142227	EMP3	protein_coding	0.422728	0.373582	0.00390655	0.000130426	211.599	79.0313
ENSG00000011083	SLC6A7	protein_coding	0.285298	0.158661	0.00390655	0.000130321	48.0605	7.75884
ENSG00000154188	ANGPT1	protein_coding	0.346319	0.259836	0.00393199	0.000131757	81.3196	21.3185
ENSG00000069431	ABCC9	protein_coding	0.371827	0.300741	0.0039351	0.000132102	268.248	80.8995
ENSG00000144233	AMMECR1L	protein_coding	1.28138	1.28432	0.0039597	0.000133347	616.665	791.303
ENSG00000105321	CCDC9	protein_coding	0.484555	0.453039	0.0039597	0.000133413	1340.16	607.061
ENSG00000138759	FRAS1	protein_coding	2.11257	2.2764	0.00396152	0.000133717	424.541	966.457
ENSG00000137266	SLC22A23	protein_coding	1.5558	1.57703	0.00396631	0.000134608	669.303	1056.39
ENSG00000111450	STX2	protein_coding	0.398844	0.340203	0.00396631	0.000134376	332.016	113.099
ENSG00000127249	ATP13A4	protein_coding	0.352455	0.269557	0.00396631	0.000134596	75.9138	20.5759
ENSG00000126266	FFAR1	protein_coding	0.275801	0.0922476	0.00397724	0.000135222	67.8071	6.38324
ENSG00000135046	ANXA1	protein_coding	0.404592	0.348364	0.00400231	0.00013632	2977.43	1037.2
ENSG00000181588	MEX3D	protein_coding	1.78627	1.84472	0.00400277	0.000137516	375.076	692.813
ENSG00000125871	MGME1	protein_coding	1.41586	1.42503	0.00400277	0.000136792	298.874	428.298
ENSG00000196199	MPHOSPH8	protein_coding	0.580342	0.565252	0.00400277	0.000139741	2318.38	1309.66
ENSG00000071242	RPS6KA2	protein_coding	0.557472	0.53931	0.00400277	0.00013867	1648.45	888.517
ENSG00000141401	IMPA2	protein_coding	0.475649	0.441733	0.00400277	0.000139146	289.127	127.917
ENSG00000196628	TCF4	protein_coding	0.452787	0.412898	0.00400277	0.000137955	1673.9	691.374
ENSG00000104447	TRPS1	protein_coding	0.432717	0.386533	0.00400277	0.000139768	912.8	353.033
ENSG00000122986	HVCN1	protein_coding	0.412769	0.359375	0.00400277	0.000139467	188.101	67.5146
ENSG00000129993	CBFA2T3	protein_coding	0.410312	0.356176	0.00400277	0.000137818	458.676	163.361
ENSG00000078098	FAP	protein_coding	0.399014	0.339633	0.00400277	0.00013945	54.7596	18.7962
ENSG00000110934	BIN2	protein_coding	0.386382	0.321883	0.00400277	0.000139015	365.958	117.755
ENSG00000134757	DSG3	protein_coding	0.292768	0.106788	0.00400277	0.000138568	511.281	54.751
ENSG00000152465	NMT2	protein_coding	0.507597	0.480786	0.00403163	0.000141023	367.221	176.428
ENSG00000134668	SPOCD1	protein_coding	2.36672	2.68044	0.00403643	0.000141438	895.031	2400.21
ENSG00000115207	GTF3C2	protein_coding	1.41395	1.42305	0.00404293	0.000141914	1069.01	1522.12
ENSG00000166123	GPT2	protein_coding	1.61447	1.2928	0.00404508	0.000142237	358.997	464.442
ENSG00000123685	BATF3	protein_coding	0.380716	0.312128	0.00404762	0.000142574	49.5864	15.6736
ENSG00000160688	FLAD1	protein_coding	1.47812	1.49197	0.00407214	0.000143687	366.663	546.438
ENSG00000159753	CARMIL2	protein_coding	0.328638	0.227227	0.0041092	0.000145247	513.689	116.856
ENSG00000175602	CCDC85B	protein_coding	0.487785	0.456543	0.00413544	0.000146428	341.152	155.621
ENSG00000145687	SSBP2	protein_coding	0.562088	0.544447	0.00414227	0.000146951	487.951	266.078
ENSG00000167984	NLRC3	protein_coding	0.353948	0.271005	0.00414227	0.000147177	817.141	221.583
ENSG00000006576	PHTF2	protein_coding	0.704035	0.699316	0.00414887	0.000148023	609.948	426.55
ENSG00000109610	SOD3	protein_coding	0.34865	0.453776	0.00414887	0.00014773	498.64	226.442
ENSG00000100055	CYTH4	protein_coding	0.375391	0.304759	0.00414887	0.000148174	814.97	248.391
ENSG00000198821	CD247	protein_coding	0.387044	0.322049	0.00416541	0.00014902	266.032	85.8409
ENSG00000101213	PTK6	protein_coding	1.75476	1.80732	0.0041711	0.000149504	1083.25	1957.84
ENSG00000131386	GALNT15	protein_coding	0.369631	0.837383	0.0041711	0.00014997	75.5573	63.4257
ENSG00000084070	SMAP2	protein_coding	0.571092	0.554636	0.0041711	0.000150196	1336.11	740.029
ENSG00000114541	FRMD4B	protein_coding	0.529445	0.506548	0.0041711	0.000150245	748.05	378.578
ENSG00000185418	TARS3	protein_coding	0.612412	0.600777	0.00420274	0.000151642	491.975	295.047
ENSG00000065413	ANKRD44	protein_coding	0.494366	0.464458	0.00420854	0.000152368	1216.09	564.588
ENSG00000185920	PTCH1	protein_coding	0.494333	0.464442	0.00420854	0.00015213	2357.77	1095.32
ENSG00000105122	RASAL3	protein_coding	0.360354	0.280659	0.00425441	0.000154289	766.618	215.216
ENSG00000175463	TBC1D10C	protein_coding	0.355963	0.273275	0.00429524	0.000156296	444.437	121.567
ENSG00000178404	CEP295NL	protein_coding	0.331388	0.230221	0.00431849	0.000157406	192.263	44.4956
ENSG00000142185	TRPM2	protein_coding	0.381773	0.313479	0.00435736	0.00015909	632.23	198.148
ENSG00000157368	IL34	protein_coding	0.377012	0.305631	0.00437838	0.000160126	69.6247	21.4733
ENSG00000173917	HOXB2	protein_coding	2.36124	2.67828	0.00439261	0.000160968	167.934	450.753
ENSG00000168386	FILIP1L	protein_coding	0.392796	0.329689	0.00439261	0.000161184	454.758	150.272
ENSG00000133246	PRAM1	protein_coding	0.403966	0.345199	0.00442965	0.000162815	108.032	37.4636
ENSG00000101337	TM9SF4	protein_coding	1.36626	1.37277	0.0044558	0.000164126	1349.04	1853.3
ENSG00000079263	SP140	protein_coding	0.331485	0.229835	0.0044558	0.000164393	540.69	124.249
ENSG00000155816	FMN2	protein_coding	0.285583	0.186772	0.0044558	0.000164595	46.5916	8.86196
ENSG00000147138	GPR174	protein_coding	0.419178	0.366771	0.00445595	0.000164944	138.231	50.6241
ENSG00000107719	PALD1	protein_coding	0.416917	0.363617	0.00446598	0.000166339	656.631	239.017
ENSG00000156103	MMP16	protein_coding	0.374386	0.301452	0.00446598	0.000166149	126.953	38.5945
ENSG00000180801	ARSJ	protein_coding	0.366567	0.288974	0.00446598	0.000165875	100.024	29.1944
ENSG00000099617	EFNA2	protein_coding	0.295597	0.0861604	0.00448602	0.000167635	52.3883	4.4863
ENSG00000166592	RRAD	protein_coding	0.334084	0.233698	0.00450963	0.00016907	144.85	34.0363
ENSG00000068745	IP6K2	protein_coding	1.37015	1.3769	0.0045283	0.000170324	1407.53	1939.24
ENSG00000105851	PIK3CG	protein_coding	0.427154	0.37747	0.0045283	0.00017008	415.509	156.589
ENSG00000064225	ST3GAL6	protein_coding	0.452506	0.410763	0.00455922	0.000172046	81.5074	33.8079
ENSG00000050767	COL23A1	protein_coding	0.312517	0.1897	0.00456214	0.000172436	127.96	24.4768
ENSG00000132386	SERPINF1	protein_coding	0.465953	0.609712	0.00456487	0.000172818	622.786	380.013
ENSG00000161013	MGAT4B	protein_coding	1.38749	1.39522	0.00457109	0.000173334	1362.11	1899.2
ENSG00000234545	FAM133B	protein_coding	0.661711	0.65421	0.00460516	0.000175114	459.809	300.22
ENSG00000169249	ZRSR2	protein_coding	0.539119	0.517365	0.00460516	0.000175712	728.968	376.663
ENSG00000198157	HMGN5	protein_coding	0.4313	0.382836	0.00460516	0.000175684	221.471	84.8405
ENSG00000139438	FAM222A	protein_coding	0.417064	0.363036	0.00460516	0.000175754	72.8791	26.3382
ENSG00000166908	PIP4K2C	protein_coding	1.6918	1.7335	0.00461203	0.000176582	465.625	808.064
ENSG00000112149	CD83	protein_coding	0.440326	0.394809	0.00462448	0.000177488	247.046	97.1186
ENSG00000168071	CCDC88B	protein_coding	0.347586	0.257102	0.00462448	0.000177625	2822.12	725.497
ENSG00000151702	FLI1	protein_coding	0.442253	0.397319	0.00464158	0.00017885	455.515	181.047
ENSG00000185862	EVI2B	protein_coding	0.424844	0.373873	0.00464158	0.00017877	87.7079	32.6561
ENSG00000162409	PRKAA2	protein_coding	0.391078	0.325809	0.0046748	0.000180417	161.166	52.6806
ENSG00000147481	SNTG1	protein_coding	2.7912	1.53265	0.00467822	0.000180835	100.083	153.5
ENSG00000182866	LCK	protein_coding	0.408501	0.350843	0.00473206	0.000183207	343.755	120.588
ENSG00000168268	NT5DC2	protein_coding	1.70743	1.75231	0.00474332	0.000185112	532.567	932.928
ENSG00000273749	CYFIP1	protein_coding	1.33882	1.3441	0.00474332	0.000184807	2212.4	2974.84
ENSG00000179859	RNF227	protein_coding	0.559879	0.541188	0.00474332	0.000185072	114.975	61.7688
ENSG00000141506	PIK3R5	protein_coding	0.390443	0.324536	0.00474332	0.000185386	466.999	151.622
ENSG00000073792	IGF2BP2	protein_coding	0.352369	0.264322	0.00474332	0.000184652	248.691	65.8418
ENSG00000175048	ZDHHC14	protein_coding	0.53993	0.51812	0.00475154	0.000185998	509.353	263.597
ENSG00000162614	NEXN	protein_coding	0.37815	0.305855	0.00476575	0.000186846	339.338	104.101
ENSG00000109736	MFSD10	protein_coding	1.81304	1.88077	0.00476827	0.000188038	682.942	1283.17
ENSG00000148516	ZEB1	protein_coding	0.431679	0.382786	0.00476827	0.000188406	849.103	325.219
ENSG00000184922	FMNL1	protein_coding	0.403836	0.343996	0.00476827	0.000188226	1061.43	365.073
ENSG00000157168	NRG1	protein_coding	0.387877	0.320638	0.00476827	0.000187318	532.718	170.897
ENSG00000157734	SNX22	protein_coding	0.430909	0.223945	0.00481758	0.000190649	190.422	42.5988
ENSG00000131148	EMC8	protein_coding	1.41199	1.42132	0.00482932	0.000192001	212.285	302.497
ENSG00000173065	FAM222B	protein_coding	1.39565	1.40396	0.00482932	0.000191772	567.995	798.544
ENSG00000066294	CD84	protein_coding	0.461241	0.421652	0.00482932	0.000191577	357.538	150.756
ENSG00000154217	PITPNC1	protein_coding	0.642831	0.633717	0.00483631	0.000192575	856.4	542.285
ENSG00000091622	PITPNM3	protein_coding	0.458788	0.418438	0.00484299	0.000193138	437.308	183.309
ENSG00000172175	MALT1	protein_coding	0.682283	0.676104	0.00484838	0.00019365	847.13	571.656
ENSG00000156521	TYSND1	protein_coding	1.35591	1.36204	0.00486066	0.000194623	594.424	809.696
ENSG00000131773	KHDRBS3	protein_coding	0.402025	0.340786	0.00486066	0.000194736	120.485	41.3267
ENSG00000158715	SLC45A3	protein_coding	1.89364	1.98376	0.00487788	0.000196023	208.082	413.457
ENSG00000108175	ZMIZ1	protein_coding	1.51932	1.53771	0.00487788	0.000195861	4301.89	6616.46
ENSG00000144893	MED12L	protein_coding	0.481082	0.446682	0.00491836	0.000197952	192.962	86.4121
ENSG00000130477	UNC13A	protein_coding	0.30391	0.335107	0.00492194	0.000198397	112.039	37.7512
ENSG00000106804	C5	protein_coding	0.564268	0.546083	0.00492428	0.000198793	212.548	116.471
ENSG00000121440	PDZRN3	protein_coding	0.34766	0.25489	0.00493816	0.000199656	730.93	186.563
ENSG00000173175	ADCY5	protein_coding	0.379183	0.306509	0.00495644	0.00020082	1029.74	315.92
ENSG00000205336	ADGRG1	protein_coding	1.60949	1.6389	0.00495744	0.000201347	2668	4374.07
ENSG00000168743	NPNT	protein_coding	0.391095	0.324011	0.00507096	0.000206579	119.576	39.0702
ENSG00000089057	SLC23A2	protein_coding	1.50862	1.52608	0.00507216	0.000207453	3004.96	4586.02
ENSG00000197879	MYO1C	protein_coding	1.42729	1.43782	0.00507216	0.000208126	3437.81	4942.82
ENSG00000054654	SYNE2	protein_coding	0.610423	0.598075	0.00507216	0.000207123	9186.46	5494.3
ENSG00000139117	CPNE8	protein_coding	0.417228	0.361923	0.00507216	0.000208181	315.242	114.207
ENSG00000134532	SOX5	protein_coding	0.380089	0.30738	0.00507216	0.000207836	488.549	150.403
ENSG00000105810	CDK6	protein_coding	0.502182	0.472566	0.00507648	0.000208669	863.466	408.088
ENSG00000143479	DYRK3	protein_coding	0.549728	0.529118	0.00514223	0.000212002	235.747	124.78
ENSG00000106538	RARRES2	protein_coding	0.383286	0.311981	0.00515799	0.000213326	682.566	213.079
ENSG00000119535	CSF3R	protein_coding	0.368611	0.288844	0.00515799	0.000213611	687.876	198.668
ENSG00000005194	CIAPIN1	protein_coding	1.51869	1.53722	0.00516282	0.000214583	281.27	433.17
ENSG00000068120	COASY	protein_coding	1.42364	1.43396	0.00516282	0.000214749	668.95	959.967
ENSG00000139910	NOVA1	protein_coding	0.359934	0.273957	0.00523922	0.000218247	130.098	35.9023
ENSG00000169071	ROR2	protein_coding	0.358327	0.271471	0.00524041	0.000218618	338.459	92.1006
ENSG00000128805	ARHGAP22	protein_coding	0.47781	0.441858	0.00524704	0.000219216	205.796	90.7829
ENSG00000184588	PDE4B	protein_coding	0.402471	0.34013	0.00528987	0.000221978	272.587	92.5982
ENSG00000101335	MYL9	protein_coding	0.386849	0.737497	0.00529395	0.000222797	1808.38	1333.99
ENSG00000103313	MEFV	protein_coding	0.350121	0.396154	0.00529395	0.000222649	86.1031	34.1237
ENSG00000144560	VGLL4	protein_coding	1.34044	1.34593	0.00529917	0.000223666	1506.34	2029.07
ENSG00000142512	SIGLEC10	protein_coding	0.406036	0.345049	0.00533177	0.000225696	185.928	64.065
ENSG00000196437	ZNF569	protein_coding	0.627574	0.616831	0.00534577	0.000226615	112.209	69.2154
ENSG00000015133	CCDC88C	protein_coding	0.481889	0.446924	0.00537883	0.000228586	2818.76	1259.44
ENSG00000170477	KRT4	protein_coding	0.300045	0.0170383	0.00537883	0.000228676	1871.94	31.908
ENSG00000165113	GKAP1	protein_coding	0.571905	0.554422	0.00538981	0.000229803	144.203	80.1168
ENSG00000007264	MATK	protein_coding	0.372777	0.293937	0.00539039	0.000230158	101.602	30.0386
ENSG00000198792	TMEM184B	protein_coding	1.35738	1.36374	0.00540536	0.000231129	1173.55	1599.86
ENSG00000130775	THEMIS2	protein_coding	0.395921	0.329912	0.00543291	0.000232639	429.305	141.544
ENSG00000104154	SLC30A4	protein_coding	0.467062	0.427805	0.00543896	0.000233232	124.96	53.7755
ENSG00000102452	NALCN	protein_coding	0.34081	0.238689	0.00545918	0.000234433	141.417	33.9825
ENSG00000129682	FGF13	protein_coding	0.388746	0.318848	0.00545971	0.00023479	113.109	36.2113
ENSG00000165816	VWA2	protein_coding	0.446111	0.400256	0.00549288	0.00023722	345.499	138.525
ENSG00000185269	NOTUM	protein_coding	0.344216	0.244441	0.00549288	0.000237226	72.1701	17.7835
ENSG00000162552	WNT4	protein_coding	0.511855	0.483605	0.00553675	0.000239799	128.306	62.1816
ENSG00000149743	TRPT1	protein_coding	1.48015	1.49524	0.00554654	0.000240978	270.494	404.214
ENSG00000135540	NHSL1	protein_coding	1.44576	1.45793	0.00554654	0.000242602	607.719	886.585
ENSG00000227500	SCAMP4	protein_coding	1.42153	1.43186	0.00554654	0.000242072	699.226	1001.88
ENSG00000145241	CENPC	protein_coding	0.733084	0.729464	0.00554654	0.000242347	1359.72	991.509
ENSG00000197776	KLHDC1	protein_coding	0.600936	0.587148	0.00554654	0.000242292	171.783	101.381
ENSG00000136250	AOAH	protein_coding	0.420967	0.365685	0.00554654	0.000241143	353.13	129.229
ENSG00000104921	FCER2	protein_coding	0.287213	0.0795217	0.00554654	0.000241607	111.369	8.93755
ENSG00000178467	P4HTM	protein_coding	1.34484	1.35062	0.00555175	0.00024351	821.082	1107.09
ENSG00000109063	MYH3	protein_coding	0.426145	0.372781	0.00555175	0.000243408	311.007	116.316
ENSG00000077616	NAALAD2	protein_coding	0.349999	0.254336	0.00555406	0.000243951	83.6964	21.5225
ENSG00000106948	AKNA	protein_coding	0.486067	0.451802	0.00555475	0.000244322	3941.33	1780.55
ENSG00000183837	PNMA3	protein_coding	0.346028	0.246883	0.00555682	0.000244753	65.7045	16.3567
ENSG00000007312	CD79B	protein_coding	0.32487	0.205079	0.00558526	0.000246348	68.9794	14.2299
ENSG00000161791	FMNL3	protein_coding	0.449068	0.403847	0.0056641	0.000250254	1510.09	609.85
ENSG00000126218	F10	protein_coding	0.309494	0.351266	0.0056641	0.00025052	85.911	30.2896
ENSG00000145990	GFOD1	protein_coding	0.454685	0.411198	0.00569024	0.000252024	527.245	217.023
ENSG00000116824	CD2	protein_coding	0.473058	0.435056	0.00569328	0.000252508	222.232	96.6423
ENSG00000101353	MROH8	protein_coding	0.541817	0.519069	0.00569378	0.000252879	54.6978	28.6164
ENSG00000130956	HABP4	protein_coding	0.499696	0.468481	0.00570711	0.00025452	332.525	155.945
ENSG00000154065	ANKRD29	protein_coding	0.337774	0.230656	0.00570711	0.000254185	100.853	23.5034
ENSG00000101146	RAE1	protein_coding	1.293	1.29661	0.00570802	0.000255396	389.919	507.417
ENSG00000170456	DENND5B	protein_coding	0.404508	0.341498	0.00570802	0.000255609	358.854	122.33
ENSG00000184117	NIPSNAP1	protein_coding	1.66751	1.70729	0.00572922	0.000257962	473.365	809.579
ENSG00000145779	TNFAIP8	protein_coding	0.656293	0.64794	0.00572922	0.000257807	512.095	331.51
ENSG00000187764	SEMA4D	protein_coding	0.565142	0.546424	0.00572922	0.00025753	2128.74	1162.59
ENSG00000119457	SLC46A2	protein_coding	0.325356	0.205548	0.00572922	0.000256984	157.047	32.4282
ENSG00000184144	CNTN2	protein_coding	0.303507	0.360369	0.00575755	0.000259943	54.1143	19.675
ENSG00000204472	AIF1	protein_coding	0.543007	0.520539	0.00578322	0.000261457	90.4861	47.0283
ENSG00000114650	SCAP	protein_coding	1.58904	1.61683	0.0058902	0.000267034	1844.87	2983
ENSG00000011422	PLAUR	protein_coding	0.38581	0.312722	0.0058902	0.000267375	520.836	162.704
ENSG00000101336	HCK	protein_coding	0.424068	0.368868	0.00592547	0.000269703	247.063	90.9403
ENSG00000204136	GGTA1	protein_coding	0.443025	0.394784	0.0059315	0.00027034	70.9297	28.4161
ENSG00000139278	GLIPR1	protein_coding	0.542618	0.520002	0.00595879	0.000272679	216.896	112.872
ENSG00000088002	SULT2B1	protein_coding	0.342057	0.159084	0.0059708	0.000273595	51.9793	8.39888
ENSG00000129159	KCNC1	protein_coding	0.290019	0.162728	0.00599976	0.000275656	62.3917	10.2678
ENSG00000112182	BACH2	protein_coding	0.364527	0.150578	0.00600513	0.000276271	405.202	61.1691
ENSG00000067596	DHX8	protein_coding	1.29753	1.30137	0.00604959	0.000278687	1226.49	1594.71
ENSG00000125821	DTD1	protein_coding	1.50916	1.52736	0.00608108	0.000280883	99.9309	154.128
ENSG00000247746	USP51	protein_coding	0.523265	0.496743	0.00608108	0.000280844	66.6643	32.8147
ENSG00000103522	IL21R	protein_coding	0.35188	0.255066	0.00609778	0.000282028	273.489	69.688
ENSG00000242612	DECR2	protein_coding	1.55364	1.57707	0.00610491	0.000283068	103.009	162.429
ENSG00000185453	ZSWIM9	protein_coding	0.515181	0.486956	0.00610491	0.000283853	353.862	172.271
ENSG00000132514	CLEC10A	protein_coding	0.427976	0.373712	0.00610491	0.000283796	157.114	58.9519
ENSG00000171811	CFAP46	protein_coding	0.290471	0.105265	0.00610491	0.000283163	99.1943	10.5398
ENSG00000146411	SLC2A12	protein_coding	0.454239	0.409484	0.00611129	0.000284525	48.8723	20.114
ENSG00000115935	WIPF1	protein_coding	0.513831	0.485303	0.00614199	0.00028633	1330.26	645.582
ENSG00000132554	RGS22	protein_coding	0.335007	0.221639	0.00614384	0.000286793	56.5742	12.7272
ENSG00000136295	TTYH3	protein_coding	1.57525	1.60149	0.00615058	0.000287484	1009.72	1615.15
ENSG00000105855	ITGB8	protein_coding	0.530732	0.505686	0.00616069	0.000288334	1156.11	584.792
ENSG00000019186	CYP24A1	protein_coding	2.51705	3.03187	0.00616464	0.000288897	1691.83	5129.98
ENSG00000100889	PCK2	protein_coding	1.59882	1.62832	0.00619548	0.000290722	369.285	602.237
ENSG00000141753	IGFBP4	protein_coding	1.83563	1.91463	0.00626632	0.000295567	2857.77	5472.52
ENSG00000156453	PCDH1	protein_coding	1.80945	1.8813	0.00626632	0.000295581	2082.07	3918.05
ENSG00000164023	SGMS2	protein_coding	0.47891	0.441613	0.00626632	0.000294665	278.16	122.862
ENSG00000125746	EML2	protein_coding	1.34248	1.3483	0.0063016	0.000297632	1039.13	1400.24
ENSG00000124493	GRM4	protein_coding	0.316031	0.209655	0.00630782	0.000298311	86.156	18.2081
ENSG00000169302	STK32A	protein_coding	2.0191	2.16319	0.00630936	0.000302225	288.825	626.27
ENSG00000156711	MAPK13	protein_coding	1.73489	1.78901	0.00630936	0.000300363	1387.01	2482.51
ENSG00000181481	RNF135	protein_coding	1.41234	1.42235	0.00630936	0.000301634	303.081	431.417
ENSG00000169727	GPS1	protein_coding	1.29004	1.29363	0.00630936	0.000298862	777.158	1003.85
ENSG00000095015	MAP3K1	protein_coding	0.715364	0.710763	0.00630936	0.0003026	1250.64	887.488
ENSG00000141068	KSR1	protein_coding	0.458431	0.41485	0.00630936	0.000299934	1161.45	481.778
ENSG00000137672	TRPC6	protein_coding	0.432965	0.380038	0.00633652	0.000304327	177.25	67.6672
ENSG00000067842	ATP2B3	protein_coding	0.299387	0.223167	0.00634063	0.000304913	77.3277	17.4205
ENSG00000006062	MAP3K14	protein_coding	0.52759	0.501605	0.00636104	0.000307738	813.82	408.063
ENSG00000182580	EPHB3	protein_coding	0.500948	0.469071	0.00636104	0.000307988	322.26	151.283
ENSG00000189233	NUGGC	protein_coding	0.358357	0.24273	0.00636104	0.000308019	264.232	64.021
ENSG00000182183	SHISAL2A	protein_coding	0.339226	0.227962	0.00636104	0.000308232	76.3403	17.4868
ENSG00000187862	TTC24	protein_coding	0.319746	0.185056	0.00636104	0.000306614	59.7294	11.1476
ENSG00000149257	SERPINH1	protein_coding	1.46814	1.48268	0.00636822	0.00030897	1204.94	1787.45
ENSG00000187210	GCNT1	protein_coding	0.442645	0.393179	0.00638479	0.000311012	167.705	65.9463
ENSG00000100628	ASB2	protein_coding	0.380169	0.301261	0.00638479	0.000311339	277.254	83.7237
ENSG00000184838	PRR16	protein_coding	0.375455	0.293267	0.00638479	0.000310716	104.074	30.7526
ENSG00000156414	TDRD9	protein_coding	0.340549	0.229988	0.00638479	0.000310785	59.0383	13.7663
ENSG00000002834	LASP1	protein_coding	1.5697	1.59553	0.00639478	0.000312609	2930.09	4676.06
ENSG00000100629	CEP128	protein_coding	0.45573	0.410936	0.00639478	0.000312369	656.787	269.62
ENSG00000122644	ARL4A	protein_coding	0.516995	0.488766	0.00639906	0.000313211	224.634	110.012
ENSG00000143157	POGK	protein_coding	1.76379	1.36306	0.00641961	0.00031461	2505.35	3415.34
ENSG00000162086	ZNF75A	protein_coding	0.728694	0.724721	0.0064632	0.000317142	474.634	343.736
ENSG00000205045	SLFN12L	protein_coding	0.435953	0.383819	0.00650697	0.000321283	568.414	218.305
ENSG00000120262	CCDC170	protein_coding	0.423379	0.365756	0.00650697	0.000320881	72.4431	26.6034
ENSG00000112964	GHR	protein_coding	0.388109	0.31337	0.00650697	0.000320785	144.335	45.4503
ENSG00000138080	EMILIN1	protein_coding	0.367592	0.28002	0.00650697	0.000321255	1538.62	431.107
ENSG00000214706	IFRD2	protein_coding	1.32033	1.32519	0.00652005	0.000322328	357.845	473.019
ENSG00000113263	ITK	protein_coding	0.415625	0.354891	0.00652811	0.000323126	281.829	100.077
ENSG00000043462	LCP2	protein_coding	0.456387	0.411493	0.00654492	0.000325161	715.302	294.271
ENSG00000105472	CLEC11A	protein_coding	0.417691	0.357691	0.00654492	0.000324973	170.23	61.1879
ENSG00000102385	DRP2	protein_coding	0.336508	0.221048	0.00654492	0.000324656	88.9811	19.9332
ENSG00000243244	STON1	protein_coding	0.454986	0.409586	0.00656359	0.000327357	323.704	133.013
ENSG00000007908	SELE	protein_coding	0.35527	0.257382	0.00656359	0.000327697	126.889	32.8499
ENSG00000157470	FAM81A	protein_coding	0.493306	0.459033	0.00657736	0.00032919	59.6231	27.5011
ENSG00000131018	SYNE1	protein_coding	0.467204	0.425699	0.00658149	0.000330203	8951.15	3810.93
ENSG00000159363	ATP13A2	protein_coding	1.51599	1.53551	0.00659318	0.000331194	531.304	815.964
ENSG00000156049	GNA14	protein_coding	0.462835	0.419872	0.00659437	0.000331968	287.719	120.969
ENSG00000146285	SCML4	protein_coding	0.411363	0.348235	0.00659437	0.000332061	180.475	63.016
ENSG00000130921	MTRFR	protein_coding	0.726964	0.722874	0.00664707	0.000335122	241.104	174.933
ENSG00000110042	DTX4	protein_coding	1.48654	1.50304	0.00668159	0.000338091	2938.75	4417.77
ENSG00000113389	NPR3	protein_coding	0.349843	0.246756	0.00668159	0.000337896	117.442	29.1368
ENSG00000169760	NLGN1	protein_coding	0.344002	0.235621	0.00668159	0.000337407	134.03	31.7322
ENSG00000169410	PTPN9	protein_coding	1.43438	1.44625	0.00673876	0.000341396	690.127	999.417
ENSG00000184307	ZDHHC23	protein_coding	1.50318	1.52142	0.00674397	0.000342074	288.029	437.694
ENSG00000147010	SH3KBP1	protein_coding	0.53002	0.504027	0.00682556	0.000347004	800.686	403.318
ENSG00000090554	FLT3LG	protein_coding	0.375236	0.290622	0.00682556	0.000347466	88.611	25.9592
ENSG00000108604	SMARCD2	protein_coding	1.38219	1.3904	0.00686573	0.000350352	1122.43	1560.97
ENSG00000161944	ASGR2	protein_coding	0.32531	0.192814	0.00686573	0.000350256	50.5221	9.98333
ENSG00000146955	RAB19	protein_coding	1.73846	1.79463	0.00689939	0.000352493	108.235	195.543
ENSG00000108370	RGS9	protein_coding	0.525226	0.497969	0.00697079	0.000356995	107.666	53.6171
ENSG00000128512	DOCK4	protein_coding	0.476664	0.437398	0.00697894	0.000357839	1032.79	451.827
ENSG00000139546	TARBP2	protein_coding	1.34828	1.35459	0.0070136	0.000360047	302.705	408.828
ENSG00000137941	TTLL7	protein_coding	0.423585	0.365111	0.0070444	0.000362491	353.256	129.359
ENSG00000148798	INA	protein_coding	2.76447	1.48015	0.00706332	0.000364329	483.474	715.723
ENSG00000076641	PAG1	protein_coding	0.594579	0.579108	0.00707681	0.000366553	1399.04	809.904
ENSG00000265590	CFAP298-TCP10L	protein_coding	0.455251	0.408849	0.00707681	0.000366598	123.826	50.9083
ENSG00000169442	CD52	protein_coding	0.440689	0.389022	0.00707681	0.000366759	85.5568	33.3537
ENSG00000120280	TASL	protein_coding	0.380675	0.298847	0.00707681	0.000366494	58.3485	17.2513
ENSG00000277363	SRCIN1	protein_coding	1.88152	1.97782	0.007094	0.000368445	406.731	804.952
ENSG00000132470	ITGB4	protein_coding	1.57598	1.60335	0.007094	0.00036852	7235.14	11600.4
ENSG00000258986	TMEM179	protein_coding	0.297393	0.0993452	0.00709972	0.000369252	55.8957	5.66221
ENSG00000196371	FUT4	protein_coding	0.608652	0.594921	0.00710359	0.000370222	164.16	96.7379
ENSG00000072694	FCGR2B	protein_coding	0.444919	0.394668	0.00710359	0.000370323	124.914	49.404
ENSG00000137101	CD72	protein_coding	0.41085	0.178309	0.00711572	0.000371391	206.382	36.8819
ENSG00000119929	CUTC	protein_coding	0.660954	0.652476	0.0071397	0.00037308	267.402	173.775
ENSG00000132677	RHBG	protein_coding	2.28245	2.59339	0.00721368	0.00037885	64.5219	167.238
ENSG00000100139	MICALL1	protein_coding	1.43349	1.4455	0.00721368	0.000379155	1850.55	2673.77
ENSG00000198879	SFMBT2	protein_coding	0.457048	0.411119	0.00721368	0.000378622	823.595	338.493
ENSG00000005073	HOXA11	protein_coding	0.387886	0.310555	0.00721368	0.000377602	212.51	66.1723
ENSG00000160219	GAB3	protein_coding	0.458507	0.412902	0.00722022	0.000379942	228.354	94.2108
ENSG00000135111	TBX3	protein_coding	1.543	1.56618	0.00725941	0.000382448	6140.14	9618.07
ENSG00000124571	XPO5	protein_coding	1.30143	1.30561	0.00729473	0.000385203	813.649	1060.85
ENSG00000119636	BBOF1	protein_coding	0.592392	0.57647	0.00729516	0.000385673	180.913	104.038
ENSG00000134352	IL6ST	protein_coding	0.635922	0.625129	0.00734213	0.000388606	2908.31	1818
ENSG00000181449	SOX2	protein_coding	0.339009	0.221069	0.00735297	0.00038963	59.4986	13.2211
ENSG00000177628	GBA1	protein_coding	1.7282	1.78317	0.00741148	0.000393184	227.919	407.705
ENSG00000149582	TMEM25	protein_coding	1.54094	1.56396	0.00746204	0.000396781	286.671	449.307
ENSG00000108389	MTMR4	protein_coding	1.29936	1.30348	0.00749683	0.000399549	1289.7	1681.5
ENSG00000166148	AVPR1A	protein_coding	0.379664	0.295752	0.00749683	0.000399209	101.618	30.2894
ENSG00000128656	CHN1	protein_coding	0.491149	0.45512	0.00752688	0.000402534	162.38	74.2727
ENSG00000100426	ZBED4	protein_coding	1.34892	1.35537	0.00754023	0.00040371	694.112	939.655
ENSG00000123453	SARDH	protein_coding	0.401042	0.329883	0.00757255	0.000405904	205.14	67.8241
ENSG00000188385	JAKMIP3	protein_coding	0.383176	0.301336	0.00757853	0.000406689	155.577	47.0516
ENSG00000188706	ZDHHC9	protein_coding	1.68231	1.72802	0.00758705	0.00040854	475.069	822.18
ENSG00000164070	HSPA4L	protein_coding	0.470883	0.428896	0.00758705	0.000407792	246.106	105.596
ENSG00000146094	DOK3	protein_coding	0.399512	0.327663	0.00758705	0.000408378	382.452	125.203
ENSG00000155252	PI4K2A	protein_coding	1.47304	1.48869	0.00761477	0.000410499	220.279	328.171
ENSG00000111432	FZD10	protein_coding	0.411065	0.345082	0.00761502	0.00041098	99.6936	34.4991
ENSG00000087152	ATXN7L3	protein_coding	1.38967	1.39858	0.00762049	0.000411742	1020.45	1426.14
ENSG00000164983	TMEM65	protein_coding	0.650871	0.641403	0.00764252	0.0004134	412.724	264.575
ENSG00000137343	ATAT1	protein_coding	1.54032	1.56348	0.00766449	0.000416433	365.301	571.428
ENSG00000059804	SLC2A3	protein_coding	0.414413	0.350052	0.00766449	0.000415621	518.921	181.655
ENSG00000125834	STK35	protein_coding	1.47771	1.49387	0.0076697	0.000417219	962.637	1439.07
ENSG00000124203	ZNF831	protein_coding	0.365531	0.270701	0.00769125	0.000418863	431.792	117.07
ENSG00000186891	TNFRSF18	protein_coding	0.347255	0.235589	0.00770669	0.000420176	77.3154	18.1034
ENSG00000075884	ARHGAP15	protein_coding	0.41084	0.344494	0.00771608	0.000421161	278.869	95.8909
ENSG00000115085	ZAP70	protein_coding	0.381913	0.298805	0.00773949	0.000422913	574.054	171.633
ENSG00000205078	SYCE1L	protein_coding	0.462063	0.416519	0.00774336	0.000423598	59.5053	24.582
ENSG00000149658	YTHDF1	protein_coding	1.40534	1.41538	0.00775666	0.000424801	724.599	1026.99
ENSG00000213316	LTC4S	protein_coding	0.575501	0.556701	0.00780896	0.000428622	47.9756	26.523
ENSG00000089250	NOS1	protein_coding	0.332348	0.35	0.00783549	0.000431038	71.4626	25.1668
ENSG00000081189	MEF2C	protein_coding	0.473592	0.43197	0.00790798	0.00043551	752.961	325.097
ENSG00000112319	EYA4	protein_coding	0.384898	0.303095	0.00791997	0.000436656	264.01	80.2912
ENSG00000160712	IL6R	protein_coding	0.47943	0.43954	0.00793245	0.00043783	658.682	289.37
ENSG00000140285	FGF7	protein_coding	0.330885	0.19819	0.00798215	0.000441062	202.416	40.2547
ENSG00000141971	MVB12A	protein_coding	1.34103	1.34714	0.00801549	0.000443396	324.336	437.275
ENSG00000204536	CCHCR1	protein_coding	0.552937	0.530328	0.00803437	0.000444932	759.971	402.72
ENSG00000106367	AP1S1	protein_coding	1.79832	1.87223	0.00803797	0.000446116	369.399	692.822
ENSG00000278662	GOLGA6L10	protein_coding	0.466176	0.421863	0.00803797	0.000445662	266.735	112.588
ENSG00000143669	LYST	protein_coding	0.683921	0.677028	0.00812443	0.000451413	2333.79	1579.92
ENSG00000063127	SLC6A16	protein_coding	0.394529	0.317646	0.00812485	0.000451934	73.8725	23.7029
ENSG00000143258	USP21	protein_coding	1.35734	1.36437	0.008147	0.000454164	448.894	613.062
ENSG00000196781	TLE1	protein_coding	0.632886	0.621491	0.00815898	0.000455332	1324.47	822.965
ENSG00000139974	SLC38A6	protein_coding	0.657467	0.64843	0.0081602	0.000456399	250.362	162.096
ENSG00000170296	GABARAP	protein_coding	0.515303	0.484697	0.0081602	0.000456282	138.354	66.8275
ENSG00000198951	NAGA	protein_coding	1.46376	1.47882	0.00827642	0.000463865	436.253	646.663
ENSG00000083457	ITGAE	protein_coding	0.556652	0.53453	0.00827642	0.000464911	518.576	276.692
ENSG00000078295	ADCY2	protein_coding	0.35218	0.242611	0.00827642	0.000465434	174.033	42.4784
ENSG00000182771	GRID1	protein_coding	0.337613	0.210857	0.00827642	0.000465414	59.2738	12.6941
ENSG00000148204	CRB2	protein_coding	0.329845	0.192316	0.00832042	0.000468419	88.2518	17.1506
ENSG00000163545	NUAK2	protein_coding	0.468077	0.423931	0.0083255	0.000469214	155.928	66.0609
ENSG00000170266	GLB1	protein_coding	1.64679	1.68683	0.00836049	0.000473446	484.588	818.314
ENSG00000133895	MEN1	protein_coding	1.29561	1.29969	0.00836049	0.000474898	581.917	755.615
ENSG00000138386	NAB1	protein_coding	0.715475	0.710548	0.00836049	0.000474832	1133.97	805.428
ENSG00000198919	DZIP3	protein_coding	0.706892	0.701459	0.00836049	0.000475284	491.283	344.479
ENSG00000152404	CWF19L2	protein_coding	0.664283	0.65579	0.00836049	0.000473342	894.935	586.574
ENSG00000140044	JDP2	protein_coding	0.483879	0.444775	0.00836049	0.000472122	571.559	254.079
ENSG00000186517	ARHGAP30	protein_coding	0.458344	0.410907	0.00836049	0.000474729	1324.11	543.921
ENSG00000155052	CNTNAP5	protein_coding	0.358972	0.255635	0.00836049	0.000474277	114.528	29.3906
ENSG00000155629	PIK3AP1	protein_coding	0.469096	0.285037	0.00836836	0.000476244	341.967	97.344
ENSG00000046889	PREX2	protein_coding	0.432026	0.374128	0.00837399	0.000477077	1154.69	432.31
ENSG00000121073	SLC35B1	protein_coding	1.40384	1.41395	0.00839852	0.000479157	253.782	360.081
ENSG00000219626	FAM228B	protein_coding	0.632766	0.621236	0.00839852	0.000480184	183.242	114.198
ENSG00000165092	ALDH1A1	protein_coding	0.362619	0.262083	0.00839852	0.000481562	369.933	97.1271
ENSG00000100604	CHGA	protein_coding	0.304583	0.146766	0.00839852	0.000481471	52.768	7.85924
ENSG00000081320	STK17B	protein_coding	0.548712	0.52501	0.00841256	0.000483243	1187.85	623.277
ENSG00000079102	RUNX1T1	protein_coding	0.370538	0.276303	0.00843261	0.000485583	345.612	95.7241
ENSG00000085563	ABCB1	protein_coding	0.459008	0.411381	0.00849634	0.000489773	223.944	92.431
ENSG00000176371	ZSCAN2	protein_coding	1.53432	1.55731	0.00849655	0.000490359	259.166	404.45
ENSG00000154822	PLCL2	protein_coding	0.449959	0.399007	0.00849655	0.000490826	309.423	123.361
ENSG00000119508	NR4A3	protein_coding	0.365364	0.266504	0.00853447	0.00049354	295.341	78.8135
ENSG00000124299	PEPD	protein_coding	1.44872	1.46256	0.0085415	0.000494469	657.832	961.792
ENSG00000188263	IL17REL	protein_coding	0.306262	0.0934843	0.00857136	0.000496723	181.567	17.0324
ENSG00000069696	DRD4	protein_coding	0.487389	0.448643	0.00858864	0.000498251	47.5528	21.3047
ENSG00000127863	TNFRSF19	protein_coding	0.382614	0.296493	0.00859654	0.000499235	103.603	30.9191
ENSG00000173457	PPP1R14B	protein_coding	1.8313	1.91655	0.00861415	0.000500786	536.889	1029.81
ENSG00000136861	CDK5RAP2	protein_coding	0.629383	0.617413	0.00865192	0.000504571	2580.77	1592.89
ENSG00000147119	CHST7	protein_coding	0.474644	0.431743	0.00868575	0.000507609	50.1614	21.826
ENSG00000174885	NLRP6	protein_coding	0.323335	0.169729	0.00868649	0.000508184	73.3067	12.5978
ENSG00000167244	IGF2	protein_coding	3.02098	4.8213	0.00870627	0.000510157	6298.34	30367.4
ENSG00000105711	SCN1B	protein_coding	0.395061	0.316705	0.00870627	0.000510408	131.594	41.9159
ENSG00000162430	SELENON	protein_coding	1.68358	1.73138	0.00870765	0.000511022	1144.38	1982.43
ENSG00000162676	GFI1	protein_coding	0.454869	0.40531	0.00870978	0.000511681	154.995	62.6903
ENSG00000119397	CNTRL	protein_coding	0.624744	0.612215	0.0087376	0.000514386	2171.39	1329.27
ENSG00000112773	TENT5A	protein_coding	0.585711	0.568042	0.00878624	0.000518326	764.149	433.934
ENSG00000100105	PATZ1	protein_coding	1.42412	1.43596	0.00878995	0.000519083	865.598	1244.59
ENSG00000153064	BANK1	protein_coding	0.500646	0.465599	0.00881002	0.000520808	641.497	298.346
ENSG00000151835	SACS	protein_coding	0.53902	0.513005	0.00886448	0.000524571	567.317	291.019
ENSG00000067829	IDH3G	protein_coding	1.26408	1.26706	0.00889904	0.000528251	484.484	613.233
ENSG00000116183	PAPPA2	protein_coding	0.357726	0.336999	0.00889904	0.000527762	54.1922	18.4741
ENSG00000205784	ARRDC5	protein_coding	0.375032	0.281545	0.00889904	0.000527288	50.9163	14.4621
ENSG00000165323	FAT3	protein_coding	0.389633	0.307375	0.0089456	0.000531563	389.492	119.968
ENSG00000143995	MEIS1	protein_coding	0.642264	0.631542	0.00901238	0.000536809	1350.4	853.032
ENSG00000079931	MOXD1	protein_coding	0.393095	0.312821	0.00901612	0.000537962	247.898	77.8195
ENSG00000176986	SEC24C	protein_coding	1.37393	1.38218	0.00902493	0.000539041	1623.31	2243.97
ENSG00000179431	FJX1	protein_coding	1.92376	2.04274	0.00903032	0.000541022	40.5818	82.9519
ENSG00000166997	CNPY4	protein_coding	0.524519	0.495087	0.00903032	0.000540596	171.822	85.0456
ENSG00000008517	IL32	protein_coding	0.491004	0.452969	0.00903032	0.000541018	212.935	96.1779
ENSG00000162944	RFTN2	protein_coding	0.505772	0.471679	0.00903319	0.000541748	90.7412	43.2984
ENSG00000166313	APBB1	protein_coding	0.436227	0.378532	0.00903852	0.000542621	260.837	99.0269
ENSG00000160185	UBASH3A	protein_coding	0.404285	0.330434	0.00904248	0.000543413	187.31	62.0669
ENSG00000155761	SPAG17	protein_coding	1.90959	2.02336	0.00906284	0.000545192	220.041	445.995
ENSG00000128710	HOXD10	protein_coding	0.371806	0.275773	0.00910787	0.000548458	194.119	53.4928
ENSG00000185760	KCNQ5	protein_coding	0.348743	0.229437	0.00914104	0.000551016	56.2913	13.0659
ENSG00000182606	TRAK1	protein_coding	1.51875	1.54031	0.00918578	0.000554937	5190.74	7996.63
ENSG00000122786	CALD1	protein_coding	0.374968	0.281244	0.00918578	0.000555401	6302.02	1772.67
ENSG00000143878	RHOB	protein_coding	1.84006	1.92986	0.00919668	0.000557373	1892.1	3651.88
ENSG00000141959	PFKL	protein_coding	1.31601	1.3211	0.00919668	0.000559219	3509.67	4635.87
ENSG00000184905	TCEAL2	protein_coding	0.316442	0.179853	0.00919668	0.000559097	70.915	12.8909
ENSG00000016082	ISL1	protein_coding	0.328314	0.179607	0.00919668	0.00055944	85.0102	15.3752
ENSG00000127311	HELB	protein_coding	0.560611	0.53847	0.00920956	0.000560788	346.071	185.709
ENSG00000178053	MLF1	protein_coding	0.490625	0.452218	0.00923666	0.000563004	161.626	73.0875
ENSG00000154380	ENAH	protein_coding	0.647953	0.637715	0.00924469	0.00056406	2844.41	1813.88
ENSG00000130254	SAFB2	protein_coding	0.558607	0.536118	0.00925581	0.000565305	3219.03	1725.17
ENSG00000196872	CRACDL	protein_coding	1.53814	1.56219	0.00926944	0.000566706	293.617	459.711
ENSG00000130830	MPP1	protein_coding	0.493545	0.45576	0.00927312	0.000567499	113.446	51.9078
ENSG00000188487	INSC	protein_coding	0.336011	0.198707	0.00929431	0.000569365	62.79	12.5454
ENSG00000154451	GBP5	protein_coding	0.41782	0.350776	0.00930084	0.000570349	365.366	128.037
ENSG00000124191	TOX2	protein_coding	0.381219	0.291327	0.00930084	0.000570904	190.017	55.5865
ENSG00000124380	SNRNP27	protein_coding	0.580277	0.561423	0.00930704	0.000571855	330.957	185.42
ENSG00000274209	ANTXRL	protein_coding	0.310209	0.0712295	0.00937183	0.00057641	87.6614	6.33923
ENSG00000103512	NOMO1	protein_coding	1.52295	1.54514	0.00937292	0.000577144	603.808	934.611
ENSG00000121807	CCR2	protein_coding	0.429982	0.36848	0.00937292	0.000577626	73.1129	27.1391
ENSG00000111275	ALDH2	protein_coding	0.479209	0.437081	0.00938129	0.00057932	564.081	246.725
ENSG00000198075	SULT1C4	protein_coding	0.392841	0.310586	0.00938129	0.000579865	65.0861	20.4159
ENSG00000139219	COL2A1	protein_coding	0.310016	0.147014	0.00938129	0.000579318	77.5766	11.5071
ENSG00000108679	LGALS3BP	protein_coding	1.90346	2.01632	0.00939959	0.000581572	3268.42	6591.6
ENSG00000167770	OTUB1	protein_coding	1.43483	1.44781	0.00941724	0.000583241	596.097	862.439
ENSG00000109511	ANXA10	protein_coding	2.80526	4.06266	0.00948067	0.000589153	309.688	1259.73
ENSG00000254986	DPP3	protein_coding	1.45378	1.4685	0.00948067	0.000589658	489.84	718.585
ENSG00000131653	TRAF7	protein_coding	1.42266	1.43463	0.00948067	0.000589707	969.907	1390.88
ENSG00000155849	ELMO1	protein_coding	0.43015	0.368748	0.00948067	0.000590073	861.17	317.66
ENSG00000137216	TMEM63B	protein_coding	1.32332	1.32881	0.00948992	0.000591812	1120.93	1487.64
ENSG00000166619	BLCAP	protein_coding	1.47916	1.49644	0.00949963	0.000592999	2884.48	4318.03
ENSG00000019102	VSIG2	protein_coding	1.92978	2.05363	0.0095425	0.000597401	1849.64	3799.59
ENSG00000151617	EDNRA	protein_coding	0.416199	0.347621	0.0095425	0.000597429	219.06	76.4297
ENSG00000122224	LY9	protein_coding	0.401008	0.323646	0.0095425	0.000596305	180.826	58.609
ENSG00000240849	PEDS1	protein_coding	1.48147	1.49902	0.00955534	0.000598819	671.856	1008.17
ENSG00000125351	UPF3B	protein_coding	0.582778	0.564163	0.00956031	0.000599716	476.895	268.564
ENSG00000102870	ZNF629	protein_coding	1.43714	1.45038	0.00957577	0.000601272	659.801	958.872
ENSG00000177932	ZNF354C	protein_coding	0.624195	0.611257	0.00958321	0.000602326	246.962	151.283
ENSG00000066117	SMARCD1	protein_coding	1.39205	1.40171	0.00961711	0.000606807	831.786	1166.01
ENSG00000148606	POLR3A	protein_coding	1.25756	1.26039	0.00961711	0.000605176	833.871	1050.72
ENSG00000116299	ELAPOR1	protein_coding	0.375573	0.27957	0.00961711	0.000606999	86.8984	24.479
ENSG00000068976	PYGM	protein_coding	0.380283	0.288181	0.00964481	0.000610925	171.81	49.7649
ENSG00000182040	USH1G	protein_coding	0.368376	0.266491	0.00964481	0.000610621	70.3034	18.8342
ENSG00000196664	TLR7	protein_coding	0.536419	0.509207	0.00965848	0.000612974	70.3798	35.7635
ENSG00000244005	NFS1	protein_coding	1.21732	1.21904	0.00966217	0.0006138	284.585	348.777
ENSG00000150977	RILPL2	protein_coding	0.622336	0.609117	0.00966703	0.000614701	381.156	231.377
ENSG00000132591	ERAL1	protein_coding	1.44244	1.45621	0.00974069	0.000621175	287.652	419.9
ENSG00000187699	C2orf88	protein_coding	0.453261	0.401101	0.00987763	0.000631118	129.145	52.1899
ENSG00000166863	TAC3	protein_coding	0.322587	0.349936	0.00989851	0.000633442	130.101	45.6466
ENSG00000138722	MMRN1	protein_coding	0.368721	0.266153	0.00989851	0.000633665	112.201	30.0802
ENSG00000083799	CYLD	protein_coding	0.75554	0.752379	0.00990941	0.000635436	1346.1	1011.26
ENSG00000142552	RCN3	protein_coding	0.436433	0.37692	0.00990941	0.000635577	397.47	149.961
ENSG00000185033	SEMA4B	protein_coding	1.70184	1.75564	0.00993325	0.000639539	2890.62	5075.05
ENSG00000150627	WDR17	protein_coding	0.381484	0.28909	0.00993325	0.00063884	78.9205	22.9869
ENSG00000048140	TSPAN17	protein_coding	1.40291	1.41349	0.0100646	0.000649848	555.68	785.61
ENSG00000088888	MAVS	protein_coding	1.39498	1.40498	0.0101027	0.000653378	3386.73	4759.24
ENSG00000126882	FAM78A	protein_coding	0.478763	0.435413	0.0101027	0.000653541	269.061	117.128
ENSG00000138685	FGF2	protein_coding	0.415868	0.345512	0.0101435	0.000656806	126.398	43.9433
ENSG00000160685	ZBTB7B	protein_coding	1.56728	1.59613	0.0101491	0.000657789	1137.48	1815.25
ENSG00000140807	NKD1	protein_coding	0.422123	0.355221	0.0101762	0.00066017	978.695	347.894
ENSG00000138814	PPP3CA	protein_coding	0.738636	0.734689	0.0101781	0.000660994	1284.3	941.26
ENSG00000147724	FAM135B	protein_coding	0.353131	0.233033	0.0101781	0.000662783	158.465	37.0921
ENSG00000161270	NPHS1	protein_coding	0.316586	0.19857	0.0101781	0.000662712	49.772	9.96267
ENSG00000183044	ABAT	protein_coding	1.70596	1.76105	0.0101819	0.000663657	924.425	1629.44
ENSG00000104866	PPP1R37	protein_coding	1.43662	1.45005	0.0101907	0.000664858	1903.67	2760.77
ENSG00000172349	IL16	protein_coding	0.42995	0.366782	0.0102486	0.000669889	1077.97	395.609
ENSG00000135480	KRT7	protein_coding	2.32286	2.71716	0.0102677	0.000672307	11835.3	32159.2
ENSG00000169851	PCDH7	protein_coding	0.396539	0.314296	0.0102677	0.000672394	1394.73	438.539
ENSG00000117643	MAN1C1	protein_coding	0.471918	0.426049	0.0102727	0.00067335	577.059	245.948
ENSG00000180901	KCTD2	protein_coding	1.32984	1.33577	0.010287	0.000676838	479.951	642.235
ENSG00000068654	POLR1A	protein_coding	1.2865	1.29044	0.010287	0.000678069	2037.92	2629.41
ENSG00000183530	PRR14L	protein_coding	1.20658	1.20809	0.010287	0.000676808	2419.44	2924.82
ENSG00000180644	PRF1	protein_coding	0.498088	0.460462	0.010287	0.00067525	95.5744	43.6617
ENSG00000205038	PKHD1L1	protein_coding	0.381211	0.287378	0.0103363	0.000681955	128.1	36.8977
ENSG00000127399	LRRC61	protein_coding	1.57181	1.60136	0.0103672	0.000684846	44.6819	72.5971
ENSG00000106031	HOXA13	protein_coding	0.478658	0.434994	0.0103672	0.00068526	664.072	289.162
ENSG00000155506	LARP1	protein_coding	1.35622	1.36367	0.0103916	0.000687512	4596.88	6268.83
ENSG00000174600	CMKLR1	protein_coding	0.44348	0.386065	0.0103958	0.000688427	215.641	83.2959
ENSG00000164920	OSR2	protein_coding	0.380173	0.285221	0.010416	0.000690404	226.123	64.6567
ENSG00000184058	TBX1	protein_coding	1.94258	2.07557	0.0104226	0.000691535	404.547	840.306
ENSG00000164176	EDIL3	protein_coding	0.444118	0.387104	0.0104226	0.000692115	379.553	147.237
ENSG00000158481	CD1C	protein_coding	0.423566	0.356036	0.0104608	0.000695892	61.4403	22.0316
ENSG00000087258	GNAO1	protein_coding	0.407332	0.331061	0.0104608	0.000695931	217.959	72.3916
ENSG00000058262	SEC61A1	protein_coding	1.49205	1.51126	0.0105158	0.000700236	2562.03	3872.8
ENSG00000125630	POLR1B	protein_coding	1.41066	1.42198	0.0105558	0.000705487	591.138	842.338
ENSG00000141968	VAV1	protein_coding	0.465077	0.416269	0.0105558	0.000705302	674.899	280.649
ENSG00000139187	KLRG1	protein_coding	0.463237	0.413231	0.0105558	0.000704712	49.2831	20.4061
ENSG00000188404	SELL	protein_coding	0.402364	0.32299	0.0105558	0.00070405	199.024	64.0896
ENSG00000226124	FTCDNL1	protein_coding	0.417291	0.34604	0.0105584	0.000706311	48.9706	17.2216
ENSG00000076928	ARHGEF1	protein_coding	0.471965	0.425666	0.0105833	0.000708624	4897.48	2084.35
ENSG00000100325	ASCC2	protein_coding	1.44055	1.45449	0.0105967	0.000710169	1776.08	2584.48
ENSG00000165209	STRBP	protein_coding	0.666159	0.657238	0.0106381	0.000715551	725.899	477.354
ENSG00000130413	STK33	protein_coding	0.413424	0.340214	0.0106381	0.000714273	71.38	24.3621
ENSG00000130226	DPP6	protein_coding	0.315908	0.333925	0.0106381	0.000715277	61.2676	20.5557
ENSG00000136231	IGF2BP3	protein_coding	0.340579	0.118969	0.0106381	0.000715189	60.9124	7.2548
ENSG00000278535	DHRS11	protein_coding	1.43369	1.44702	0.0106776	0.000719517	219.931	319.237
ENSG00000047230	CTPS2	protein_coding	1.24866	1.25128	0.0106776	0.000719254	609.777	764.593
ENSG00000157870	PRXL2B	protein_coding	1.55542	1.58296	0.0106803	0.000722455	406.801	644.001
ENSG00000140950	MEAK7	protein_coding	1.53526	1.56	0.0106803	0.00072471	1022.22	1595.31
ENSG00000067182	TNFRSF1A	protein_coding	1.49525	1.51495	0.0106803	0.000724934	1289.09	1953.36
ENSG00000022840	RNF10	protein_coding	1.30961	1.3146	0.0106803	0.000723195	1873	2462.92
ENSG00000149657	LSM14B	protein_coding	1.25316	1.25593	0.0106803	0.000721434	589.453	741.232
ENSG00000172752	COL6A5	protein_coding	0.385672	0.588134	0.0106803	0.000722436	326.623	192.538
ENSG00000007174	DNAH9	protein_coding	0.347152	0.395989	0.0106803	0.000724305	86.7915	34.5429
ENSG00000053524	MCF2L2	protein_coding	0.432519	0.369412	0.0106803	0.000720837	263.337	97.4602
ENSG00000153956	CACNA2D1	protein_coding	0.430252	0.365943	0.0107045	0.000727231	205.56	75.5072
ENSG00000115896	PLCL1	protein_coding	0.463213	0.4132	0.0107548	0.000731304	161.726	67.0684
ENSG00000186827	TNFRSF4	protein_coding	0.394096	0.307794	0.0107915	0.000735121	60.1858	18.4483
ENSG00000137331	IER3	protein_coding	0.46195	0.411537	0.010814	0.000738249	896.854	368.898
ENSG00000181392	SYNE4	protein_coding	1.91875	2.04343	0.0108445	0.000742768	65.7871	134.244
ENSG00000123415	SMUG1	protein_coding	1.41203	1.42358	0.0108445	0.000743385	390.248	556.756
ENSG00000120949	TNFRSF8	protein_coding	0.354152	0.230417	0.0108445	0.000741637	55.4868	12.8981
ENSG00000157927	RADIL	protein_coding	0.337628	0.189527	0.0108445	0.000742701	121.815	23.2825
ENSG00000130558	OLFM1	protein_coding	0.383545	0.289212	0.0108973	0.00074967	167.43	48.5595
ENSG00000169836	TACR3	protein_coding	0.369577	0.262996	0.0108973	0.000749377	128	33.8333
ENSG00000114948	ADAM23	protein_coding	0.440837	0.380961	0.0109435	0.000753525	96.5864	36.767
ENSG00000133958	UNC79	protein_coding	0.421966	0.352575	0.0109646	0.000755648	68.8324	24.3592
ENSG00000175203	DCTN2	protein_coding	1.28298	1.28685	0.0110409	0.000761583	1069.77	1377.4
ENSG00000155657	TTN	protein_coding	0.378634	0.27999	0.0110508	0.00076294	4161.01	1165.26
ENSG00000108798	ABI3	protein_coding	0.466493	0.417266	0.0110996	0.000767671	300.445	125.331
ENSG00000185989	RASA3	protein_coding	0.463185	0.412808	0.0110996	0.000767346	1107.08	456.967
ENSG00000168256	NKIRAS2	protein_coding	1.38427	1.39373	0.0111229	0.000770644	349.505	487.977
ENSG00000008283	CYB561	protein_coding	1.37996	1.38914	0.0111358	0.000772223	747.567	1038.5
ENSG00000063660	GPC1	protein_coding	1.64047	1.68296	0.0111531	0.000774783	1963.83	3304.35
ENSG00000144749	LRIG1	protein_coding	0.413238	0.338647	0.0111951	0.000778393	335.052	113.642
ENSG00000057704	TMCC3	protein_coding	0.530404	0.500363	0.0112115	0.000780214	195.58	98.1014
ENSG00000135763	URB2	protein_coding	1.49758	1.51781	0.0112559	0.000785303	278.69	423.554
ENSG00000189350	TOGARAM2	protein_coding	0.364434	0.250756	0.0112559	0.000785377	124.961	31.5311
ENSG00000215193	PEX26	protein_coding	1.37944	1.38862	0.0112613	0.000786439	1060.41	1472.79
ENSG00000169122	FAM110B	protein_coding	0.428777	0.362483	0.0112627	0.000787226	99.9801	36.4114
ENSG00000008513	ST3GAL1	protein_coding	1.71414	1.77308	0.0112967	0.000790686	2911.89	5162.94
ENSG00000170961	HAS2	protein_coding	0.414812	0.682714	0.0112967	0.000792372	143.842	98.1987
ENSG00000134539	KLRD1	protein_coding	0.483115	0.439588	0.0112967	0.0007918	133.773	58.7004
ENSG00000229474	PATL2	protein_coding	0.443887	0.38483	0.0112967	0.000791683	184.785	71.0216
ENSG00000164104	HMGB2	protein_coding	0.635669	0.62345	0.0113691	0.000798846	576.013	358.435
ENSG00000116774	OLFML3	protein_coding	0.418597	0.346769	0.0113691	0.000798154	430.462	149.472
ENSG00000018189	RUFY3	protein_coding	0.644582	0.633342	0.0113789	0.000800828	1622.19	1026.81
ENSG00000146834	MEPCE	protein_coding	0.590714	0.572396	0.0113789	0.000801363	349.466	199.491
ENSG00000141431	ASXL3	protein_coding	0.374266	0.269813	0.0113789	0.000801628	83.4221	22.6618
ENSG00000176014	TUBB6	protein_coding	0.466239	0.416528	0.0113821	0.000802548	452.943	188.864
ENSG00000141448	GATA6	protein_coding	0.427863	0.360928	0.0113842	0.000803396	285.646	103.234
ENSG00000125508	SRMS	protein_coding	1.85164	1.95207	0.0114025	0.000805386	183.293	358.647
ENSG00000135976	ANKRD36	protein_coding	0.446535	0.388677	0.011406	0.000806332	2022.83	786.237
ENSG00000077984	CST7	protein_coding	0.449796	0.393064	0.0114061	0.000807937	48.523	18.9607
ENSG00000117600	PLPPR4	protein_coding	0.393191	0.30469	0.0114061	0.000808435	549.349	167.572
ENSG00000165379	LRFN5	protein_coding	0.383965	0.288145	0.0114061	0.000807672	308.072	89.0108
ENSG00000144645	OSBPL10	protein_coding	0.547988	0.521791	0.0114103	0.00080943	935.243	488.023
ENSG00000196754	S100A2	protein_coding	2.48168	3.10566	0.0114532	0.000813639	981.857	3049.62
ENSG00000127952	STYXL1	protein_coding	1.28458	1.28855	0.0114532	0.000813879	287.172	370.755
ENSG00000092969	TGFB2	protein_coding	0.480629	0.435802	0.01146	0.000815632	102.028	44.6968
ENSG00000181847	TIGIT	protein_coding	0.40668	0.327015	0.01146	0.000815765	94.2843	30.8163
ENSG00000143545	RAB13	protein_coding	0.536687	0.50786	0.0114839	0.000818169	242.008	122.151
ENSG00000105227	PRX	protein_coding	0.561794	0.538307	0.0114949	0.000819658	255.932	137.803
ENSG00000196369	SRGAP2B	protein_coding	0.642995	0.631461	0.0114968	0.000820494	120.344	76.0303
ENSG00000005486	RHBDD2	protein_coding	1.56408	1.59358	0.0115185	0.000823457	449.904	718.021
ENSG00000173548	SNX33	protein_coding	1.30811	1.31314	0.0115185	0.000823181	1730.05	2271.81
ENSG00000070081	NUCB2	protein_coding	0.621579	0.607599	0.0115251	0.000824634	396.984	241.349
ENSG00000126457	PRMT1	protein_coding	1.33184	1.3381	0.0115606	0.000827884	1035.29	1384.81
ENSG00000011451	WIZ	protein_coding	1.28572	1.28976	0.0116023	0.000831581	1025.22	1321.02
ENSG00000071859	FAM50A	protein_coding	0.483009	0.43902	0.0116191	0.000833491	1440.44	632.036
ENSG00000078589	P2RY10	protein_coding	0.465237	0.414654	0.0116218	0.000834403	54.6511	22.523
ENSG00000196208	GREB1	protein_coding	0.400676	0.316517	0.0116219	0.000835119	116.003	36.7665
ENSG00000123095	BHLHE41	protein_coding	1.65652	1.7029	0.0116621	0.000838797	1314.26	2239.21
ENSG00000011143	MKS1	protein_coding	1.27516	1.27879	0.0116621	0.000839708	252.12	321.646
ENSG00000155926	SLA	protein_coding	0.456956	0.403038	0.0116621	0.000840151	341.762	137.658
ENSG00000168411	RFWD3	protein_coding	1.342	1.34885	0.0117393	0.000846433	513.774	694.041
ENSG00000101745	ANKRD12	protein_coding	0.693741	0.686838	0.0117906	0.000850856	2692.57	1848.74
ENSG00000171310	CHST11	protein_coding	0.471568	0.423207	0.0118184	0.000853583	319.112	134.866
ENSG00000198176	TFDP1	protein_coding	1.40013	1.41099	0.0118186	0.000854947	786.73	1110.65
ENSG00000172575	RASGRP1	protein_coding	0.459524	0.406476	0.0118186	0.000855048	287.07	116.497
ENSG00000146416	AIG1	protein_coding	1.80818	1.8951	0.0118956	0.000863543	947.925	1797.76
ENSG00000122126	OCRL	protein_coding	1.31933	1.32496	0.0118956	0.000863507	811.236	1076.92
ENSG00000175467	SART1	protein_coding	0.588914	0.570067	0.0118956	0.000863983	1565.4	891.62
ENSG00000164619	BMPER	protein_coding	0.436991	0.373414	0.0118956	0.000864258	85.2426	31.9708
ENSG00000011009	LYPLA2	protein_coding	1.57533	1.60691	0.0119007	0.000865361	634.174	1019.35
ENSG00000273604	EPOP	protein_coding	1.8865	2.0019	0.0119205	0.000869601	145.803	291.794
ENSG00000138107	ACTR1A	protein_coding	1.47951	1.498	0.0119205	0.000868366	795.634	1193.03
ENSG00000051825	MPHOSPH9	protein_coding	0.653667	0.643203	0.0119205	0.000869722	490.868	315.3
ENSG00000106952	TNFSF8	protein_coding	0.414249	0.337985	0.0119697	0.000874047	82.6123	27.9534
ENSG00000116285	ERRFI1	protein_coding	1.91253	2.03895	0.0119882	0.000876127	761.278	1552.18
ENSG00000169047	IRS1	protein_coding	1.6066	1.64362	0.01199	0.000876995	2724.87	4479.75
ENSG00000118894	EEF2KMT	protein_coding	1.54271	1.56924	0.0120724	0.000883758	86.2673	136.604
ENSG00000104812	GYS1	protein_coding	1.29412	1.29858	0.0121019	0.000887784	1207.64	1567.09
ENSG00000079819	EPB41L2	protein_coding	0.5114	0.475696	0.0121019	0.000887781	1852.18	881.285
ENSG00000162241	SLC25A45	protein_coding	0.493807	0.452721	0.0121019	0.000889627	243.857	110.359
ENSG00000130584	ZBTB46	protein_coding	0.460683	0.407616	0.0121019	0.000888727	435.634	177.614
ENSG00000133863	TEX15	protein_coding	0.326219	0.129271	0.0121186	0.000891594	55.2269	7.19808
ENSG00000163687	DNASE1L3	protein_coding	0.398221	0.310114	0.0121673	0.00089667	55.6519	17.3337
ENSG00000066322	ELOVL1	protein_coding	1.63647	1.67932	0.012171	0.000897693	811.612	1363.9
ENSG00000136068	FLNB	protein_coding	1.51492	1.53788	0.0121879	0.000899685	13654.3	21000.3
ENSG00000168936	TMEM129	protein_coding	1.5798	1.61235	0.0122206	0.000902843	403.413	651.006
ENSG00000166387	PPFIBP2	protein_coding	1.41713	1.42952	0.0122411	0.000905108	3972.23	5680.49
ENSG00000143226	FCGR2A	protein_coding	0.55354	0.527839	0.0123369	0.000912951	106.119	55.9931
ENSG00000129474	AJUBA	protein_coding	1.48196	1.50093	0.0123455	0.00091434	559.887	839.814
ENSG00000182162	P2RY8	protein_coding	0.399895	0.313271	0.0123777	0.000918243	215.735	67.5877
ENSG00000239920		protein_coding	0.505142	0.467113	0.0123796	0.000919512	62.8671	29.5831
ENSG00000057657	PRDM1	protein_coding	0.440433	0.377897	0.0124165	0.000923405	1148.04	433.526
ENSG00000079215	SLC1A3	protein_coding	0.51101	0.474876	0.0124491	0.000926588	381.914	181.355
ENSG00000012223	LTF	protein_coding	0.335047	0.165858	0.0124498	0.000927403	222.612	36.9903
ENSG00000148019	CEP78	protein_coding	0.721748	0.716622	0.0124569	0.000928705	433.867	310.873
ENSG00000179583	CIITA	protein_coding	0.435698	0.37058	0.0125383	0.000937067	3551.13	1315.88
ENSG00000138670	RASGEF1B	protein_coding	0.460286	0.406407	0.0125622	0.000939628	219.083	89.0693
ENSG00000115884	SDC1	protein_coding	2.04608	2.24328	0.0125961	0.000943527	10158.8	22790.1
ENSG00000106636	YKT6	protein_coding	1.32551	1.33155	0.0125961	0.000943707	675.603	899.05
ENSG00000153046	CDYL	protein_coding	1.35298	1.36066	0.0126984	0.000952922	741.218	1008.28
ENSG00000138678	GPAT3	protein_coding	0.451401	0.393268	0.0127532	0.000957821	80.3566	31.8018
ENSG00000158796	DEDD	protein_coding	1.35764	1.36563	0.0127551	0.000962652	413.755	565.537
ENSG00000197457	STMN3	protein_coding	0.49105	0.448359	0.0127551	0.000961225	204.66	91.7984
ENSG00000186818	LILRB4	protein_coding	0.483079	0.437626	0.0127551	0.000961324	103.774	45.3885
ENSG00000118777	ABCG2	protein_coding	0.478406	0.431417	0.0127551	0.000962581	167.729	72.4704
ENSG00000172116	CD8B	protein_coding	0.453396	0.396288	0.0127551	0.000960142	72.5215	28.7033
ENSG00000135144	DTX1	protein_coding	0.349269	0.0766905	0.0127551	0.000960559	220.244	16.9715
ENSG00000164418	GRIK2	protein_coding	0.397707	0.308014	0.0128153	0.000967974	150.14	46.5251
ENSG00000164916	FOXK1	protein_coding	1.33924	1.34611	0.0128991	0.000975095	2628.02	3538.42
ENSG00000204442	NALF1	protein_coding	0.394497	0.302149	0.0129422	0.000979152	144.73	43.9505
ENSG00000123338	NCKAP1L	protein_coding	0.46759	0.416246	0.0129706	0.000982091	777.541	323.657
ENSG00000157483	MYO1E	protein_coding	0.677924	0.669545	0.0130381	0.000988003	1851.31	1239.05
ENSG00000140090	SLC24A4	protein_coding	0.376485	0.641199	0.0130517	0.000989833	110.198	70.8567
ENSG00000196092	PAX5	protein_coding	0.339811	0.0683552	0.0130822	0.000993748	463.179	31.7309
ENSG00000196735	HLA-DQA1	protein_coding	0.509916	0.472939	0.0130955	0.000996363	636.736	301.134
ENSG00000204580	DDR1	protein_coding	1.60997	1.64861	0.0132423	0.00100915	4279.48	7055.91
ENSG00000178409	BEND3	protein_coding	1.53682	1.56323	0.0132487	0.00101089	128.418	201.757
ENSG00000152672	CLEC4F	protein_coding	0.422207	0.347568	0.0132487	0.00101271	53.955	19.0386
ENSG00000203710	CR1	protein_coding	0.396658	0.162995	0.0132487	0.00101262	200.153	32.7244
ENSG00000169609	C15orf40	protein_coding	0.560218	0.535459	0.0132579	0.00101558	807.979	432.403
ENSG00000050555	LAMC3	protein_coding	0.396267	0.30471	0.0132579	0.00101451	1312.16	400.008
ENSG00000120008	WDR11	protein_coding	1.2476	1.25035	0.0132658	0.00101826	1382.49	1730.98
ENSG00000131446	MGAT1	protein_coding	1.61399	1.65347	0.0132834	0.00102043	2271.53	3755.49
ENSG00000138134	STAMBPL1	protein_coding	0.626723	0.612791	0.0133171	0.00102709	310.205	189.152
ENSG00000172985	SH3RF3	protein_coding	0.431844	0.363098	0.0133171	0.00102487	297.951	108.425
ENSG00000036530	CYP46A1	protein_coding	0.379008	0.270933	0.0133171	0.00102637	60.6521	16.6908
ENSG00000060709	RIMBP2	protein_coding	0.345873	0.193251	0.0133171	0.00102419	92.0678	18.0121
ENSG00000189001	SBSN	protein_coding	0.330629	0.0230891	0.0133171	0.00102693	166.137	3.87902
ENSG00000171017	LRRC8E	protein_coding	1.61001	1.64869	0.0133453	0.00103172	168.123	278.482
ENSG00000182578	CSF1R	protein_coding	0.55511	0.52919	0.0133453	0.00103151	618.817	327.395
ENSG00000198467	TPM2	protein_coding	0.396623	0.304957	0.0133453	0.00103148	4238.39	1292.81
ENSG00000109113	RAB34	protein_coding	1.63154	1.67457	0.0133853	0.00103563	393.411	659.111
ENSG00000163492	CCDC141	protein_coding	0.385979	0.284981	0.0133877	0.00103909	351.583	100.404
ENSG00000184185	KCNJ12	protein_coding	0.340833	0.201948	0.0133877	0.00103892	48.2479	9.89114
ENSG00000154734	ADAMTS1	protein_coding	0.50521	0.466454	0.0134397	0.00104396	1958.56	913.891
ENSG00000157450	RNF111	protein_coding	1.20074	1.20223	0.0134546	0.00104594	941.293	1133.57
ENSG00000214078	CPNE1	protein_coding	1.37008	1.37905	0.0134551	0.00104738	1086.09	1498.39
ENSG00000213722	DDAH2	protein_coding	0.535761	0.505314	0.0134551	0.00104763	424.627	214.559
ENSG00000166532	RIMKLB	protein_coding	0.580118	0.559022	0.0134817	0.00105052	769.078	429.673
ENSG00000159958	TNFRSF13C	protein_coding	0.372541	0.104116	0.0134898	0.00105198	406.529	42.3957
ENSG00000158321	AUTS2	protein_coding	0.659814	0.649622	0.0135288	0.00105972	1864.91	1211.45
ENSG00000248333	CDK11B	protein_coding	0.502675	0.462995	0.0135288	0.00105877	728.353	336.851
ENSG00000127954	STEAP4	protein_coding	0.438489	0.372815	0.0135288	0.00105999	241.087	89.9536
ENSG00000134533	RERG	protein_coding	0.422442	0.347688	0.0135288	0.00105946	113.723	39.8844
ENSG00000172794	RAB37	protein_coding	0.42775	0.355971	0.0135433	0.00106196	109.04	38.9807
ENSG00000134186	PRPF38B	protein_coding	0.628454	0.614679	0.0135756	0.00106544	2119.98	1302.46
ENSG00000126821	SGPP1	protein_coding	0.580052	0.558876	0.0135756	0.00106615	189.623	105.551
ENSG00000067900	ROCK1	protein_coding	0.739066	0.734802	0.0136059	0.0010696	2902.25	2131.2
ENSG00000197057	DTHD1	protein_coding	0.404396	0.317183	0.0136082	0.00107122	62.4271	19.8061
ENSG00000106714	CNTNAP3	protein_coding	0.397582	0.305402	0.0136277	0.00107359	191.195	58.5153
ENSG00000169689	CENPX	protein_coding	1.35403	1.36194	0.013648	0.00107602	182.862	249.116
ENSG00000090020	SLC9A1	protein_coding	1.66807	1.71937	0.0136539	0.00107884	1877.96	3229.9
ENSG00000111817	DSE	protein_coding	0.666403	0.656821	0.0136539	0.00107734	716.841	470.063
ENSG00000169220	RGS14	protein_coding	0.562776	0.538207	0.0136539	0.001079	421.272	226.13
ENSG00000005961	ITGA2B	protein_coding	0.403185	0.31449	0.0137247	0.00108543	68.7174	21.8594
ENSG00000149311	ATM	protein_coding	0.707702	0.701514	0.0137387	0.0010878	4314.59	3025.72
ENSG00000174945	AMZ1	protein_coding	0.386742	0.2844	0.0137387	0.00108822	64.7675	18.6436
ENSG00000137831	UACA	protein_coding	0.592429	0.573323	0.0137687	0.00109144	1194.69	685.112
ENSG00000196961	AP2A1	protein_coding	1.29906	1.30391	0.0137705	0.00109243	1130.54	1472.47
ENSG00000164691	TAGAP	protein_coding	0.488927	0.444374	0.0138006	0.00109566	222.311	98.4662
ENSG00000150867	PIP4K2A	protein_coding	0.632914	0.61962	0.0138061	0.00109694	703.964	435.784
ENSG00000161642	ZNF385A	protein_coding	1.71207	1.77442	0.0138579	0.00110276	1614.2	2865.4
ENSG00000249242	TMEM150C	protein_coding	0.451788	0.391821	0.0138579	0.00110237	82.6741	32.7406
ENSG00000214063	TSPAN4	protein_coding	0.469201	0.417095	0.0138815	0.00110549	331.388	138.316
ENSG00000147144	CCDC120	protein_coding	1.52229	1.54717	0.0139304	0.00111109	444.415	688.131
ENSG00000146433	TMEM181	protein_coding	1.49186	1.51274	0.0139715	0.00111865	1540.03	2330.91
ENSG00000197629	MPEG1	protein_coding	0.500429	0.459553	0.0139715	0.0011186	385.981	177.578
ENSG00000117115	PADI2	protein_coding	0.464488	0.409946	0.0139715	0.00111644	97.1056	39.6428
ENSG00000107147	KCNT1	protein_coding	0.337357	0.17151	0.0139715	0.00111753	92.4342	16.0378
ENSG00000156738	MS4A1	protein_coding	0.34697	0.0828922	0.0139715	0.00111845	528.726	43.8911
ENSG00000066135	KDM4A	protein_coding	1.2745	1.27829	0.0140119	0.0011236	883.706	1129.71
ENSG00000132004	FBXW9	protein_coding	1.32508	1.33129	0.0140266	0.00112736	97.3189	128.911
ENSG00000152953	STK32B	protein_coding	0.38976	0.289108	0.0140266	0.00112717	75.6759	22.0936
ENSG00000175315	CST6	protein_coding	2.62581	3.64516	0.0140524	0.00113029	19.3165	71.0553
ENSG00000156113	KCNMA1	protein_coding	0.438437	0.371651	0.0141219	0.00113761	456.299	169.874
ENSG00000187912	CLEC17A	protein_coding	0.352315	0.108397	0.0141219	0.00113702	123.875	13.5519
ENSG00000232810	TNF	protein_coding	0.422011	0.345431	0.0141721	0.00114252	86.364	29.8791
ENSG00000085788	DDHD2	protein_coding	0.75118	0.747477	0.0141785	0.00114477	889.947	665.922
ENSG00000140937	CDH11	protein_coding	0.434671	0.365787	0.0141785	0.00114433	887.862	325.029
ENSG00000188130	MAPK12	protein_coding	0.424387	0.349318	0.0141912	0.00114667	257.957	90.3206
ENSG00000101158	NELFCD	protein_coding	1.31072	1.31619	0.0142098	0.00115045	974.052	1283.91
ENSG00000096996	IL12RB1	protein_coding	0.414089	0.332405	0.0142098	0.00115078	212.68	70.5883
ENSG00000164694	FNDC1	protein_coding	0.377356	0.264097	0.014254	0.00115524	77.4474	20.6959
ENSG00000152583	SPARCL1	protein_coding	0.411275	0.32774	0.0142561	0.00115628	2707.48	887.65
ENSG00000126870	DYNC2I1	protein_coding	0.6103	0.593774	0.0142796	0.00116081	1133.97	672.717
ENSG00000141655	TNFRSF11A	protein_coding	0.55024	0.52261	0.0142796	0.00115989	209.026	109.391
ENSG00000260230	FRRS1L	protein_coding	0.372195	0.252898	0.0142796	0.00116027	48.2582	12.3051
ENSG00000151388	ADAMTS12	protein_coding	0.435758	0.366848	0.0142958	0.001163	102.437	37.8294
ENSG00000122035	RASL11A	protein_coding	0.48324	0.435876	0.0142969	0.00116484	97.1591	42.5055
ENSG00000179846	NKPD1	protein_coding	0.48266	0.435137	0.0142969	0.0011646	65.9364	28.7079
ENSG00000074181	NOTCH3	protein_coding	1.57359	1.60674	0.0143475	0.00116984	3251.85	5225.26
ENSG00000167851	CD300A	protein_coding	0.459873	0.402868	0.0143661	0.00117224	171.472	69.1327
ENSG00000167861	HID1	protein_coding	1.52184	1.54694	0.0143665	0.00117545	1009.93	1561.27
ENSG00000172725	CORO1B	protein_coding	1.42859	1.44267	0.0143665	0.00117667	1179.19	1701.06
ENSG00000140365	COMMD4	protein_coding	1.32168	1.32776	0.0143665	0.00117602	314.448	417.687
ENSG00000075213	SEMA3A	protein_coding	0.406339	0.31867	0.0143665	0.00117603	179.828	57.4845
ENSG00000115266	APC2	protein_coding	0.394063	0.296083	0.0143665	0.00117465	51.4712	15.4191
ENSG00000187678	SPRY4	protein_coding	1.69969	1.75965	0.0143774	0.00117845	331.84	584.481
ENSG00000148296	SURF6	protein_coding	0.616921	0.601301	0.0144011	0.00118128	961.01	577.494
ENSG00000169217	CD2BP2	protein_coding	1.31691	1.32273	0.0144712	0.00118791	871.3	1152.38
ENSG00000147234	FRMPD3	protein_coding	0.408253	0.321393	0.0144785	0.00119028	78.1601	25.2907
ENSG00000088827	SIGLEC1	protein_coding	0.500785	0.769796	0.0145572	0.00119764	265.01	204.266
ENSG00000073737	DHRS9	protein_coding	0.371541	0.572051	0.0145621	0.00119983	71.0429	40.4524
ENSG00000001626	CFTR	protein_coding	0.334997	0.100743	0.0145621	0.00119962	162.142	16.4215
ENSG00000115307	AUP1	protein_coding	1.36752	1.37653	0.0145685	0.00120215	1187.63	1634.39
ENSG00000149781	FERMT3	protein_coding	0.489104	0.44372	0.0145685	0.00120163	644.667	285.911
ENSG00000010295	IFFO1	protein_coding	0.419033	0.339722	0.0145739	0.00120526	578.935	196.802
ENSG00000146216	TTBK1	protein_coding	0.370931	0.270145	0.0145739	0.00120526	85.7794	23.2832
ENSG00000143753	DEGS1	protein_coding	0.605619	0.588243	0.0146017	0.00120846	216.638	127.141
ENSG00000113805	CNTN3	protein_coding	1.5847	1.62004	0.0146545	0.00121784	551.35	894.057
ENSG00000163482	STK36	protein_coding	1.45097	1.46744	0.0146545	0.00121593	704.34	1031.67
ENSG00000083896	YTHDC1	protein_coding	0.677218	0.668446	0.0146545	0.00121822	3266.61	2182.53
ENSG00000147408	CSGALNACT1	protein_coding	0.430116	0.357535	0.0146545	0.00121504	473.16	169.482
ENSG00000161681	SHANK1	protein_coding	0.362613	0.228485	0.0146545	0.00121568	87.9995	20.3513
ENSG00000104894	CD37	protein_coding	0.456806	0.189078	0.0146545	0.00121735	566.266	107.133
ENSG00000137872	SEMA6D	protein_coding	0.419134	0.339628	0.0146772	0.001221	258.642	88.1003
ENSG00000099194	SCD	protein_coding	2.22088	1.52266	0.0146792	0.00122207	1960.57	2985.51
ENSG00000146072	TNFRSF21	protein_coding	1.86494	1.98011	0.014704	0.00122504	4765.38	9437.06
ENSG00000123104	ITPR2	protein_coding	0.56871	0.544754	0.0147325	0.00122992	2284.34	1244.03
ENSG00000155307	SAMSN1	protein_coding	0.484919	0.437726	0.0147325	0.00123079	125.178	54.501
ENSG00000115165	CYTIP	protein_coding	0.434831	0.364736	0.0147325	0.00123102	367.251	133.768
ENSG00000228253	MT-ATP8	protein_coding	0.4271	0.35257	0.0147325	0.00123092	4624.95	1630.69
ENSG00000009335	UBE3C	protein_coding	1.27421	1.27806	0.0147619	0.00123709	1729.72	2209.72
ENSG00000273079	GRIN2B	protein_coding	0.332962	0.243137	0.0147619	0.00123703	63.7666	15.6145
ENSG00000054967	RELT	protein_coding	0.433793	0.36299	0.0147933	0.00124063	602.315	218.487
ENSG00000116701	NCF2	protein_coding	0.46042	0.402836	0.014829	0.00124453	152.661	61.2707
ENSG00000012779	ALOX5	protein_coding	1.50582	1.52898	0.0148772	0.00124949	2871.63	4391.24
ENSG00000112303	VNN2	protein_coding	0.402737	0.528133	0.0149111	0.00125416	102.313	53.8303
ENSG00000064201	TSPAN32	protein_coding	0.397888	0.301559	0.0149111	0.00125344	103.761	31.5036
ENSG00000181790	ADGRB1	protein_coding	0.456256	0.396707	0.0149479	0.00125909	177.345	70.358
ENSG00000197043	ANXA6	protein_coding	0.447331	0.383606	0.0149479	0.00125857	1204.1	462.059
ENSG00000104299	INTS9	protein_coding	1.36103	1.36964	0.0149712	0.00126197	277.289	381.017
ENSG00000176658	MYO1D	protein_coding	1.37193	1.38135	0.015036	0.00126836	2069.35	2859.38
ENSG00000114654	EFCC1	protein_coding	0.400911	0.307129	0.015039	0.00126952	427.015	131.337
ENSG00000171552	BCL2L1	protein_coding	1.48802	1.50894	0.015054	0.00127171	1020.55	1539.56
ENSG00000228594	FNDC10	protein_coding	1.92389	2.06534	0.0150582	0.00127299	37.3058	78.1465
ENSG00000006756	ARSD	protein_coding	1.75024	1.82551	0.0151289	0.00128082	1823.45	3330.05
ENSG00000071553	ATP6AP1	protein_coding	1.6555	1.70565	0.0151289	0.00128003	1254.85	2141.37
ENSG00000071909	MYO3B	protein_coding	2.1569	2.4527	0.0151847	0.00128648	282.296	693.436
ENSG00000159231	CBR3	protein_coding	0.587071	0.566327	0.015231	0.00129227	108.607	61.1204
ENSG00000124795	DEK	protein_coding	0.664838	0.65477	0.0152447	0.0012981	1684.23	1102.33
ENSG00000047634	SCML1	protein_coding	0.531055	0.497983	0.0152447	0.00129484	180.666	90.4162
ENSG00000182022	CHST15	protein_coding	0.41621	0.333484	0.0152447	0.00129759	487.544	162.362
ENSG00000168621	GDNF	protein_coding	0.406774	0.31637	0.0152447	0.00129662	54.5146	17.433
ENSG00000105889	STEAP1B	protein_coding	0.356038	0.206964	0.015257	0.00130008	52.5221	10.9643
ENSG00000268104	SLC6A14	protein_coding	0.3846	0.171336	0.0153399	0.00130809	189.669	32.3781
ENSG00000137337	MDC1	protein_coding	0.630527	0.616461	0.0153517	0.00131003	1120.37	690.598
ENSG00000176771	NCKAP5	protein_coding	1.6919	1.75125	0.0153595	0.00131597	267.785	468.977
ENSG00000103351	CLUAP1	protein_coding	0.749516	0.745633	0.0153595	0.00131634	339.314	253.39
ENSG00000156875	MFSD14A	protein_coding	0.564002	0.538593	0.0153595	0.00131552	78.6086	42.186
ENSG00000164116	GUCY1A1	protein_coding	0.449183	0.385669	0.0153595	0.00131257	226.119	87.4136
ENSG00000162105	SHANK2	protein_coding	1.48619	1.50704	0.015413	0.00132187	1120.8	1689.53
ENSG00000214787	MS4A4E	protein_coding	0.494035	0.44915	0.0154483	0.00132584	97.7691	44.1414
ENSG00000170412	GPRC5C	protein_coding	1.64294	1.69064	0.0154665	0.00132836	1154.55	1952.46
ENSG00000169733	RFNG	protein_coding	1.33494	1.34196	0.0155124	0.00133419	401.668	536.438
ENSG00000026103	FAS	protein_coding	0.597061	0.577961	0.0155124	0.00133396	514.621	297.361
ENSG00000159166	LAD1	protein_coding	1.64754	1.69634	0.015522	0.00133809	1984.91	3367.97
ENSG00000115275	MOGS	protein_coding	1.32606	1.33253	0.015522	0.00133628	890.167	1184.51
ENSG00000198835	GJC2	protein_coding	0.447762	0.382904	0.015522	0.00133882	82.6875	31.85
ENSG00000185038	MROH2A	protein_coding	2.42775	3.06481	0.0155296	0.00134139	510.929	1566.65
ENSG00000072518	MARK2	protein_coding	1.35665	1.36508	0.0155296	0.00134092	1772.76	2420.19
ENSG00000138363	ATIC	protein_coding	1.58677	1.62322	0.0156347	0.00135142	728.764	1184.26
ENSG00000141568	FOXK2	protein_coding	1.23123	1.2336	0.0157028	0.00136019	1218.8	1504.09
ENSG00000121281	ADCY7	protein_coding	0.487386	0.440103	0.0157028	0.00135952	947.884	417.109
ENSG00000153563	CD8A	protein_coding	0.486789	0.439401	0.0157028	0.00135971	178.082	78.1493
ENSG00000164197	RNF180	protein_coding	0.52731	0.492901	0.0157228	0.00136385	247.476	122.02
ENSG00000147231	RADX	protein_coding	1.78937	1.87842	0.0157679	0.00136873	232.26	437.336
ENSG00000232653	GOLGA8N	protein_coding	0.523058	0.487293	0.0157805	0.00137194	195.23	95.4038
ENSG00000163975	MELTF	protein_coding	0.505823	0.464749	0.0157805	0.00137272	144.873	67.428
ENSG00000171631	P2RY6	protein_coding	0.44043	0.371308	0.0158365	0.00137856	168.902	62.673
ENSG00000167207	NOD2	protein_coding	0.438062	0.367522	0.0158531	0.00138098	152.936	56.2338
ENSG00000152818	UTRN	protein_coding	0.555825	0.528501	0.0158783	0.00138423	7746.8	4094.2
ENSG00000184110	EIF3C	protein_coding	0.535034	0.502608	0.0158783	0.00138512	328.057	164.715
ENSG00000103507	BCKDK	protein_coding	1.43204	1.44691	0.0159928	0.00139608	328.567	475.706
ENSG00000111011	RSRC2	protein_coding	0.697789	0.690551	0.0160197	0.00139942	2368.04	1634.48
ENSG00000075340	ADD2	protein_coding	0.410569	0.321362	0.0160203	0.00140143	97.85	31.757
ENSG00000165168	CYBB	protein_coding	0.533302	0.500297	0.0161048	0.00140981	494.909	247.354
ENSG00000129244	ATP1B2	protein_coding	0.408893	0.318453	0.0161147	0.00141166	93.7953	30.1222
ENSG00000172354	GNB2	protein_coding	1.56024	1.59232	0.0161347	0.00141535	1348.5	2147.83
ENSG00000161835	TAMALIN	protein_coding	0.450316	0.386143	0.0161347	0.00141539	320.626	123.989
ENSG00000089820	ARHGAP4	protein_coding	0.415782	0.330745	0.0161418	0.00141744	1511.37	499.917
ENSG00000185565	LSAMP	protein_coding	0.47109	0.416692	0.0162287	0.00142662	252.962	105.637
ENSG00000145934	TENM2	protein_coding	0.415022	0.328983	0.0162442	0.00142998	160.734	53.1189
ENSG00000124766	SOX4	protein_coding	1.67106	1.72617	0.0162884	0.00143686	2364.09	4081.15
ENSG00000171345	KRT19	protein_coding	1.77022	1.85388	0.0163243	0.00144303	16448.5	30494.1
ENSG00000086696	HSD17B2	protein_coding	1.79356	1.8852	0.0163436	0.00144573	1060.94	2001.47
ENSG00000162174	ASRGL1	protein_coding	0.445224	0.377736	0.0164093	0.00145255	82.6236	31.1396
ENSG00000130032	PRRG3	protein_coding	0.357649	0.355444	0.0164834	0.00146012	54.5474	19.5534
ENSG00000116273	PHF13	protein_coding	1.45924	1.4772	0.0165337	0.00146559	317.268	469.327
ENSG00000182575	NXPH3	protein_coding	0.402005	0.305039	0.0165482	0.00146873	153.767	47.1097
ENSG00000176387	HSD11B2	protein_coding	0.433083	0.358524	0.016595	0.00147408	128.748	46.2689
ENSG00000183454	GRIN2A	protein_coding	0.368396	0.23319	0.0166411	0.00147918	93.8159	22.0574
ENSG00000144406	UNC80	protein_coding	0.3733	0.244775	0.0166724	0.00148299	82.875	20.5182
ENSG00000101347	SAMHD1	protein_coding	0.624236	0.608941	0.0167958	0.001495	1359.69	827.932
ENSG00000278619	MRM1	protein_coding	1.38511	1.39588	0.0168226	0.00149841	146.87	205.529
ENSG00000134686	PHC2	protein_coding	1.26992	1.27372	0.0168243	0.00150062	925.48	1177.97
ENSG00000168297	PXK	protein_coding	0.671423	0.661728	0.0168243	0.00149994	473.26	312.263
ENSG00000100368	CSF2RB	protein_coding	0.412312	0.323258	0.0168285	0.00150203	528.898	170.805
ENSG00000103066	PLA2G15	protein_coding	1.32479	1.33133	0.0168521	0.00150516	223.057	295.993
ENSG00000283154	IQCJ-SCHIP1	protein_coding	0.537001	0.504361	0.0168688	0.00150769	153.828	77.6544
ENSG00000176946	THAP4	protein_coding	1.37438	1.38431	0.0169076	0.0015122	605.598	837.967
ENSG00000184216	IRAK1	protein_coding	1.34874	1.35682	0.0169366	0.0015179	1139.45	1543.72
ENSG00000137474	MYO7A	protein_coding	0.468748	0.412466	0.0169366	0.00151753	471.105	194.18
ENSG00000100060	MFNG	protein_coding	0.465294	0.40733	0.0169366	0.00151741	188.075	76.7475
ENSG00000103740	ACSBG1	protein_coding	2.33257	2.84423	0.0169778	0.00152263	131.805	375.163
ENSG00000213889	PPM1N	protein_coding	0.410034	0.31884	0.0170054	0.00152717	684.255	218.06
ENSG00000115604	IL18R1	protein_coding	0.56868	0.543478	0.0170254	0.00153003	113.756	61.4678
ENSG00000166676	TVP23A	protein_coding	0.42955	0.351178	0.0170643	0.00153458	50.4986	17.9885
ENSG00000114904	NEK4	protein_coding	1.23183	1.23427	0.017089	0.00153784	635.796	785.608
ENSG00000110077	MS4A6A	protein_coding	0.618146	0.601866	0.0170899	0.00153897	253.025	152.615
ENSG00000173611	SCAI	protein_coding	0.745471	0.741249	0.0171279	0.00154345	440.537	326.589
ENSG00000115252	PDE1A	protein_coding	0.43414	0.359088	0.0171324	0.0015449	87.0594	31.542
ENSG00000160271	RALGDS	protein_coding	0.531635	0.497462	0.0171812	0.00155035	698.497	347.421
ENSG00000166689	PLEKHA7	protein_coding	1.57401	1.60919	0.0172547	0.00155804	2948.82	4745.77
ENSG00000181409	AATK	protein_coding	0.405231	0.309167	0.0172782	0.00156122	222.957	69.1175
ENSG00000078814	MYH7B	protein_coding	0.425114	0.343944	0.0173267	0.00156773	134.864	46.6764
ENSG00000196358	NTNG2	protein_coding	0.409269	0.316065	0.0173267	0.00156741	86.206	27.3851
ENSG00000132965	ALOX5AP	protein_coding	0.546718	0.516353	0.0174006	0.00158265	80.2632	41.1971
ENSG00000167995	BEST1	protein_coding	0.532833	0.498754	0.0174006	0.00157972	142.934	71.192
ENSG00000253304	TMEM200B	protein_coding	0.469494	0.412825	0.0174006	0.00157955	93.3348	38.6943
ENSG00000144712	CAND2	protein_coding	0.458251	0.39615	0.0174006	0.001584	98.0161	39.1538
ENSG00000104321	TRPA1	protein_coding	0.456473	0.393828	0.0174006	0.0015782	643.837	253.853
ENSG00000164082	GRM2	protein_coding	0.436261	0.361824	0.0174006	0.00158344	76.0277	27.8015
ENSG00000104888	SLC17A7	protein_coding	0.373659	0.259837	0.0174006	0.00158358	62.0711	16.3169
ENSG00000111344	RASAL1	protein_coding	0.378914	0.25532	0.0174006	0.00158349	163.28	41.5263
ENSG00000166448	TMEM130	protein_coding	0.355089	0.189775	0.0174006	0.00158056	64.5747	12.4607
ENSG00000178363	CALML3	protein_coding	2.63378	0.275446	0.0174311	0.00158995	77.1912	21.19
ENSG00000197405	C5AR1	protein_coding	0.529521	0.494341	0.0174321	0.00159191	92.4148	45.6718
ENSG00000164484	TMEM200A	protein_coding	0.493178	0.446173	0.0174735	0.00159707	77.2611	34.7298
ENSG00000010165	METTL13	protein_coding	1.38559	1.39653	0.0174797	0.0016006	475.92	665.234
ENSG00000107929	LARP4B	protein_coding	1.25889	1.2623	0.0174797	0.00160084	2536.47	3201.67
ENSG00000162804	SNED1	protein_coding	0.412982	0.322796	0.0174797	0.0016006	823.291	266.011
ENSG00000109458	GAB1	protein_coding	0.72313	0.717559	0.0174983	0.00160457	935.31	671.017
ENSG00000146112	PPP1R18	protein_coding	0.560151	0.532942	0.0174983	0.00160469	1294.13	689.373
ENSG00000144681	STAC	protein_coding	0.394533	0.287267	0.0175466	0.00161019	58.6278	16.9741
ENSG00000067225	PKM	protein_coding	1.64922	1.70037	0.0175666	0.0016131	10431.6	17738.2
ENSG00000084636	COL16A1	protein_coding	0.412066	0.32098	0.0175799	0.00161541	4898.66	1572.65
ENSG00000165617	DACT1	protein_coding	0.478172	0.425114	0.0175876	0.00161719	164.489	70.244
ENSG00000144045	DQX1	protein_coding	1.93126	2.08635	0.0176132	0.0016217	102.843	213.863
ENSG00000092445	TYRO3	protein_coding	1.51134	1.53651	0.0176132	0.00162144	238.198	365.992
ENSG00000170921	TANC2	protein_coding	1.5199	1.54638	0.0176668	0.00162988	3532.4	5463.5
ENSG00000116675	DNAJC6	protein_coding	0.50462	0.461501	0.0176668	0.00162911	59.3118	27.5314
ENSG00000013725	CD6	protein_coding	0.435471	0.360456	0.0176668	0.00162899	437.645	157.825
ENSG00000140320	BAHD1	protein_coding	1.43915	1.45524	0.0176871	0.00163298	740.97	1079.41
ENSG00000010810	FYN	protein_coding	0.481449	0.429678	0.0177069	0.00163792	843.969	362.632
ENSG00000171425	ZNF581	protein_coding	1.63764	1.68618	0.0178165	0.00165024	146.617	248.386
ENSG00000168447	SCNN1B	protein_coding	2.23067	2.6238	0.0178188	0.00165155	548.012	1438.63
ENSG00000144061	NPHP1	protein_coding	0.609229	0.59128	0.01788	0.00165832	177.349	104.896
ENSG00000173013	CCDC96	protein_coding	0.531421	0.496527	0.017882	0.00166288	81.7692	40.477
ENSG00000105894	PTN	protein_coding	0.365217	0.218301	0.017882	0.00166206	198.905	43.5661
ENSG00000163734	CXCL3	protein_coding	0.353343	0.144493	0.0178833	0.0016641	51.7634	7.39406
ENSG00000141736	ERBB2	protein_coding	1.532	1.5605	0.0179613	0.00167355	5148.74	8035.72
ENSG00000165861	ZFYVE1	protein_coding	1.24135	1.24414	0.0179613	0.00167276	530.132	659.439
ENSG00000116254	CHD5	protein_coding	0.408751	0.305673	0.0179841	0.00167678	96.186	29.6741
ENSG00000128271	ADORA2A	protein_coding	0.417381	0.328774	0.0179888	0.00167832	61.7167	20.4292
ENSG00000155066	PROM2	protein_coding	1.65109	1.70316	0.0180173	0.00168539	4287.65	7302.39
ENSG00000160785	SLC25A44	protein_coding	1.31452	0.57631	0.0180173	0.00168495	1134.1	653.348
ENSG00000113532	ST8SIA4	protein_coding	0.534579	0.500578	0.0180173	0.00168356	244.169	122.054
ENSG00000133612	AGAP3	protein_coding	1.29834	1.30356	0.0180342	0.00168808	2115.38	2755.59
ENSG00000162836	ACP6	protein_coding	1.56176	1.59529	0.0180388	0.00168962	1041.46	1662.65
ENSG00000174672	BRSK2	protein_coding	0.393204	0.282619	0.0180716	0.00169491	59.7695	17.0935
ENSG00000132016	BRME1	protein_coding	0.613295	0.595879	0.0180886	0.0016976	103.442	61.2747
ENSG00000180730	SHISA2	protein_coding	0.431721	1.9049	0.0181275	0.00170237	52.4846	99.6369
ENSG00000145506	NKD2	protein_coding	0.436997	0.362015	0.0181335	0.00170404	532.687	192.653
ENSG00000178078	STAP2	protein_coding	1.42605	1.44091	0.018175	0.00171005	577.568	832.462
ENSG00000087111	PIGS	protein_coding	1.39195	1.40358	0.018175	0.00171061	559.774	786.388
ENSG00000145423	SFRP2	protein_coding	0.361434	0.673933	0.018175	0.00171128	220.856	148.943
ENSG00000163145	C1QTNF7	protein_coding	0.427481	0.346203	0.0182058	0.0017153	264.02	91.5873
ENSG00000176438	SYNE3	protein_coding	0.454627	0.389508	0.0183608	0.00173215	972.621	378.895
ENSG00000103460	TOX3	protein_coding	2.02568	2.24046	0.018363	0.00173435	471.257	1056.58
ENSG00000274070	CASTOR2	protein_coding	1.47902	1.50007	0.018363	0.00173461	569.223	853.975
ENSG00000153560	UBP1	protein_coding	1.29965	1.30497	0.0184056	0.00173976	1439.79	1879.29
ENSG00000099785	MARCHF2	protein_coding	1.37727	1.3877	0.0184175	0.00174201	192.818	267.653
ENSG00000173530	TNFRSF10D	protein_coding	0.516546	0.476836	0.0184206	0.001744	275.722	131.481
ENSG00000114349	GNAT1	protein_coding	0.406305	0.308062	0.0184206	0.00174457	100.205	30.8176
ENSG00000204186	ZDBF2	protein_coding	0.483541	0.431831	0.0184399	0.00174752	375.587	162.172
ENSG00000267795	SMIM22	protein_coding	1.70188	1.76764	0.0184912	0.00175351	273.127	483.724
ENSG00000147642	SYBU	protein_coding	0.473544	0.417087	0.0185855	0.0017636	112.305	47.1685
ENSG00000164330	EBF1	protein_coding	0.405696	0.306433	0.0186781	0.00177353	496.745	152.392
ENSG00000131943	C19orf12	protein_coding	1.35426	1.36295	0.0186939	0.00177732	286.934	392.701
ENSG00000265491	RNF115	protein_coding	0.796262	0.794133	0.0186939	0.0017772	955.249	757.834
ENSG00000196912	ANKRD36B	protein_coding	0.468287	0.409557	0.0187072	0.00177973	778.478	318.742
ENSG00000121900	TMEM54	protein_coding	1.63717	1.6865	0.0187108	0.00178122	405.753	685.138
ENSG00000132780	NASP	protein_coding	0.6665	0.655954	0.0187202	0.00178417	1859.83	1219.27
ENSG00000061918	GUCY1B1	protein_coding	0.441761	0.368527	0.0187202	0.0017844	103.384	38.2276
ENSG00000167208	SNX20	protein_coding	0.464992	0.404435	0.018804	0.00179354	153.357	61.8565
ENSG00000069424	KCNAB2	protein_coding	0.501422	0.456265	0.0189017	0.00180402	661.722	301.888
ENSG00000087008	ACOX3	protein_coding	1.41296	1.42669	0.0189493	0.00181092	857.34	1222.77
ENSG00000140455	USP3	protein_coding	1.29772	1.30298	0.0189493	0.00181124	1469.43	1915.9
ENSG00000146070	PLA2G7	protein_coding	0.473331	0.416291	0.0189493	0.00181204	54.0447	22.0866
ENSG00000130193	THEM6	protein_coding	1.80168	1.9014	0.0189685	0.00182783	753.697	1434.22
ENSG00000149932	TMEM219	protein_coding	1.52068	1.54788	0.0189685	0.00182387	701.008	1086.2
ENSG00000110660	SLC35F2	protein_coding	1.47067	1.4908	0.0189685	0.00182597	167.769	251.025
ENSG00000113648	MACROH2A1	protein_coding	1.27685	1.2811	0.0189685	0.00182174	3623.11	4641.44
ENSG00000070495	JMJD6	protein_coding	0.745207	0.740833	0.0189685	0.00181969	467.253	344.698
ENSG00000125703	ATG4C	protein_coding	0.728889	0.723566	0.0189685	0.00182716	160.171	115.967
ENSG00000099337	KCNK6	protein_coding	0.603024	0.583691	0.0189685	0.00182464	735.575	428.331
ENSG00000106565	TMEM176B	protein_coding	0.500369	0.454717	0.0189685	0.00181864	328.275	149.253
ENSG00000197594	ENPP1	protein_coding	0.472412	0.415111	0.0189685	0.00182623	108.972	45.4846
ENSG00000105737	GRIK5	protein_coding	0.396505	0.286788	0.0189722	0.00182935	82.8247	23.971
ENSG00000198246	SLC29A3	protein_coding	1.78721	1.88155	0.019027	0.00183579	433.129	816.038
ENSG00000163710	PCOLCE2	protein_coding	0.35977	0.82065	0.0190606	0.00184137	119.634	98.31
ENSG00000165716	DIPK1B	protein_coding	0.417702	0.326676	0.0190606	0.00184072	57.8445	19.1865
ENSG00000188981	MSANTD1	protein_coding	0.505605	1.05435	0.019161	0.00185225	89.2542	93.6698
ENSG00000176170	SPHK1	protein_coding	0.452512	0.384571	0.019168	0.0018541	76.8782	29.7523
ENSG00000114446	IFT57	protein_coding	0.732796	0.727685	0.0192033	0.00185868	512.315	371.471
ENSG00000204463	BAG6	protein_coding	1.37499	1.38538	0.0192263	0.0018629	2347.58	3252.57
ENSG00000130703	OSBPL2	protein_coding	1.29012	1.29502	0.0192263	0.00186327	2151.12	2785.7
ENSG00000139178	C1RL	protein_coding	1.27015	1.27413	0.0193044	0.0018732	1094.94	1394.4
ENSG00000082684	SEMA5B	protein_coding	0.380106	0.430672	0.0193589	0.00187968	101.565	43.9772
ENSG00000172771	EFCAB12	protein_coding	0.379267	0.246492	0.0194314	0.00188909	49.7656	12.4536
ENSG00000113240	CLK4	protein_coding	0.701423	0.694037	0.0194638	0.00189344	802.578	556.498
ENSG00000169855	ROBO1	protein_coding	0.54149	0.508547	0.0194693	0.00189517	1760.97	895.524
ENSG00000110693	SOX6	protein_coding	0.486018	0.43404	0.0196294	0.0019143	219.14	95.3342
ENSG00000167178	ISLR2	protein_coding	0.371685	0.226417	0.0196294	0.00191436	51.9455	11.9296
ENSG00000154175	ABI3BP	protein_coding	0.434542	0.355538	0.019647	0.00191728	702.312	249.966
ENSG00000106336	FBXO24	protein_coding	0.419312	0.328451	0.0197602	0.00193075	70.3393	23.3841
ENSG00000134779	TPGS2	protein_coding	1.53399	1.56368	0.0198449	0.00194146	772.768	1209.82
ENSG00000080854	IGSF9B	protein_coding	0.465828	0.40454	0.0198471	0.00194288	620.53	251.423
ENSG00000141576	RNF157	protein_coding	0.467723	0.407128	0.0199315	0.00195237	140.946	57.756
ENSG00000253958	CLDN23	protein_coding	1.99653	2.19844	0.0199809	0.00196281	345.063	759.541
ENSG00000136026	CKAP4	protein_coding	1.60394	1.64687	0.0199809	0.00196019	884.828	1458.16
ENSG00000115234	SNX17	protein_coding	1.39918	1.41179	0.0199809	0.00196333	767.184	1084.49
ENSG00000125046	SSUH2	protein_coding	0.38893	0.299568	0.0199809	0.00196138	69.4262	21.0601
ENSG00000119699	TGFB3	protein_coding	0.506609	0.462367	0.0200119	0.0019676	269.03	124.75
ENSG00000196782	MAML3	protein_coding	1.30113	1.30666	0.0200615	0.00197739	1133.86	1482.86
ENSG00000120658	ENOX1	protein_coding	0.484455	0.43123	0.0201102	0.00198343	84.8434	36.6881
ENSG00000143641	GALNT2	protein_coding	1.48696	1.50969	0.0201778	0.00199133	1556.63	2350.06
ENSG00000139304	PTPRQ	protein_coding	0.377374	0.240113	0.0202074	0.00199549	1329.99	319.417
ENSG00000134758	RNF138	protein_coding	0.734805	0.729749	0.020212	0.00199718	234.347	170.22
ENSG00000140092	FBLN5	protein_coding	0.450438	0.781206	0.0202288	0.00200069	357.344	279.473
ENSG00000103742	IGDCC4	protein_coding	0.428991	0.345049	0.0202288	0.00200132	418.922	144.827
ENSG00000100422	CERK	protein_coding	0.541295	0.507786	0.020391	0.00201862	759.87	385.477
ENSG00000183807	FAM162B	protein_coding	0.459792	0.394596	0.0204098	0.00202298	71.6858	28.4207
ENSG00000129187	DCTD	protein_coding	1.50604	1.5316	0.0204988	0.00203431	617.276	946.786
ENSG00000134324	LPIN1	protein_coding	0.553652	0.523358	0.0205174	0.00203741	797.214	417.048
ENSG00000205795	CYS1	protein_coding	0.395541	0.280784	0.0205247	0.00203939	107.645	30.4449
ENSG00000106624	AEBP1	protein_coding	0.408481	0.307293	0.0205864	0.00204679	3213.17	987.612
ENSG00000102900	NUP93	protein_coding	1.24539	1.24845	0.0206307	0.00205593	557.194	696.022
ENSG00000070413	DGCR2	protein_coding	1.40505	1.41837	0.0207254	0.00206822	1595.5	2264.2
ENSG00000112936	C7	protein_coding	0.371265	0.493127	0.0207788	0.00207483	839.965	414.313
ENSG00000092621	PHGDH	protein_coding	0.571387	0.545189	0.0208836	0.00208656	584.197	318.994
ENSG00000187778	MCRS1	protein_coding	1.25774	1.26128	0.0209062	0.00209011	523.179	657.3
ENSG00000136715	SAP130	protein_coding	1.25385	1.25724	0.0209455	0.00209532	566.669	713.115
ENSG00000149179	CSTPP1	protein_coding	1.24181	1.24475	0.0209641	0.00209846	442.586	551.436
ENSG00000150995	ITPR1	protein_coding	0.569971	0.543413	0.0209671	0.00210005	2574.33	1399
ENSG00000158882	TOMM40L	protein_coding	1.39954	1.41235	0.0210241	0.00210705	198.213	280.28
ENSG00000062524	LTK	protein_coding	0.412326	0.313007	0.0210458	0.00211068	85.7617	27.0111
ENSG00000150625	GPM6A	protein_coding	0.353557	0.143263	0.0210458	0.0021118	50.5296	7.3465
ENSG00000105497	ZNF175	protein_coding	1.68031	1.74279	0.0211026	0.00211938	395.767	690.493
ENSG00000163472	TMEM79	protein_coding	1.56885	1.60538	0.0211026	0.00212008	374.292	600.737
ENSG00000088298	EDEM2	protein_coding	1.33034	1.33769	0.0211039	0.00212201	349.491	467.553
ENSG00000161956	SENP3	protein_coding	0.589861	0.567346	0.021117	0.00212648	243.329	136.98
ENSG00000163209	SPRR3	protein_coding	0.411324	0.127853	0.021117	0.0021267	1311.13	167.544
ENSG00000023171	GRAMD1B	protein_coding	0.477757	0.420686	0.0211355	0.00212987	232.292	97.7507
ENSG00000106266	SNX8	protein_coding	0.608651	0.589636	0.0211563	0.00213325	384.628	226.236
ENSG00000088832	FKBP1A	protein_coding	1.69624	1.76344	0.0211938	0.00214084	1312.52	2315.87
ENSG00000114331	ACAP2	protein_coding	0.759666	0.755934	0.0211938	0.00214093	1698.28	1282.29
ENSG00000176148	TCP11L1	protein_coding	0.735016	0.72988	0.0211938	0.00213926	299.846	218.223
ENSG00000120645	IQSEC3	protein_coding	0.391513	0.269568	0.0212199	0.00214487	75.1157	20.4729
ENSG00000164530	PI16	protein_coding	0.360669	0.640421	0.0212215	0.00214633	426.156	273.03
ENSG00000149177	PTPRJ	protein_coding	0.562471	0.534002	0.021241	0.00214961	853.173	454.992
ENSG00000141198	TOM1L1	protein_coding	1.44521	1.46291	0.0212478	0.00215166	396.276	581.535
ENSG00000013306	SLC25A39	protein_coding	1.39368	1.40604	0.0212942	0.0021589	752.914	1057.95
ENSG00000112232	KHDRBS2	protein_coding	0.379299	0.239623	0.0213076	0.00216156	109.919	26.5455
ENSG00000174015	CBY2	protein_coding	2.0616	2.31639	0.021322	0.00216464	24.5011	57.2591
ENSG00000017427	IGF1	protein_coding	0.455237	0.386398	0.021322	0.00216564	151.975	58.8875
ENSG00000164161	HHIP	protein_coding	0.418597	0.324559	0.021327	0.00216745	718.41	233.305
ENSG00000108788	MLX	protein_coding	1.36632	1.37633	0.0214533	0.00218161	509.413	702.447
ENSG00000144136	SLC20A1	protein_coding	1.79449	1.89574	0.0214631	0.00218643	3220.74	6105.54
ENSG00000100916	BRMS1L	protein_coding	0.74738	0.742981	0.0214631	0.00218446	154.087	114.79
ENSG00000091428	RAPGEF4	protein_coding	0.663985	0.652691	0.0214631	0.00218654	337.671	220.828
ENSG00000100385	IL2RB	protein_coding	0.515529	0.473281	0.0215683	0.0021999	286.379	135.294
ENSG00000108439	PNPO	protein_coding	1.58848	1.62925	0.0217056	0.00221657	306.543	500.575
ENSG00000166450	PRTG	protein_coding	0.497918	0.449064	0.0217056	0.00221544	108.749	49.0305
ENSG00000176920	FUT2	protein_coding	0.43838	0.358606	0.0217273	0.00222011	280.522	100.294
ENSG00000113575	PPP2CA	protein_coding	0.70992	0.702985	0.0217691	0.00222572	384.855	270.538
ENSG00000133739	LRRCC1	protein_coding	0.606479	0.586941	0.0217842	0.00222887	292.938	172.135
ENSG00000102854	MSLN	protein_coding	0.360477	0.174685	0.0217842	0.00222993	79.432	13.8307
ENSG00000180423	HARBI1	protein_coding	1.55062	1.58401	0.0218239	0.00223667	46.7578	74.4517
ENSG00000006704	GTF2IRD1	protein_coding	1.40135	1.41453	0.0218239	0.0022356	977.908	1382.7
ENSG00000149503	INCENP	protein_coding	0.573181	0.546945	0.0218447	0.00224014	769.837	420.304
ENSG00000038295	TLL1	protein_coding	0.42311	0.331246	0.0219136	0.00224855	139.805	46.465
ENSG00000183337	BCOR	protein_coding	1.27047	1.27461	0.0219223	0.00225078	1577.87	2011.42
ENSG00000007944	MYLIP	protein_coding	1.45146	1.47011	0.0219288	0.00225286	814.357	1198.2
ENSG00000006740	ARHGAP44	protein_coding	0.519742	0.478626	0.0219288	0.00225528	271.905	130.303
ENSG00000163803	PLB1	protein_coding	1.85581	1.98463	0.0219869	0.0022628	270.827	537.63
ENSG00000087589	CASS4	protein_coding	0.534301	0.497416	0.022054	0.00227106	57.9349	28.7031
ENSG00000135919	SERPINE2	protein_coding	0.457184	0.388412	0.0220996	0.00227711	130.16	50.8649
ENSG00000135926	TMBIM1	protein_coding	1.69816	1.76701	0.0221257	0.00229079	2312.15	4086.76
ENSG00000162522	KIAA1522	protein_coding	1.60361	1.64795	0.0221257	0.00228164	4076.35	6718.64
ENSG00000138074	SLC5A6	protein_coding	1.38026	1.39156	0.0221257	0.002292	400.209	556.193
ENSG00000153714	LURAP1L	protein_coding	0.520969	0.480037	0.0221257	0.00229176	93.3763	45.035
ENSG00000044524	EPHA3	protein_coding	0.444143	0.367509	0.0221257	0.00228584	348.211	128.253
ENSG00000168952	STXBP6	protein_coding	0.419104	0.323558	0.0221257	0.00229018	134.717	43.8218
ENSG00000163032	VSNL1	protein_coding	0.415934	0.31726	0.0221257	0.00228561	47.0034	15.0075
ENSG00000175768	TOMM5	protein_coding	0.68014	0.670375	0.0221489	0.00229847	64.8002	43.7606
ENSG00000136040	PLXNC1	protein_coding	0.577359	0.551889	0.0221489	0.00229808	491.668	270.646
ENSG00000102032	RENBP	protein_coding	0.477161	0.418554	0.0221489	0.00229831	137.458	57.3723
ENSG00000119682	AREL1	protein_coding	1.32794	1.33527	0.0222242	0.00230764	852.831	1139.65
ENSG00000001617	SEMA3F	protein_coding	1.50366	1.52959	0.0222431	0.00231233	2257.05	3452.64
ENSG00000128641	MYO1B	protein_coding	0.633814	0.6185	0.0222431	0.00231148	1214.77	751.04
ENSG00000250067	YJEFN3	protein_coding	0.537552	0.501835	0.0222901	0.00231859	268.739	134.839
ENSG00000117408	IPO13	protein_coding	1.26951	1.27364	0.0223201	0.00232307	425.848	540.149
ENSG00000106066	CPVL	protein_coding	0.537953	0.502276	0.022389	0.00233299	157.89	79.2808
ENSG00000182601	HS3ST4	protein_coding	0.365243	0.188805	0.022389	0.00233259	48.2028	9.23638
ENSG00000189056	RELN	protein_coding	0.385372	0.251127	0.0223988	0.00233538	156.43	39.4348
ENSG00000041982	TNC	protein_coding	0.452126	0.380004	0.0224425	0.00234268	1225.26	465.865
ENSG00000139174	PRICKLE1	protein_coding	0.448955	0.374789	0.0224425	0.00234243	327.185	122.922
ENSG00000011007	ELOA	protein_coding	1.30428	1.31018	0.0224499	0.00234483	1153.23	1512.11
ENSG00000180198	RCC1	protein_coding	1.5319	1.56248	0.0224798	0.00234933	567.752	887.746
ENSG00000162545	CAMK2N1	protein_coding	1.70442	1.77557	0.0224902	0.00235213	612.967	1089.17
ENSG00000168546	GFRA2	protein_coding	0.418227	0.320705	0.0224902	0.00235317	84.0492	27.2404
ENSG00000008441	NFIX	protein_coding	0.556872	0.526381	0.0225774	0.00236368	1533.38	807.433
ENSG00000179639	FCER1A	protein_coding	0.458787	0.390473	0.0225895	0.00236633	72.137	28.4329
ENSG00000160216	AGPAT3	protein_coding	1.35466	1.36393	0.0226096	0.00237259	1895.67	2586.46
ENSG00000117481	NSUN4	protein_coding	1.33958	1.34773	0.0226096	0.00237118	611.703	825.753
ENSG00000119650	IFT43	protein_coding	1.19332	1.19488	0.0226396	0.00237713	264.804	315.849
ENSG00000186575	NF2	protein_coding	1.34116	1.34944	0.0227048	0.00238537	1070.73	1445.32
ENSG00000179388	EGR3	protein_coding	0.404615	0.29401	0.0227062	0.0023869	662.206	194.676
ENSG00000141540	TTYH2	protein_coding	0.539136	0.503474	0.0227529	0.0023946	156.145	78.909
ENSG00000170899	GSTA4	protein_coding	0.604488	0.58427	0.0227817	0.00239903	112.858	66.232
ENSG00000028137	TNFRSF1B	protein_coding	0.551192	0.519033	0.0228229	0.00240476	513.794	266.341
ENSG00000180884	ZNF792	protein_coding	1.49568	1.5206	0.0228372	0.00240767	322.539	491.618
ENSG00000197746	PSAP	protein_coding	1.67903	1.74307	0.022845	0.00241129	7757.15	13522.3
ENSG00000158966	CACHD1	protein_coding	0.566044	0.537687	0.022845	0.00241071	716.63	385.617
ENSG00000134250	NOTCH2	protein_coding	0.707729	0.700504	0.0228516	0.00241339	3545.15	2483.01
ENSG00000163382	NAXE	protein_coding	1.50513	1.5315	0.0228762	0.00241739	379.649	582.438
ENSG00000179981	TSHZ1	protein_coding	0.750733	0.746427	0.0230206	0.00243688	771.92	577.035
ENSG00000163348	PYGO2	protein_coding	1.38303	1.39472	0.023023	0.00243854	664.516	927.409
ENSG00000082805	ERC1	protein_coding	0.69213	0.683521	0.0230564	0.00244349	2919.56	1995.13
ENSG00000164211	STARD4	protein_coding	0.551448	0.519157	0.023058	0.00244507	88.1721	45.475
ENSG00000125991	ERGIC3	protein_coding	1.40467	1.41845	0.0232013	0.00246786	1604.77	2277.13
ENSG00000137504	CREBZF	protein_coding	0.633266	0.617651	0.0232013	0.00246391	2804.45	1731.04
ENSG00000090339	ICAM1	protein_coding	0.479319	0.420893	0.0232013	0.0024688	640.751	269.452
ENSG00000171798	KNDC1	protein_coding	0.426378	0.334677	0.0232013	0.00246692	156.052	52.4923
ENSG00000160683	CXCR5	protein_coding	0.383569	0.105354	0.0232013	0.00246794	143.733	15.2307
ENSG00000124508	BTN2A2	protein_coding	0.611939	0.59284	0.0232794	0.00248123	315.988	186.738
ENSG00000198786	MT-ND5	protein_coding	0.485182	0.429441	0.0232794	0.00248139	198569	85273.6
ENSG00000113621	TXNDC15	protein_coding	0.749276	0.744867	0.0233274	0.00248793	787.31	585.555
ENSG00000013288	MAN2B2	protein_coding	1.36231	1.37229	0.0233904	0.00249608	1235.32	1695.32
ENSG00000143851	PTPN7	protein_coding	0.452422	0.379025	0.0233953	0.00249804	317.763	120.451
ENSG00000131016	AKAP12	protein_coding	0.449487	0.374365	0.0234005	0.00250003	2782.69	1041.87
ENSG00000170027	YWHAG	protein_coding	1.46337	1.48401	0.0235756	0.00252162	1414.62	2099.7
ENSG00000115525	ST3GAL5	protein_coding	1.56611	1.60355	0.0235898	0.00252459	3242.57	5200.8
ENSG00000102890	ELMO3	protein_coding	1.40035	1.41378	0.0236251	0.00252981	627.605	886.813
ENSG00000197324	LRP10	protein_coding	1.46573	1.48671	0.0236753	0.00253664	2765.91	4112.61
ENSG00000107882	SUFU	protein_coding	1.37154	1.38232	0.0237045	0.00254356	663.618	918.241
ENSG00000077522	ACTN2	protein_coding	0.374661	0.47679	0.0237045	0.00254413	51.7059	24.8178
ENSG00000162739	SLAMF6	protein_coding	0.461162	0.392379	0.0238367	0.00256269	96.0467	37.6304
ENSG00000173402	DAG1	protein_coding	1.68176	1.74758	0.0239157	0.00257411	1507.33	2635.32
ENSG00000121864	ZNF639	protein_coding	0.730819	0.725218	0.0239715	0.00258159	404.034	291.818
ENSG00000113838	TBCCD1	protein_coding	1.23519	1.238	0.0239797	0.00258395	180.397	226.055
ENSG00000188522	FAM83G	protein_coding	1.67949	1.74483	0.0240092	0.00259448	321.991	560.863
ENSG00000167608	TMC4	protein_coding	1.51241	1.5404	0.0240092	0.00259271	1649.28	2541.29
ENSG00000204390	HSPA1L	protein_coding	0.648395	0.6346	0.0240304	0.00259824	52.4871	33.0694
ENSG00000182199	SHMT2	protein_coding	1.57631	1.61603	0.0240546	0.00260233	441.208	713.583
ENSG00000060656	PTPRU	protein_coding	1.4634	1.4842	0.0240558	0.00260786	2889.83	4290.01
ENSG00000129103	SUMF2	protein_coding	1.45389	1.47344	0.0240558	0.00260811	1262.76	1862.11
ENSG00000124193	SRSF6	protein_coding	1.43971	1.45752	0.0240558	0.00260835	1891.85	2759.29
ENSG00000124155	PIGT	protein_coding	1.40585	1.4199	0.0240558	0.00260483	978.731	1390.77
ENSG00000126001	CEP250	protein_coding	0.61567	0.597033	0.02408	0.00261332	2387.3	1424.89
ENSG00000131242	RAB11FIP4	protein_coding	1.46227	1.48295	0.0240967	0.00262311	1310.28	1942.81
ENSG00000116221	MRPL37	protein_coding	1.45323	1.47269	0.0240967	0.00261942	373.362	551.095
ENSG00000177045	SIX5	protein_coding	0.667646	0.656328	0.0240967	0.00262406	312.712	204.681
ENSG00000139626	ITGB7	protein_coding	0.590525	0.567103	0.0240967	0.00262696	401.22	226.79
ENSG00000132840	BHMT2	protein_coding	0.429713	0.338784	0.0240967	0.00262465	117.918	40.2307
ENSG00000188389	PDCD1	protein_coding	0.399554	0.278313	0.0240967	0.00261739	65.8206	18.3941
ENSG00000133243	BTBD2	protein_coding	1.40449	1.41845	0.0242345	0.00264852	1091.9	1550.15
ENSG00000187554	TLR5	protein_coding	0.634218	0.618517	0.0242345	0.002648	266.203	165.041
ENSG00000151572	ANO4	protein_coding	0.43755	0.35256	0.0242345	0.00264825	104.921	37.1797
ENSG00000106823	ECM2	protein_coding	0.4611	0.39148	0.024281	0.00265664	91.5308	36.0349
ENSG00000120820	GLT8D2	protein_coding	0.457906	0.386447	0.024281	0.00265806	150.956	58.5751
ENSG00000075043	KCNQ2	protein_coding	0.359383	0.109466	0.024281	0.00265531	79.9436	8.84983
ENSG00000167460	TPM4	protein_coding	0.625081	0.607919	0.0243709	0.00267238	10820.6	6577.59
ENSG00000099260	PALMD	protein_coding	0.522622	0.480783	0.0243709	0.0026708	322.42	155.21
ENSG00000168646	AXIN2	protein_coding	0.522837	0.481052	0.0243955	0.00267658	418.503	201.614
ENSG00000068024	HDAC4	protein_coding	0.639557	0.624569	0.0244138	0.00268007	1381.58	862.49
ENSG00000185988	PLK5	protein_coding	0.386384	0.15283	0.0244682	0.00268755	53.4243	8.25967
ENSG00000104756	KCTD9	protein_coding	0.787804	0.78518	0.0244692	0.00268915	420.634	330.871
ENSG00000206052	DOK6	protein_coding	0.440717	0.35767	0.0245223	0.00269649	153.332	55.0795
ENSG00000103005	USB1	protein_coding	1.32053	1.32762	0.0245388	0.0026998	587.373	777.159
ENSG00000182473	EXOC7	protein_coding	1.22406	1.22653	0.0245444	0.00271058	3991.61	4894.34
ENSG00000100330	MTMR3	protein_coding	1.20188	1.2037	0.0245444	0.00270706	2354.33	2833.88
ENSG00000138101	DTNB	protein_coding	0.631411	0.615168	0.0245444	0.00271056	1058.74	650.997
ENSG00000118503	TNFAIP3	protein_coding	0.487673	0.431762	0.0245444	0.00270619	1514.97	653.8
ENSG00000172572	PDE3A	protein_coding	0.449815	0.372854	0.0245444	0.00271055	176.505	66.1149
ENSG00000236699	ARHGEF38	protein_coding	0.36439	0.18478	0.0245444	0.00270392	57.9104	10.7112
ENSG00000172986	GXYLT2	protein_coding	0.441715	0.359172	0.0245486	0.00271292	90.1835	32.5891
ENSG00000083123	BCKDHB	protein_coding	1.45683	1.47694	0.0245636	0.00271609	657.84	972.435
ENSG00000103544	VPS35L	protein_coding	1.24243	1.24555	0.0246327	0.00272523	918.627	1144.8
ENSG00000143374	TARS2	protein_coding	1.29578	1.30138	0.0246383	0.00272809	485.69	632.378
ENSG00000169379	ARL13B	protein_coding	0.722015	0.715704	0.024722	0.00273965	176.87	126.41
ENSG00000163491	NEK10	protein_coding	0.58843	0.564259	0.0247502	0.0027467	131.138	74.0468
ENSG00000118473	SGIP1	protein_coding	0.462162	0.392431	0.0247502	0.00274733	134.79	53.1007
ENSG00000120451	SNX19	protein_coding	1.31129	1.31781	0.0248959	0.00276502	2061.9	2717.09
ENSG00000009413	REV3L	protein_coding	0.685651	0.676173	0.0248984	0.00276835	1915.67	1295.63
ENSG00000063176	SPHK2	protein_coding	1.42995	1.44685	0.0248995	0.00277	368.346	532.598
ENSG00000241635	UGT1A1	protein_coding	1.67248	1.73673	0.0249198	0.00277378	396.599	689.542
ENSG00000135898	GPR55	protein_coding	0.429529	0.336525	0.0249986	0.00278562	79.0499	26.7024
ENSG00000169994	MYO7B	protein_coding	0.36767	0.176219	0.02504	0.00279177	100.371	17.8598
ENSG00000154310	TNIK	protein_coding	0.582317	0.556816	0.0250519	0.00279463	1212.54	674.983
ENSG00000160633	SAFB	protein_coding	0.65118	0.637663	0.0250572	0.00280241	3256.7	2075.61
ENSG00000132535	DLG4	protein_coding	0.509481	0.462322	0.0250572	0.002802	835.499	386.258
ENSG00000177706	FAM20C	protein_coding	0.474125	0.410868	0.0250572	0.00280021	332.973	136.98
ENSG00000176697	BDNF	protein_coding	0.407146	0.291564	0.0250572	0.00279995	49.2647	14.5933
ENSG00000142449	FBN3	protein_coding	0.366427	0.183059	0.0250572	0.00280289	77.6346	14.2898
ENSG00000137207	YIPF3	protein_coding	1.55439	1.59039	0.0250728	0.00280618	783.002	1246.3
ENSG00000115129	TP53I3	protein_coding	1.59663	1.64157	0.0251767	0.00281935	398.305	653.483
ENSG00000176083	ZNF683	protein_coding	0.425421	0.328611	0.0251789	0.00282113	56.9424	18.8101
ENSG00000118263	KLF7	protein_coding	1.2964	1.30208	0.0252595	0.00283171	588.69	767.533
ENSG00000167925	GHDC	protein_coding	1.35381	1.36337	0.0252614	0.00283353	318.462	433.921
ENSG00000140386	SCAPER	protein_coding	0.680969	0.670953	0.0252614	0.00283502	1305.5	875.867
ENSG00000205277	MUC12	protein_coding	0.380779	0.846271	0.0252724	0.00283962	51.9327	44.088
ENSG00000163001	CFAP36	protein_coding	0.688044	0.678748	0.0252724	0.00283914	503.164	340.808
ENSG00000007866	TEAD3	protein_coding	1.35001	1.35928	0.0253071	0.00284791	1008.2	1370.63
ENSG00000125735	TNFSF14	protein_coding	0.454572	0.379446	0.0253146	0.0028503	149.954	56.8965
ENSG00000102898	NUTF2	protein_coding	1.41299	1.42808	0.0253618	0.00286027	561.159	802.369
ENSG00000205250	E2F4	protein_coding	1.21333	1.2155	0.0253618	0.00285973	823.581	998.441
ENSG00000088538	DOCK3	protein_coding	0.480537	0.820495	0.0253727	0.00286306	212.154	174.054
ENSG00000157654	PALM2AKAP2	protein_coding	0.546582	0.511738	0.0253851	0.00286601	887.011	453.877
ENSG00000119403	PHF19	protein_coding	0.544917	0.509525	0.0253946	0.00286864	423.658	216.039
ENSG00000004799	PDK4	protein_coding	0.495338	0.442006	0.0254186	0.00287447	624.762	276.418
ENSG00000136854	STXBP1	protein_coding	0.475345	0.412301	0.0254186	0.00287371	434.889	179.551
ENSG00000073670	ADAM11	protein_coding	0.466705	0.398671	0.025424	0.00287663	49.7796	19.9834
ENSG00000055118	KCNH2	protein_coding	0.403309	0.282593	0.025484	0.00288498	123.761	35.1984
ENSG00000172893	DHCR7	protein_coding	1.7131	1.79069	0.0254994	0.00289789	211.126	378.943
ENSG00000116260	QSOX1	protein_coding	1.65665	1.71707	0.0254994	0.00289735	5560.17	9548.27
ENSG00000103067	ESRP2	protein_coding	1.6304	1.68381	0.0254994	0.00290235	1482.15	2496.44
ENSG00000156599	ZDHHC5	protein_coding	1.46943	1.49155	0.0254994	0.00290123	1704.17	2542.83
ENSG00000198925	ATG9A	protein_coding	1.3643	1.37476	0.0254994	0.00289193	314.165	431.6
ENSG00000198952	SMG5	protein_coding	1.30759	1.31397	0.0254994	0.00289616	1664.15	2184.83
ENSG00000152492	CCDC50	protein_coding	0.786509	0.783789	0.0254994	0.00289091	1315.68	1030.2
ENSG00000134830	C5AR2	protein_coding	0.425511	0.327202	0.0254994	0.00289978	54.1685	17.781
ENSG00000145362	ANK2	protein_coding	0.41958	0.316846	0.0254994	0.00289545	437.768	138.977
ENSG00000136842	TMOD1	protein_coding	0.419253	0.316171	0.0254994	0.00289296	211.543	67.0992
ENSG00000218336	TENM3	protein_coding	0.422611	0.322347	0.0255453	0.00290913	142.82	46.2654
ENSG00000032219	ARID4A	protein_coding	0.782925	0.780053	0.0255471	0.0029109	1406.18	1095.95
ENSG00000160867	FGFR4	protein_coding	0.446738	0.365915	0.0256288	0.00292178	211.121	77.4972
ENSG00000169213	RAB3B	protein_coding	2.29142	2.86536	0.0256467	0.00292539	221.855	636.345
ENSG00000164402	SEPTIN8	protein_coding	1.42407	1.44051	0.0257215	0.00294634	2829.36	4076.58
ENSG00000135966	TGFBRAP1	protein_coding	1.26711	1.27133	0.0257215	0.00293585	592.963	752.996
ENSG00000166526	ZNF3	protein_coding	1.22642	1.22901	0.0257215	0.00294448	664.109	816.608
ENSG00000275066	SYNRG	protein_coding	1.21658	1.21886	0.0257215	0.00295129	1824.99	2223.77
ENSG00000077092	RARB	protein_coding	0.537385	0.499464	0.0257215	0.00294819	169.66	84.7867
ENSG00000104998	IL27RA	protein_coding	0.489493	0.432866	0.0257215	0.00295599	197.67	85.3732
ENSG00000125347	IRF1	protein_coding	0.487861	0.430714	0.0257215	0.00295115	4420.38	1903.77
ENSG00000141497	ZMYND15	protein_coding	0.472691	0.407597	0.0257215	0.00294342	100.962	41.2068
ENSG00000135333	EPHA7	protein_coding	0.438012	0.350731	0.0257215	0.00293895	317.546	111.634
ENSG00000169515	CCDC8	protein_coding	0.424478	0.325746	0.0257215	0.00294137	213.915	69.8721
ENSG00000142156	COL6A1	protein_coding	0.424107	0.325098	0.0257215	0.00295057	12563.5	4084.63
ENSG00000166736	HTR3A	protein_coding	0.367271	0.10866	0.0257215	0.0029549	47.0297	5.19873
ENSG00000116353	MECR	protein_coding	1.24311	1.24631	0.0257645	0.00296251	316.97	395.023
ENSG00000151789	ZNF385D	protein_coding	0.437196	0.348823	0.0257924	0.0029673	112.941	39.4511
ENSG00000167994	RAB3IL1	protein_coding	0.45001	0.370999	0.0258363	0.00297393	208.28	77.4798
ENSG00000170542	SERPINB9	protein_coding	0.541366	0.504538	0.0258805	0.00298377	242.585	122.082
ENSG00000049130	KITLG	protein_coding	0.502398	0.451575	0.0258805	0.00298105	290.059	131.08
ENSG00000169474	SPRR1A	protein_coding	0.410062	0.133561	0.0258805	0.00298273	345.503	46.0571
ENSG00000157916	RER1	protein_coding	1.30894	1.31543	0.0259632	0.0029949	1394.3	1834.8
ENSG00000132698	RAB25	protein_coding	1.95287	2.14915	0.0260331	0.00300456	716.998	1542.06
ENSG00000159921	GNE	protein_coding	0.611423	0.591416	0.0260333	0.00300617	549.255	324.429
ENSG00000117174	ZNHIT6	protein_coding	0.756795	0.752636	0.0260467	0.00300932	771.033	580.734
ENSG00000259956	RBM15B	protein_coding	1.52069	1.55105	0.0260538	0.00301406	1243.91	1930.54
ENSG00000107959	PITRM1	protein_coding	1.29702	1.30282	0.0260538	0.00301531	1405.77	1832.08
ENSG00000213626	LBH	protein_coding	0.594774	0.571494	0.0260538	0.00301652	575.299	328.933
ENSG00000012171	SEMA3B	protein_coding	0.490025	0.433532	0.0260538	0.0030141	712.898	309.019
ENSG00000144278	GALNT13	protein_coding	2.10682	2.43334	0.0260727	0.00302031	61.6073	150.769
ENSG00000102034	ELF4	protein_coding	1.4531	1.47321	0.0260871	0.00302358	1466.69	2160.63
ENSG00000139211	AMIGO2	protein_coding	1.67341	1.73936	0.026111	0.00303334	1188.28	2067.86
ENSG00000166145	SPINT1	protein_coding	1.63177	1.68612	0.026111	0.00303435	2333.79	3935.3
ENSG00000171475	WIPF2	protein_coding	1.37398	1.3854	0.026111	0.00303131	1342.54	1861.57
ENSG00000134744	TUT4	protein_coding	0.745631	0.74081	0.026111	0.00303426	1868.78	1384.01
ENSG00000101082	SLA2	protein_coding	0.506525	0.456856	0.026111	0.003034	98.1982	45.0501
ENSG00000159720	ATP6V0D1	protein_coding	1.36599	1.37672	0.0262578	0.00305793	655.864	902.989
ENSG00000188786	MTF1	protein_coding	1.33948	1.34807	0.0262578	0.00305669	579.068	782.039
ENSG00000124356	STAMBP	protein_coding	1.18662	1.1881	0.0262578	0.00305862	978.637	1164.61
ENSG00000108384	RAD51C	protein_coding	0.688198	0.678753	0.0262578	0.00305944	322.995	218.673
ENSG00000172236	TPSAB1	protein_coding	0.42879	0.76805	0.0262714	0.00306263	81.3404	62.6389
ENSG00000157227	MMP14	protein_coding	1.38571	1.39825	0.0262751	0.00306467	2870.09	4012.92
ENSG00000123908	AGO2	protein_coding	1.24325	1.24649	0.0263245	0.00307541	2259.69	2816.99
ENSG00000101695	RNF125	protein_coding	0.601176	0.579063	0.0263245	0.00307816	151.103	87.4694
ENSG00000108556	CHRNE	protein_coding	0.509719	0.461174	0.0263245	0.0030785	61.3184	28.1579
ENSG00000077943	ITGA8	protein_coding	0.477328	0.414192	0.0263245	0.00307534	1174.92	486.956
ENSG00000138650	PCDH10	protein_coding	0.385845	0.233594	0.0263245	0.00307766	69.0376	16.2871
ENSG00000151461	UPF2	protein_coding	0.697682	0.68916	0.0263426	0.00308224	1605.3	1105.38
ENSG00000166900	STX3	protein_coding	1.38132	1.39346	0.0263534	0.00308511	855.169	1191.04
ENSG00000198520	ARMH1	protein_coding	0.512315	0.464644	0.0264023	0.00309245	67.2018	31.2925
ENSG00000107263	RAPGEF1	protein_coding	0.572004	0.54342	0.0264174	0.00309604	2775.73	1507.7
ENSG00000152580	IGSF10	protein_coding	0.392204	0.251814	0.0264174	0.00309746	246.641	62.2602
ENSG00000151502	VPS26B	protein_coding	1.25944	1.26336	0.0264247	0.00310134	794.467	1005.29
ENSG00000198626	RYR2	protein_coding	0.420023	0.315171	0.0264247	0.00310155	563.043	177.739
ENSG00000152217	SETBP1	protein_coding	0.464966	0.394648	0.0265031	0.00311238	1210.58	477.844
ENSG00000123106	CCDC91	protein_coding	0.766223	0.762527	0.0265274	0.00312137	649.789	494.698
ENSG00000130988	RGN	protein_coding	0.498179	0.444685	0.0265274	0.00311831	67.8754	30.3588
ENSG00000177455	CD19	protein_coding	0.366484	0.0698909	0.0265274	0.00312335	365.951	25.6095
ENSG00000140836	ZFHX3	protein_coding	1.39828	1.41213	0.0266121	0.00313821	5421.86	7657.93
ENSG00000096872	IFT74	protein_coding	0.694598	0.685752	0.0266121	0.00313809	391.157	268.468
ENSG00000170264	FAM161A	protein_coding	0.670058	0.658549	0.0266121	0.00313513	102.793	67.8755
ENSG00000122877	EGR2	protein_coding	0.448085	0.366344	0.0267115	0.00315157	181.951	66.756
ENSG00000130311	DDA1	protein_coding	1.4029	1.41725	0.0267439	0.00315959	521.02	738.888
ENSG00000101152	DNAJC5	protein_coding	1.37566	1.38734	0.0267439	0.00316032	1396.51	1937.06
ENSG00000107651	SEC23IP	protein_coding	1.39144	1.40462	0.0267763	0.00316578	799.898	1125.03
ENSG00000196700	ZNF512B	protein_coding	1.30185	1.308	0.0267805	0.00316956	1098.84	1435.67
ENSG00000196329	GIMAP5	protein_coding	0.487652	0.429106	0.0267805	0.00316876	60.9367	26.2287
ENSG00000104142	VPS18	protein_coding	1.35889	1.36912	0.0268428	0.00317858	510.898	698.32
ENSG00000186998	EMID1	protein_coding	0.494357	0.438838	0.0268496	0.00318103	138.994	60.9003
ENSG00000151062	CACNA2D4	protein_coding	0.508182	0.458419	0.0268922	0.00318773	76.0364	35.1091
ENSG00000172270	BSG	protein_coding	1.72569	1.80977	0.0269243	0.00319647	2654.13	4804.27
ENSG00000162571	TTLL10	protein_coding	0.460982	0.387544	0.0269243	0.00319605	141.309	54.7483
ENSG00000112183	RBM24	protein_coding	0.38701	0.234399	0.0269243	0.00319512	78.9331	18.6712
ENSG00000188322	SBK1	protein_coding	2.06624	2.35862	0.0269245	0.00319842	76.2843	180.074
ENSG00000170324	FRMPD2	protein_coding	0.477519	0.41357	0.0269366	0.00320289	74.9872	31.1272
ENSG00000177556	ATOX1	protein_coding	1.37109	1.38235	0.0269456	0.00320561	223.943	311.267
ENSG00000143537	ADAM15	protein_coding	1.48656	1.51174	0.0269504	0.00320783	750.217	1133.8
ENSG00000142327	RNPEPL1	protein_coding	1.39683	1.41062	0.0269664	0.00321183	1041.21	1467.79
ENSG00000214694	ARHGEF33	protein_coding	0.534578	0.494586	0.0269664	0.00321303	55.7018	27.7165
ENSG00000155893	PXYLP1	protein_coding	1.59398	1.63969	0.027003	0.00322696	317.108	520.965
ENSG00000076356	PLXNA2	protein_coding	1.42985	1.44732	0.027003	0.00322414	2202.67	3188.64
ENSG00000105516	DBP	protein_coding	0.649414	0.635186	0.027003	0.003226	246.173	156.327
ENSG00000074416	MGLL	protein_coding	0.517691	0.472003	0.027003	0.00322043	1097.51	518.296
ENSG00000089041	P2RX7	protein_coding	0.506804	0.456489	0.027003	0.00322638	141.546	64.8606
ENSG00000130204	TOMM40	protein_coding	1.32864	1.33655	0.0270569	0.00323543	529.754	708.464
ENSG00000159167	STC1	protein_coding	0.513009	0.465394	0.0271034	0.00324431	156.684	73.1511
ENSG00000167371	PRRT2	protein_coding	0.4469	0.363392	0.0271034	0.00324426	111.007	40.5456
ENSG00000110076	NRXN2	protein_coding	0.412346	0.296818	0.0272159	0.00325944	117.893	35.199
ENSG00000196235	SUPT5H	protein_coding	0.647149	0.632595	0.027222	0.00326184	3813.23	2410.93
ENSG00000187122	SLIT1	protein_coding	0.426547	0.325645	0.0272243	0.00326378	75.2298	24.7299
ENSG00000171115	GIMAP8	protein_coding	0.509779	0.460661	0.0272351	0.00326841	299.507	138.193
ENSG00000170011	MYRIP	protein_coding	0.440216	0.351285	0.0272351	0.00326803	114.856	40.5434
ENSG00000188626	GOLGA8M	protein_coding	0.43124	0.334207	0.0272934	0.00327709	58.0761	19.5659
ENSG00000101413	RPRD1B	protein_coding	1.27885	1.28375	0.0273601	0.00328676	735.917	946.722
ENSG00000183287	CCBE1	protein_coding	0.39659	0.25841	0.0273748	0.00329021	48.7049	12.8175
ENSG00000153187	HNRNPU	protein_coding	0.759142	0.755029	0.0274102	0.0032995	13923.1	10511.3
ENSG00000147202	DIAPH2	protein_coding	0.658324	0.64525	0.0274102	0.00329865	1057.51	681.921
ENSG00000165949	IFI27	protein_coding	2.15146	1.81536	0.0275116	0.00332537	581.081	1055.35
ENSG00000159202	UBE2Z	protein_coding	1.36707	1.3781	0.0275116	0.00332443	1189.62	1639.67
ENSG00000149782	PLCB3	protein_coding	1.31494	1.32198	0.0275116	0.00332258	1364.45	1801.15
ENSG00000166839	ANKDD1A	protein_coding	0.573704	0.545035	0.0275116	0.00332185	360.612	196.743
ENSG00000123146	ADGRE5	protein_coding	0.572645	0.543723	0.0275116	0.00331817	1051.82	571.575
ENSG00000169504	CLIC4	protein_coding	0.51155	0.463086	0.0275116	0.00331542	799.912	370.662
ENSG00000064687	ABCA7	protein_coding	0.507029	0.456673	0.0275116	0.00331935	1736.18	792.34
ENSG00000167549	CORO6	protein_coding	0.482025	0.419742	0.0275116	0.00331804	160.353	67.6859
ENSG00000173208	ABCD2	protein_coding	0.470123	0.400974	0.0275116	0.00332688	61.8673	24.8445
ENSG00000151322	NPAS3	protein_coding	0.435477	0.341932	0.0275167	0.00332917	60.1699	20.7537
ENSG00000102100	SLC35A2	protein_coding	1.45449	1.47522	0.0275955	0.00334209	252.844	373.138
ENSG00000118526	TCF21	protein_coding	0.458314	0.382255	0.0275955	0.00334053	527.089	201.655
ENSG00000123094	RASSF8	protein_coding	0.558899	0.526285	0.0276417	0.00335108	346.451	182.626
ENSG00000108924	HLF	protein_coding	0.441598	0.353357	0.0276417	0.00334983	234.606	83.1465
ENSG00000179178	TMEM125	protein_coding	1.69048	1.76332	0.0276535	0.00335827	64.9231	114.915
ENSG00000160710	ADAR	protein_coding	1.38139	1.39377	0.0276535	0.00335815	4921.34	6859.91
ENSG00000114166	KAT2B	protein_coding	0.763001	0.759079	0.0276535	0.00335591	893.612	678.371
ENSG00000181631	P2RY13	protein_coding	0.560402	0.528175	0.0276535	0.00335928	56.7633	30.4319
ENSG00000139194	RBP5	protein_coding	0.487619	0.427671	0.0276847	0.00336477	83.2991	35.792
ENSG00000118705	RPN2	protein_coding	1.59637	1.64318	0.0276927	0.00336921	1772.59	2913.75
ENSG00000165115	KIF27	protein_coding	0.704303	0.696214	0.0276927	0.00337175	334.406	232.659
ENSG00000184730	APOBR	protein_coding	0.550531	0.515417	0.0277255	0.00337822	972.06	500.575
ENSG00000112541	PDE10A	protein_coding	1.71867	1.80145	0.0277335	0.0033809	1689.14	3043.73
ENSG00000007402	CACNA2D2	protein_coding	0.477894	0.412789	0.027737	0.00338301	79.3803	33.1638
ENSG00000049283	EPN3	protein_coding	1.64082	1.69909	0.0277379	0.00338483	858.956	1460.17
ENSG00000214595	EML6	protein_coding	0.664182	0.651768	0.0277917	0.00339309	483.056	314.587
ENSG00000067369	TP53BP1	protein_coding	1.19804	1.19985	0.0278198	0.00339823	2806.43	3366.94
ENSG00000069188	SDK2	protein_coding	0.481938	0.419269	0.0278744	0.00340831	386.231	161.999
ENSG00000178199	ZC3H12D	protein_coding	0.442635	0.192278	0.0279137	0.00341483	307.647	59.2076
ENSG00000107485	GATA3	protein_coding	1.74651	1.83993	0.0279519	0.00342121	5611.37	10325.7
ENSG00000132670	PTPRA	protein_coding	1.28896	1.29446	0.0279879	0.00342733	1396.41	1809.58
ENSG00000197959	DNM3	protein_coding	0.567709	0.537182	0.0280062	0.0034313	231.659	124.709
ENSG00000156298	TSPAN7	protein_coding	0.487271	0.427052	0.0280234	0.00343511	54.4008	23.4672
ENSG00000148120	AOPEP	protein_coding	0.639992	0.624194	0.0280265	0.00343722	2350.21	1466.68
ENSG00000170485	NPAS2	protein_coding	1.50396	1.53238	0.0280487	0.00344276	1941.5	2976.16
ENSG00000170153	RNF150	protein_coding	0.489591	0.430682	0.0280487	0.00344337	226.108	97.6956
ENSG00000163961	RNF168	protein_coding	0.823489	0.82194	0.0281145	0.00345382	1230.12	1009.13
ENSG00000011590	ZBTB32	protein_coding	0.395694	0.252742	0.0281145	0.00345489	54.6608	13.93
ENSG00000265354	TIMM23	protein_coding	1.56718	1.60763	0.0281275	0.00346339	301.522	486.15
ENSG00000162736	NCSTN	protein_coding	1.52075	1.55212	0.0281275	0.00346156	1096.52	1702.97
ENSG00000196597	ZNF782	protein_coding	0.706166	0.698194	0.0281275	0.00346181	443.828	310.275
ENSG00000182287	AP1S2	protein_coding	0.621829	0.60304	0.0281275	0.0034606	125.893	75.9884
ENSG00000068724	TTC7A	protein_coding	0.619209	0.599934	0.0281449	0.00346725	1065.73	638.635
ENSG00000034510	TMSB10	protein_coding	1.64989	1.71112	0.0281929	0.00347489	2870.61	4912.57
ENSG00000088836	SLC4A11	protein_coding	1.83966	1.97571	0.0282534	0.00348408	456.21	900.296
ENSG00000182149	IST1	protein_coding	1.26802	1.27244	0.0283338	0.00349573	1915.68	2438.34
ENSG00000178226	PRSS36	protein_coding	0.510184	0.460038	0.0283849	0.00350377	54.783	25.3968
ENSG00000144579	CTDSP1	protein_coding	1.41819	1.43461	0.0284484	0.00351336	1827.82	2622.9
ENSG00000140416	TPM1	protein_coding	0.515977	0.46851	0.0284772	0.00351865	4292.08	2011.22
ENSG00000103356	EARS2	protein_coding	1.26054	1.26462	0.0284789	0.00352061	477.522	604.393
ENSG00000117713	ARID1A	protein_coding	1.22967	1.23248	0.0285692	0.00353527	4178.11	5149.45
ENSG00000101955	SRPX	protein_coding	0.424786	0.319723	0.0285861	0.00353912	340.852	109.157
ENSG00000168036	CTNNB1	protein_coding	1.49366	1.52057	0.0286251	0.00354569	4095.07	6228.02
ENSG00000125741	OPA3	protein_coding	1.29501	1.3009	0.0286591	0.00355166	607.713	790.551
ENSG00000168172	HOOK3	protein_coding	0.75592	0.751554	0.028663	0.00355566	2202.81	1654.27
ENSG00000169783	LINGO1	protein_coding	0.395568	0.250783	0.028663	0.00355424	52.2075	13.1933
ENSG00000187824	TMEM220	protein_coding	0.534161	0.493252	0.0286739	0.00355877	93.0215	46.0297
ENSG00000083093	PALB2	protein_coding	1.30603	1.31258	0.0287088	0.00356486	376.375	495.59
ENSG00000115355	CCDC88A	protein_coding	0.624169	0.605632	0.0288056	0.00358218	1529.39	926.561
ENSG00000160654	CD3G	protein_coding	0.561686	0.529224	0.0288056	0.00358164	93.2063	49.4601
ENSG00000144130	NT5DC4	protein_coding	0.375636	0.175229	0.0288108	0.00358458	55.0064	9.74733
ENSG00000172890	NADSYN1	protein_coding	1.30488	1.31138	0.0288141	0.00358675	4091.31	5364.22
ENSG00000178922	HYI	protein_coding	0.685803	0.67576	0.0288174	0.00359247	491.309	331.732
ENSG00000198851	CD3E	protein_coding	0.523834	0.479067	0.0288302	0.00359759	182.063	87.2976
ENSG00000197653	DNAH10	protein_coding	0.44997	0.436328	0.0288302	0.00359735	82.7296	36.329
ENSG00000020181	ADGRA2	protein_coding	0.464609	0.390846	0.0288733	0.00360474	1208.09	472.446
ENSG00000146426	TIAM2	protein_coding	0.629693	0.612021	0.028934	0.0036141	249.07	152.663
ENSG00000167613	LAIR1	protein_coding	0.532977	0.491417	0.0289777	0.00362192	364.068	178.651
ENSG00000056487	PHF21B	protein_coding	0.387302	0.223505	0.0289777	0.00362449	50.6896	11.5231
ENSG00000142609	CFAP74	protein_coding	0.395041	0.253874	0.0290214	0.00363212	78.6717	20.1663
ENSG00000083857	FAT1	protein_coding	1.68027	1.75152	0.0290553	0.00363992	11970.4	20967.6
ENSG00000177283	FZD8	protein_coding	0.541072	0.502073	0.0290553	0.00363942	61.1814	30.4586
ENSG00000225921	NOL7	protein_coding	0.612974	0.592326	0.0290699	0.0036442	908.212	537.532
ENSG00000175497	DPP10	protein_coding	0.384425	0.213923	0.0290699	0.00364531	67.5181	14.5039
ENSG00000105568	PPP2R1A	protein_coding	1.36554	1.37667	0.0290959	0.00365036	2149.86	2960.75
ENSG00000115598	IL1RL2	protein_coding	1.67827	1.74887	0.0291088	0.00365376	64.6981	113.594
ENSG00000078902	TOLLIP	protein_coding	1.47641	1.5008	0.0291382	0.00366101	1436.64	2157.47
ENSG00000242265	PEG10	protein_coding	0.405114	0.274693	0.0291382	0.00366092	398.349	109.603
ENSG00000169188	APEX2	protein_coding	1.50441	1.53331	0.0292065	0.00367605	300.692	461.676
ENSG00000167874	TMEM88	protein_coding	0.509334	0.458374	0.0292065	0.00367752	95.4006	43.633
ENSG00000100191	SLC5A4	protein_coding	0.422091	0.311732	0.0292065	0.00367855	64.1361	20.205
ENSG00000132704	FCRL2	protein_coding	0.383121	0.0911243	0.0292065	0.00367416	143.903	13.1677
ENSG00000117525	F3	protein_coding	0.500603	0.445854	0.0292248	0.00368443	544.625	242.899
ENSG00000172803	SNX32	protein_coding	0.461365	0.384768	0.0292248	0.00368363	73.2976	28.2838
ENSG00000188064	WNT7B	protein_coding	1.71782	1.80228	0.0292261	0.00370387	1247.92	2249.74
ENSG00000107731	UNC5B	protein_coding	1.60139	1.65056	0.0292261	0.00370469	2897.72	4783.64
ENSG00000184009	ACTG1	protein_coding	1.56443	1.60504	0.0292261	0.003707	18214.7	29236
ENSG00000169247	SH3TC2	protein_coding	1.56106	1.60092	0.0292261	0.00370056	890.757	1426.78
ENSG00000112242	E2F3	protein_coding	1.46839	1.49162	0.0292261	0.00370053	363.682	542.868
ENSG00000156011	PSD3	protein_coding	1.41505	1.43129	0.0292261	0.00369576	2420.28	3465.68
ENSG00000132676	DAP3	protein_coding	1.3241	1.33193	0.0292261	0.00369056	932.158	1242.49
ENSG00000134698	AGO4	protein_coding	1.26729	1.27173	0.0292261	0.00369829	1127.24	1432.99
ENSG00000124785	NRN1	protein_coding	0.443954	0.965733	0.0292261	0.00369356	62.1864	60.1091
ENSG00000167711	SERPINF2	protein_coding	0.483083	0.418985	0.0292261	0.00370523	52.0774	21.9365
ENSG00000130635	COL5A1	protein_coding	0.459422	0.381695	0.0292261	0.00369204	5317.27	2029.79
ENSG00000105492	SIGLEC6	protein_coding	0.427468	0.322829	0.0292261	0.00370787	90.8799	29.4567
ENSG00000148735	PLEKHS1	protein_coding	0.405789	0.275393	0.0292731	0.00371563	183.06	50.4019
ENSG00000148175	STOM	protein_coding	0.594922	0.570472	0.0293394	0.00372944	891.73	509.109
ENSG00000005059	MCUB	protein_coding	0.590233	0.564662	0.0293394	0.00372921	120.524	68.123
ENSG00000154080	CHST9	protein_coding	0.403509	0.269522	0.0293394	0.00372813	151.763	40.9988
ENSG00000114656	CFAP92	protein_coding	0.457456	0.377442	0.029408	0.00373995	66.7247	25.4467
ENSG00000142632	ARHGEF19	protein_coding	1.46063	1.48281	0.0294537	0.00374891	554.59	822.952
ENSG00000137185	ZSCAN9	protein_coding	1.30906	1.31588	0.0294537	0.00374938	271.875	358.706
ENSG00000107290	SETX	protein_coding	0.768438	0.764703	0.029593	0.00377255	3816.75	2918.96
ENSG00000135835	KIAA1614	protein_coding	0.466188	0.392212	0.029593	0.00377142	246.643	97.0581
ENSG00000104415	CCN4	protein_coding	0.47246	0.40185	0.0296314	0.00377926	53.5183	21.5823
ENSG00000124214	STAU1	protein_coding	1.43056	1.44876	0.0296671	0.00378562	1583.47	2295
ENSG00000184206	GOLGA6L4	protein_coding	0.44119	0.348366	0.0296744	0.00378837	67.7862	23.7078
ENSG00000167378	IRGQ	protein_coding	1.33841	1.34735	0.0297052	0.00379413	810.911	1093.15
ENSG00000166949	SMAD3	protein_coding	1.44459	1.46463	0.0297155	0.00379726	5110.44	7485.09
ENSG00000077150	NFKB2	protein_coding	0.57231	0.542292	0.0297219	0.00380172	1382.6	749.097
ENSG00000116741	RGS2	protein_coding	0.501181	0.446167	0.029785	0.00381344	319.332	142.631
ENSG00000011600	TYROBP	protein_coding	0.561431	0.528362	0.0297975	0.00381687	107.517	56.711
ENSG00000138829	FBN2	protein_coding	0.472196	0.401839	0.0298284	0.00382309	392.898	158.075
ENSG00000105499	PLA2G4C	protein_coding	0.458184	0.37837	0.0298284	0.00382449	177.415	67.3189
ENSG00000076351	SLC46A1	protein_coding	0.634163	0.617004	0.0300125	0.00385176	411.595	254.467
ENSG00000169432	SCN9A	protein_coding	0.481832	0.41683	0.0300125	0.00385002	152.579	63.745
ENSG00000157514	TSC22D3	protein_coding	0.584077	0.556873	0.0301627	0.00387473	1526.91	850.106
ENSG00000065320	NTN1	protein_coding	0.452658	0.368674	0.0301627	0.00387292	184.174	68.1703
ENSG00000175764	TTLL11	protein_coding	0.669103	0.656893	0.0301657	0.00388067	294.121	192.916
ENSG00000239264	TXNDC5	protein_coding	0.452416	0.368289	0.0301657	0.00387983	238.108	87.4479
ENSG00000136527	TRA2B	protein_coding	0.754488	0.749951	0.030168	0.00388281	2718.85	2038.92
ENSG00000081913	PHLPP1	protein_coding	1.40827	1.42392	0.0301705	0.0038851	1264.1	1800.99
ENSG00000259431	THTPA	protein_coding	0.688577	0.678594	0.0301705	0.00388683	166.184	111.912
ENSG00000159263	SIM2	protein_coding	2.36308	3.18599	0.0302012	0.00389797	261.696	834.377
ENSG00000149260	CAPN5	protein_coding	1.55753	1.59714	0.0302012	0.00389481	1487.66	2376.91
ENSG00000063978	RNF4	protein_coding	1.20179	1.58469	0.0302012	0.00389872	853.815	1352.7
ENSG00000196730	DAPK1	protein_coding	1.54614	1.58339	0.0302012	0.00390227	2616.42	4143.12
ENSG00000168488	ATXN2L	protein_coding	1.29044	1.29619	0.0302012	0.00390275	2713.38	3515.28
ENSG00000138668	HNRNPD	protein_coding	0.70611	0.697929	0.0302012	0.00390151	3748.37	2614.86
ENSG00000110448	CD5	protein_coding	0.487835	0.425653	0.0302012	0.00390374	132.53	56.389
ENSG00000130726	TRIM28	protein_coding	1.36031	1.37116	0.0302751	0.00392082	2293.15	3144.08
ENSG00000143373	ZNF687	protein_coding	1.32243	1.33025	0.0302751	0.00392626	839.486	1116.05
ENSG00000106290	TAF6	protein_coding	1.18523	1.18676	0.0302751	0.00392556	554.775	656.455
ENSG00000213445	SIPA1	protein_coding	0.586716	0.560035	0.0302751	0.00392537	887.745	496.476
ENSG00000132718	SYT11	protein_coding	0.551376	0.515068	0.0302751	0.00392561	197.523	101.858
ENSG00000154240	CEP112	protein_coding	0.511591	0.460764	0.0302751	0.00391624	437.424	201.817
ENSG00000160179	ABCG1	protein_coding	1.44729	1.46786	0.0302991	0.00393123	1043.12	1530.78
ENSG00000104522	GFUS	protein_coding	1.47518	1.49979	0.0303016	0.00393342	435.836	653.432
ENSG00000139364	TMEM132B	protein_coding	0.441593	0.439559	0.030311	0.0039365	64.4539	28.5099
ENSG00000164054	SHISA5	protein_coding	1.66806	1.73687	0.0303356	0.00394407	2285.39	3970.38
ENSG00000174574	AKIRIN1	protein_coding	1.4372	1.45642	0.0303356	0.00394712	540.289	787.936
ENSG00000273559	CWC25	protein_coding	0.629942	0.611956	0.0303356	0.00394624	1079.91	660.171
ENSG00000196405	EVL	protein_coding	0.602846	0.579746	0.0303356	0.00394415	2228.6	1291.64
ENSG00000163866	SMIM12	protein_coding	1.24927	1.25294	0.030359	0.00395203	387.173	485.942
ENSG00000184619	KRBA2	protein_coding	0.715579	0.708202	0.0304095	0.00396233	493.9	349.611
ENSG00000153487	ING1	protein_coding	0.69581	0.686602	0.0304095	0.00396108	456.387	312.55
ENSG00000178222	RNF212	protein_coding	0.425616	0.315913	0.0304138	0.00396494	53.9455	17.2073
ENSG00000133083	DCLK1	protein_coding	0.407469	0.275406	0.0304138	0.00396661	138.362	38.2971
ENSG00000182752	PAPPA	protein_coding	0.461356	0.383003	0.0304665	0.00397536	531.577	203.811
ENSG00000178573	MAF	protein_coding	0.619734	0.599901	0.0305149	0.00398354	853.079	511.542
ENSG00000172269	DPAGT1	protein_coding	1.51593	1.54747	0.0305983	0.0039963	318.621	494.308
ENSG00000103876	FAH	protein_coding	1.34108	1.35036	0.0307012	0.00401162	360.128	485.933
ENSG00000005100	DHX33	protein_coding	1.26242	1.26672	0.0307082	0.00401441	407.599	516.198
ENSG00000196074	SYCP2	protein_coding	0.563774	0.530895	0.0307625	0.00402514	128.931	68.619
ENSG00000168785	TSPAN5	protein_coding	0.563101	0.530136	0.0307625	0.00402528	282.676	150.03
ENSG00000196220	SRGAP3	protein_coding	0.580429	0.552054	0.0308123	0.00403368	2917.29	1610.81
ENSG00000153317	ASAP1	protein_coding	0.705214	0.696867	0.0309399	0.00405608	1259.92	877.45
ENSG00000277149	TYW1B	protein_coding	0.590416	0.564327	0.0309399	0.00405448	350.054	196.861
ENSG00000117425	PTCH2	protein_coding	0.511379	0.459734	0.0309399	0.0040523	115.071	53.1355
ENSG00000004142	POLDIP2	protein_coding	1.46751	1.49113	0.0309777	0.00406292	601.008	897.312
ENSG00000084731	KIF3C	protein_coding	1.56612	1.60807	0.0309981	0.00407543	291.437	468.236
ENSG00000185803	SLC52A2	protein_coding	1.4702	1.49428	0.0309981	0.00407406	317.949	473.869
ENSG00000087274	ADD1	protein_coding	1.31946	1.32713	0.0309981	0.004077	4684.07	6216.33
ENSG00000185252	ZNF74	protein_coding	1.26152	1.26578	0.0309981	0.0040749	251.228	317.703
ENSG00000147065	MSN	protein_coding	0.607733	0.58547	0.0309981	0.00406959	2291.01	1341.22
ENSG00000154736	ADAMTS5	protein_coding	0.49103	0.429882	0.0309981	0.00407061	227.229	97.904
ENSG00000105639	JAK3	protein_coding	0.485978	0.422157	0.0310092	0.00408035	1250.74	527.859
ENSG00000125430	HS3ST3B1	protein_coding	0.530245	0.486168	0.0310312	0.00408515	80.5729	39.2982
ENSG00000109501	WFS1	protein_coding	1.44711	1.46786	0.031183	0.00410705	584.882	858.594
ENSG00000286219	NOTCH2NLC	protein_coding	0.658768	0.645074	0.0312092	0.0041124	176.357	113.71
ENSG00000104881	PPP1R13L	protein_coding	1.42139	1.43882	0.0312489	0.00411955	1935.78	2785.65
ENSG00000122547	EEPD1	protein_coding	0.576073	0.546343	0.0312913	0.00412706	350.725	191.616
ENSG00000204128	C2orf72	protein_coding	0.480612	0.413054	0.031299	0.00413	66.7787	27.8035
ENSG00000273802	H2BC8	protein_coding	1.81495	1.94451	0.031316	0.00413607	156.761	305.205
ENSG00000119689	DLST	protein_coding	1.28465	1.29013	0.0313307	0.00413994	1046.15	1350.76
ENSG00000198597	ZNF536	protein_coding	0.420921	0.304621	0.0313314	0.00414195	274.128	83.7771
ENSG00000132688	NES	protein_coding	0.465883	0.389514	0.0314139	0.00415478	851.367	331.952
ENSG00000078053	AMPH	protein_coding	0.428936	0.320895	0.0314188	0.00415735	66.3792	21.5678
ENSG00000256235	SMIM3	protein_coding	0.598624	0.574333	0.031424	0.00415996	116.353	67.1822
ENSG00000158435	CNOT11	protein_coding	1.44296	1.46321	0.0314608	0.00417061	637.011	932.472
ENSG00000134531	EMP1	protein_coding	0.51326	0.462334	0.0314608	0.00416731	1267.64	586.004
ENSG00000089472	HEPH	protein_coding	0.487395	0.423807	0.0314608	0.00416998	195.509	83.1672
ENSG00000125378	BMP4	protein_coding	0.489833	0.427559	0.031519	0.00418219	358.083	153.303
ENSG00000143556	S100A7	protein_coding	0.386691	0.0211338	0.031519	0.00418042	723.988	15.2927
ENSG00000148288	GBGT1	protein_coding	0.512647	0.461208	0.0315449	0.00418756	208.216	96.1112
ENSG00000122390	NAA60	protein_coding	1.32181	1.3297	0.031621	0.00419961	545.921	726.257
ENSG00000177363	LRRN4CL	protein_coding	0.472956	0.400618	0.0317382	0.00421711	171.523	68.8758
ENSG00000198715	GLMP	protein_coding	1.5098	1.54067	0.0317917	0.00422743	335.29	517.478
ENSG00000134571	MYBPC3	protein_coding	0.402008	0.255921	0.0317917	0.00422812	62.3069	16.1257
ENSG00000106105	GARS1	protein_coding	1.27164	1.27644	0.0318018	0.00423243	777.272	992.09
ENSG00000185532	PRKG1	protein_coding	0.45059	0.36242	0.0318018	0.00423335	350.431	127.328
ENSG00000196372	ASB13	protein_coding	1.62818	1.6862	0.0318614	0.00424325	343.206	580.077
ENSG00000105699	LSR	protein_coding	1.6726	1.74427	0.0319347	0.00425497	1445.71	2522.24
ENSG00000180353	HCLS1	protein_coding	0.504485	0.449244	0.0319623	0.00426256	1164.87	523.055
ENSG00000142583	SLC2A5	protein_coding	0.46515	0.387428	0.0319623	0.00426176	92.7603	35.9929
ENSG00000163501	IHH	protein_coding	0.461502	0.38112	0.0320172	0.00427184	58.4017	22.3246
ENSG00000142453	CARM1	protein_coding	1.28883	1.29461	0.0320365	0.00427937	638.403	824.83
ENSG00000124788	ATXN1	protein_coding	0.760284	0.755989	0.0320365	0.0042802	1788.86	1353
ENSG00000204248	COL11A2	protein_coding	0.461901	0.381764	0.0320365	0.00428227	150.876	57.799
ENSG00000163462	TRIM46	protein_coding	0.515713	0.465173	0.0321343	0.00429731	65.2023	30.2373
ENSG00000026025	VIM	protein_coding	0.531412	0.487338	0.0321717	0.00430625	3988.6	1944.03
ENSG00000189184	PCDH18	protein_coding	0.493415	0.432464	0.0322767	0.00432228	379.261	164.315
ENSG00000171466	ZNF562	protein_coding	1.41711	1.4342	0.0322882	0.0043258	1523.09	2186.08
ENSG00000130768	SMPDL3B	protein_coding	1.98517	2.23176	0.0323871	0.00434176	30.3517	67.3055
ENSG00000146192	FGD2	protein_coding	0.553803	0.517296	0.0323871	0.00434302	990.457	512.033
ENSG00000091513	TF	protein_coding	0.424352	0.309324	0.0323922	0.00434569	74.5554	23.2415
ENSG00000188997	KCTD21	protein_coding	1.36395	1.37536	0.0324105	0.00435433	235.524	324.83
ENSG00000160799	CCDC12	protein_coding	0.726565	0.71994	0.0324105	0.00436005	734.077	527.12
ENSG00000150593	PDCD4	protein_coding	0.660306	0.646629	0.0324105	0.00435904	2569.63	1661.63
ENSG00000108669	CYTH1	protein_coding	0.636666	0.619397	0.0324105	0.00435377	2168.04	1341.87
ENSG00000135604	STX11	protein_coding	0.589487	0.562708	0.0324105	0.00435804	151.077	84.4118
ENSG00000079462	PAFAH1B3	protein_coding	1.63312	1.69299	0.0324527	0.0043697	188.865	320.06
ENSG00000119714	GPR68	protein_coding	0.497324	0.43786	0.0324527	0.00436922	104.024	45.6643
ENSG00000134256	CD101	protein_coding	0.586473	0.558768	0.0326191	0.0043941	80.446	45.1154
ENSG00000143093	STRIP1	protein_coding	1.23122	1.23424	0.0326291	0.00439945	898.369	1107.07
ENSG00000141314	RHBDL3	protein_coding	0.421142	0.30166	0.0326291	0.00439904	76.1392	23.1549
ENSG00000148848	ADAM12	protein_coding	0.491526	0.429127	0.0326505	0.00440515	331.803	142.516
ENSG00000171368	TPPP	protein_coding	0.485905	0.420458	0.0326505	0.00440634	288.814	121.652
ENSG00000179593	ALOX15B	protein_coding	0.438052	1.27912	0.0326898	0.00441565	71.1037	90.5834
ENSG00000122694	GLIPR2	protein_coding	0.549126	0.510877	0.0326898	0.0044155	137.042	70.0846
ENSG00000030582	GRN	protein_coding	1.6219	1.67888	0.0327974	0.00443219	2581.6	4335.21
ENSG00000147130	ZMYM3	protein_coding	1.30693	1.31389	0.0328693	0.0044481	863.325	1134.78
ENSG00000123200	ZC3H13	protein_coding	0.659716	0.645886	0.0328693	0.00444599	3153.9	2036.4
ENSG00000042832	TG	protein_coding	0.531231	0.486562	0.0328693	0.00444548	224.507	109.408
ENSG00000136160	EDNRB	protein_coding	0.496383	0.436397	0.0328693	0.00444996	240.952	105.434
ENSG00000073969	NSF	protein_coding	1.48512	1.51207	0.0328919	0.00445723	402.086	609.381
ENSG00000213676	ATF6B	protein_coding	1.25378	1.25776	0.0328919	0.00445906	1361.17	1709.93
ENSG00000182534	MXRA7	protein_coding	0.54035	0.499104	0.0328919	0.00445718	1122.47	560.35
ENSG00000090924	PLEKHG2	protein_coding	0.476221	0.28307	0.0329094	0.00446507	4027.47	1140.07
ENSG00000116852	KIF21B	protein_coding	0.581852	0.55304	0.032955	0.0044757	1067.55	589.86
ENSG00000059377	TBXAS1	protein_coding	0.562401	0.528106	0.0330305	0.00448797	223.31	117.712
ENSG00000153902	LGI4	protein_coding	0.432417	0.325128	0.0330521	0.00449293	140.623	46.0007
ENSG00000173875	ZNF791	protein_coding	0.781226	0.777981	0.0330563	0.0045016	999.488	775.574
ENSG00000181234	TMEM132C	protein_coding	0.405419	0.261758	0.0330563	0.00449684	232.873	61.1415
ENSG00000115053	NCL	protein_coding	0.634256	0.616438	0.0330777	0.00450654	9222.34	5684.48
ENSG00000081177	EXD2	protein_coding	1.27467	1.2797	0.0330991	0.00451148	444.597	571.432
ENSG00000109101	FOXN1	protein_coding	0.467549	0.39012	0.0331558	0.00452125	121.98	47.7205
ENSG00000149927	DOC2A	protein_coding	0.467388	0.388916	0.0331855	0.00452733	54.2462	21.2969
ENSG00000135362	PRR5L	protein_coding	0.562928	0.528795	0.0331975	0.00453303	392.84	207.722
ENSG00000176678	FOXL1	protein_coding	0.49799	0.438459	0.0331989	0.00453525	160.899	70.7193
ENSG00000173200	PARP15	protein_coding	0.475478	0.403136	0.0332379	0.00454262	403.292	162.451
ENSG00000116521	SCAMP3	protein_coding	1.38416	1.39773	0.0333545	0.00457183	402.577	563.6
ENSG00000174292	TNK1	protein_coding	1.37487	1.3875	0.0333545	0.00456802	285.627	396.553
ENSG00000162366	PDZK1IP1	protein_coding	0.428087	0.858919	0.0333545	0.00456527	148.651	127.515
ENSG00000164776	PHKG1	protein_coding	0.55349	0.516063	0.0333545	0.00457226	66.9132	34.5472
ENSG00000196159	FAT4	protein_coding	0.535378	0.492039	0.0333545	0.00456722	888.504	437.515
ENSG00000105339	DENND3	protein_coding	0.52727	0.48082	0.0333545	0.00456871	1478.5	710.519
ENSG00000169918	OTUD7A	protein_coding	0.493617	0.43154	0.0333545	0.00457286	114.472	49.6604
ENSG00000167601	AXL	protein_coding	0.591586	0.564966	0.033605	0.00461132	838.424	473.982
ENSG00000177675	CD163L1	protein_coding	0.505268	0.448876	0.0336944	0.00462772	282.321	126.682
ENSG00000172508	CARNS1	protein_coding	0.474677	0.400861	0.0336999	0.00463054	67.4611	27.1669
ENSG00000175220	ARHGAP1	protein_coding	1.36172	1.37313	0.0337169	0.00463494	1732.46	2380.06
ENSG00000154265	ABCA5	protein_coding	0.651838	0.636707	0.0337683	0.00464597	1352.73	861.364
ENSG00000082293	COL19A1	protein_coding	0.397352	0.234135	0.0337683	0.00464821	250.62	58.7507
ENSG00000145113	MUC4	protein_coding	0.382001	0.110565	0.0337683	0.00464739	13147	1453.61
ENSG00000197046	SIGLEC15	protein_coding	1.99198	2.24977	0.0337834	0.00465236	258.512	582.625
ENSG00000154553	PDLIM3	protein_coding	0.449212	0.356902	0.0337964	0.00465829	492.372	175.988
ENSG00000173482	PTPRM	protein_coding	1.34972	1.36006	0.0338092	0.0046646	3225.83	4388.22
ENSG00000103194	USP10	protein_coding	1.31515	1.32276	0.0338092	0.00466834	1015.98	1345.3
ENSG00000064419	TNPO3	protein_coding	1.23869	1.24205	0.0338092	0.00466811	1168.76	1452.72
ENSG00000160408	ST6GALNAC6	protein_coding	0.518804	0.468162	0.0338092	0.0046665	63.1185	29.6543
ENSG00000163827	LRRC2	protein_coding	0.412505	0.277357	0.033909	0.00468628	78.0896	21.7837
ENSG00000172757	CFL1	protein_coding	1.49286	1.52153	0.0339171	0.00469109	3477.39	5291.61
ENSG00000142675	CNKSR1	protein_coding	1.42714	1.44588	0.0339171	0.00469545	775.742	1120.63
ENSG00000156709	AIFM1	protein_coding	1.32523	1.33357	0.0339171	0.0046957	446.456	596.837
ENSG00000121749	TBC1D15	protein_coding	0.795349	0.792701	0.0339425	0.0047013	648.555	513.797
ENSG00000135677	GNS	protein_coding	1.67246	1.74608	0.0339945	0.00471058	2201.6	3845.62
ENSG00000130313	PGLS	protein_coding	1.48713	1.51481	0.0340171	0.00471579	447.87	679.473
ENSG00000155827	RNF20	protein_coding	0.686068	0.675399	0.0340415	0.00472126	1101.06	743.758
ENSG00000078674	PCM1	protein_coding	0.772927	0.769234	0.0340445	0.00472377	4627.03	3559.35
ENSG00000130590	SAMD10	protein_coding	1.3362	1.34548	0.0341664	0.00474278	222.729	297.527
ENSG00000143110	C1orf162	protein_coding	0.647593	0.631593	0.0343053	0.00476448	62.0393	39.638
ENSG00000112208	BAG2	protein_coding	0.538405	0.495615	0.0343053	0.00476626	229.83	114.388
ENSG00000156052	GNAQ	protein_coding	0.725855	0.719034	0.0343683	0.00477712	1627.8	1169.86
ENSG00000162104	ADCY9	protein_coding	0.577465	0.546961	0.0344464	0.00479008	810.38	443.344
ENSG00000154721	JAM2	protein_coding	0.486807	0.420084	0.034451	0.00479284	198.572	83.6861
ENSG00000117983	MUC5B	protein_coding	0.383046	0.453034	0.0344918	0.00480249	577.661	261.602
ENSG00000162881	OXER1	protein_coding	0.45729	0.370025	0.0344918	0.00480273	79.6253	29.7026
ENSG00000105617	LENG1	protein_coding	0.671984	0.659484	0.0345128	0.00480778	194.31	127.377
ENSG00000104369	JPH1	protein_coding	0.607713	0.584467	0.0345271	0.00481199	238.942	139.993
ENSG00000185813	PCYT2	protein_coding	1.37017	1.3825	0.0345346	0.00481715	597.825	826.386
ENSG00000125848	FLRT3	protein_coding	2.05576	2.38146	0.0346296	0.00483466	337.459	804.68
ENSG00000108352	RAPGEFL1	protein_coding	1.54741	1.587	0.0346296	0.00483366	2213.2	3513.12
ENSG00000107954	NEURL1	protein_coding	0.442369	0.341688	0.0346431	0.00483866	55.9616	19.3166
ENSG00000034053	APBA2	protein_coding	0.490249	0.425242	0.0346458	0.00484116	202.055	85.9753
ENSG00000136630	HLX	protein_coding	0.522407	0.472645	0.0347444	0.00485706	48.3946	22.8177
ENSG00000237440	ZNF737	protein_coding	1.65673	1.72579	0.0347754	0.00486834	1749.62	3020.96
ENSG00000198932	GPRASP1	protein_coding	0.553454	0.515658	0.0347754	0.00487154	991.986	511.766
ENSG00000143320	CRABP2	protein_coding	0.515024	0.462515	0.0347754	0.00487148	752.693	348.086
ENSG00000131196	NFATC1	protein_coding	0.490672	0.425846	0.0347754	0.00487205	489.287	208.359
ENSG00000080573	COL5A3	protein_coding	0.434199	0.32574	0.0347754	0.00486365	723.779	235.871
ENSG00000205683	DPF3	protein_coding	0.436717	0.330414	0.0347981	0.00487737	130.507	43.33
ENSG00000205363	INSYN1	protein_coding	0.446106	0.348668	0.0349074	0.00489483	62.0649	21.8603
ENSG00000154229	PRKCA	protein_coding	1.52819	1.56388	0.0349556	0.00490373	989.937	1548.16
ENSG00000169692	AGPAT2	protein_coding	1.56278	1.60598	0.0350206	0.00491714	342.008	549.74
ENSG00000101474	APMAP	protein_coding	1.45636	1.4794	0.0350272	0.00492019	776.563	1150.07
ENSG00000103723	AP3B2	protein_coding	0.518287	0.466903	0.0351081	0.00493372	154.233	72.2271
ENSG00000185347	TEDC1	protein_coding	0.511317	0.456813	0.035132	0.00493923	467.28	213.355
ENSG00000046653	GPM6B	protein_coding	0.454406	0.364171	0.0351627	0.0049457	75.8266	27.8648
ENSG00000096968	JAK2	protein_coding	0.683161	0.672013	0.035173	0.00495078	1051.93	706.436
ENSG00000168497	CAVIN2	protein_coding	0.466978	0.386744	0.035173	0.00495145	450.331	174.423
ENSG00000130560	UBAC1	protein_coding	0.744069	0.738562	0.0352356	0.00496243	551.201	406.509
ENSG00000126062	TMEM115	protein_coding	1.42245	1.44081	0.0352928	0.00497697	425.137	613.165
ENSG00000176454	LPCAT4	protein_coding	1.4008	1.41653	0.0353127	0.00498193	1098.45	1556.7
ENSG00000131467	PSME3	protein_coding	1.44878	1.47078	0.0353149	0.00498657	1086.03	1598.23
ENSG00000214575	CPEB1	protein_coding	0.415072	0.27957	0.0353149	0.00498505	57.7069	16.3427
ENSG00000129355	CDKN2D	protein_coding	0.645735	0.629214	0.0353375	0.00499843	79.2307	48.9557
ENSG00000142149	HUNK	protein_coding	0.507665	0.45107	0.0353375	0.00499723	171.547	77.6684
ENSG00000111087	GLI1	protein_coding	0.452685	0.360757	0.0353375	0.00499817	172.279	62.4481
ENSG00000188338	SLC38A3	protein_coding	0.39212	0.20344	0.0353375	0.00499661	46.8545	9.57847
ENSG00000205629	LCMT1	protein_coding	1.28069	1.28618	0.0353511	0.00500251	327.628	422.361
ENSG00000160584	SIK3	protein_coding	0.73023	0.723681	0.0353606	0.00500602	1143.72	826.525
ENSG00000155792	DEPTOR	protein_coding	0.60585	0.58196	0.0353989	0.00501361	301.737	176.189
ENSG00000197780	TAF13	protein_coding	0.673015	0.660551	0.035453	0.00502345	399.913	262.832
ENSG00000137491	SLCO2B1	protein_coding	0.614197	0.592027	0.0354801	0.00502985	573.795	339.797
ENSG00000277639		protein_coding	0.494927	0.431702	0.0354801	0.00503164	232.315	100.589
ENSG00000030110	BAK1	protein_coding	1.57616	1.62287	0.0355384	0.00504426	355.782	577.454
ENSG00000203666	EFCAB2	protein_coding	0.727692	0.72092	0.0355384	0.00504353	335.791	242.036
ENSG00000166716	ZNF592	protein_coding	1.22912	1.23216	0.0355421	0.00504914	1353.5	1667.33
ENSG00000150477	KIAA1328	protein_coding	0.71656	0.708832	0.0355421	0.0050475	440.652	312.438
ENSG00000060971	ACAA1	protein_coding	1.31964	1.32773	0.0356363	0.00506689	1414.06	1877.17
ENSG00000128602	SMO	protein_coding	0.530082	0.483293	0.0356363	0.00506555	357.512	172.708
ENSG00000172264	MACROD2	protein_coding	1.74916	1.85454	0.0357763	0.00509117	352.998	655.65
ENSG00000176871	WSB2	protein_coding	1.49936	1.52978	0.0357763	0.00509043	947.902	1450.88
ENSG00000090006	LTBP4	protein_coding	0.529805	0.482899	0.0357896	0.00509525	5191.22	2507.01
ENSG00000275410	HNF1B	protein_coding	1.60681	1.66166	0.0358111	0.00510051	387.218	644.301
ENSG00000140564	FURIN	protein_coding	1.40132	1.4172	0.0358177	0.00510725	1379.31	1954.35
ENSG00000046647	GEMIN8	protein_coding	1.32303	1.33137	0.0358177	0.00511126	276.899	370.212
ENSG00000163913	IFT122	protein_coding	0.661464	0.647385	0.0358177	0.00510529	811.389	525.32
ENSG00000168404	MLKL	protein_coding	0.595405	0.568947	0.0358177	0.00511242	730.266	414.737
ENSG00000012504	NR1H4	protein_coding	0.399417	0.231094	0.0358177	0.00511034	91.8365	21.3224
ENSG00000183248	PRR36	protein_coding	1.95598	2.19052	0.0358684	0.00512995	69.4615	152.793
ENSG00000224470	ATXN1L	protein_coding	1.35511	1.36618	0.0358684	0.00512711	1014.95	1387.98
ENSG00000144021	CIAO1	protein_coding	1.16885	1.17009	0.0358684	0.00513065	1242.58	1454.74
ENSG00000093167	LRRFIP2	protein_coding	0.778916	0.775456	0.0358684	0.00512375	863.12	668.561
ENSG00000119707	RBM25	protein_coding	0.664731	0.651113	0.0358684	0.00512499	5569.43	3625.49
ENSG00000085998	POMGNT1	protein_coding	1.3274	1.33611	0.0358815	0.0051404	1115.4	1491.47
ENSG00000183718	TRIM52	protein_coding	0.733397	0.72705	0.0358815	0.00514191	646.009	469.386
ENSG00000168398	BDKRB2	protein_coding	0.503126	0.443895	0.0358815	0.00513584	350.407	155.679
ENSG00000175556	LONRF3	protein_coding	0.577231	0.545975	0.035968	0.00516031	218.428	119.336
ENSG00000074370	ATP2A3	protein_coding	0.499831	0.438864	0.0359965	0.00516662	2022.35	887.291
ENSG00000181284	TMEM102	protein_coding	1.60594	1.66063	0.0360478	0.00517619	93.1612	155.348
ENSG00000136960	ENPP2	protein_coding	0.520169	0.468943	0.0360723	0.00518191	497.271	233.245
ENSG00000029534	ANK1	protein_coding	0.447101	0.348753	0.0361252	0.00519172	164.265	57.4235
ENSG00000013523	ANGEL1	protein_coding	1.24864	1.25253	0.0362475	0.00521152	526.333	659.67
ENSG00000196154	S100A4	protein_coding	2.09958	2.48939	0.0363052	0.00522374	643.355	1602.48
ENSG00000159307	SCUBE1	protein_coding	0.46616	0.38367	0.0363052	0.00522426	274.266	105.47
ENSG00000156017	CARNMT1	protein_coding	0.646905	0.63054	0.0363068	0.00522672	511.058	322.107
ENSG00000169550	MUC15	protein_coding	0.410688	0.265147	0.0363739	0.00524084	114.028	30.2978
ENSG00000065457	ADAT1	protein_coding	1.28481	1.29062	0.0363971	0.00525532	618.045	797.799
ENSG00000115073	ACTR1B	protein_coding	1.27611	1.28141	0.0363971	0.00524753	729.578	934.052
ENSG00000104915	STX10	protein_coding	0.695364	0.685441	0.0363971	0.00525226	691.448	472.101
ENSG00000087884	AAMDC	protein_coding	0.676002	0.663827	0.0363971	0.00525331	168.702	112.303
ENSG00000204103	MAFB	protein_coding	0.624885	0.604613	0.0363971	0.0052488	497.183	300.092
ENSG00000072864	NDE1	protein_coding	0.640798	0.623376	0.0363997	0.00526016	897.992	559.297
ENSG00000168421	RHOH	protein_coding	0.479556	0.245131	0.0363997	0.00525954	345.587	84.6802
ENSG00000182218	HHIPL1	protein_coding	0.51568	0.461993	0.0364062	0.00526333	102.559	47.4008
ENSG00000166887	VPS39	protein_coding	1.19712	1.19909	0.0364279	0.0052687	1567.93	1878.3
ENSG00000112812	PRSS16	protein_coding	1.47859	1.50558	0.0364551	0.00527671	201.51	304.505
ENSG00000248905	FMN1	protein_coding	0.552943	0.51406	0.0364825	0.00528553	393.953	202.301
ENSG00000153531	ADPRHL1	protein_coding	0.593479	0.566293	0.0365121	0.0052943	106.062	60.056
ENSG00000167680	SEMA6B	protein_coding	0.483624	0.412585	0.0365582	0.00530322	240.053	99.0514
ENSG00000162300	ZFPL1	protein_coding	1.27797	1.28338	0.0365801	0.00530864	301.578	387.317
ENSG00000071282	LMCD1	protein_coding	0.515551	0.461707	0.0367077	0.00533165	329.477	152.415
ENSG00000198931	APRT	protein_coding	1.55205	1.59368	0.036712	0.00533452	433.824	692.364
ENSG00000044115	CTNNA1	protein_coding	1.37985	1.3935	0.0367559	0.00534542	4594.43	6403.38
ENSG00000179094	PER1	protein_coding	0.503302	0.443504	0.0367559	0.00534319	2093.37	928.599
ENSG00000116001	TIA1	protein_coding	1.31816	1.32625	0.0368355	0.00535925	1622.09	2153.28
ENSG00000141933	TPGS1	protein_coding	0.678668	0.666706	0.0368496	0.00536355	266.791	177.037
ENSG00000162511	LAPTM5	protein_coding	0.52131	0.470051	0.0368784	0.00537001	1106.4	519.898
[truncated: 393 more rows]
