# Supplementary material for: Sex-related differences in gene expression in early-stage bladder cancer revealed by whole-transcriptome sequencing
Source: BMC Cancer. 2026 Feb 9;26:361. doi: 10.1186/s12885-026-15666-3 (PMC12998147; doi:10.1186/s12885-026-15666-3)
Supplement: Supplementary file 1 — Supplementary Material 1: Supplementary Figure S1. The proportion of mitochondrial reads per sample calculated by ANOVA. Supplementary Figure S2. The boxplots for the five key genes identified in the two-factor interaction model illustrating sex-dependent expression changes in tumor tissue. Supplementary Table S1. DEGs most significantly differentiating between BC (g) and BM (s) tissues in female samples. Supplementary Table S2. DEGs most significantly differentiating between BC (g) and BM (s) tissues in male samples. Supplementary Table S3. Significantly enriched GO categories in ClueGO functional analysis of 753 female-unique DEGs (padj < 0.05). Supplementary Table S4. Significantly enriched GO categories in ClueGO functional analysis of 3989 male-unique DEGs (padj < 0.05). Supplementary Table S5. Functional annotation to immune system-related GO categories of female-related unique DEGs. Supplementary Table S6. Functional annotation to immune system-related GO categories of male-related unique DEGs. Supplementary Table S7. Two-factor (sex*tissue) interaction model. Sex-related gene altered expression in bladder tumor samples; Tissue: bladder cancer (BC), bladder mucosa (BM); Sex: female (F), male (M). [file 12885_2026_15666_MOESM1_ESM.zip › Table S2.xlsx]

## Sheet: protein_coding_0.05
Table S2. DEGs most significantly differentiating between BC (g) and BM (s) tissues in male samples.
ensembl_ID	gene_Ensembl	gene_biotype	klasa_g_s.FC	klasa_g_s.FC_notShrunken	klasa_g_s.adjusted_p	klasa_g_s.pvalue	mean_normalized_counts_g	mean_normalized_counts_s
ENSG00000119547	ONECUT2	protein_coding	9.19934	15.5429	2.631e-11	1.39022e-15	1157.79	74.8211
ENSG00000072195	SPEG	protein_coding	0.127388	0.234008	7.64743e-11	1.21227e-14	289.064	1233.65
ENSG00000196188	CTSE	protein_coding	9.90468	20.385	1.13141e-10	2.40762e-14	7750.72	379.926
ENSG00000165474	GJB2	protein_coding	5.78944	7.35902	1.13141e-10	2.9892e-14	803.107	108.955
ENSG00000182253	SYNM	protein_coding	0.100796	0.167537	1.57776e-10	5.00214e-14	1190.59	7104.56
ENSG00000134333	LDHA	protein_coding	3.12392	3.32101	9.0287e-10	3.33954e-13	3992.85	1202.09
ENSG00000128591	FLNC	protein_coding	0.110841	0.129342	1.86469e-09	7.88245e-13	617.113	4769.16
ENSG00000103460	TOX3	protein_coding	3.78508	4.214	2.2845e-09	1.08642e-12	1212	286.93
ENSG00000169894	MUC3A	protein_coding	6.66065	25.4409	5.14415e-09	3.09845e-12	4601.69	181.153
ENSG00000110492	MDK	protein_coding	3.05086	3.24978	5.14415e-09	3.35646e-12	1785	549.137
ENSG00000162545	CAMK2N1	protein_coding	2.64626	2.75556	5.14415e-09	2.82667e-12	1617.95	586.309
ENSG00000106772	PRUNE2	protein_coding	0.117356	0.176973	5.14415e-09	3.53363e-12	351.241	1983.16
ENSG00000254726	MEX3A	protein_coding	4.1353	4.78606	9.14179e-09	6.76275e-12	534.631	111.716
ENSG00000100342	APOL1	protein_coding	3.85676	4.36614	9.90937e-09	8.13853e-12	10172.4	2329.71
ENSG00000134827	TCN1	protein_coding	10.3193	56.9821	1.30613e-08	1.17328e-11	762.696	13.7027
ENSG00000173917	HOXB2	protein_coding	3.27217	3.56067	2.33133e-08	2.21738e-11	382.007	107.162
ENSG00000135245	HILPDA	protein_coding	3.50789	3.88861	2.70037e-08	2.71107e-11	316.781	81.3306
ENSG00000107159	CA9	protein_coding	8.25416	19.5198	2.94323e-08	3.34024e-11	417.724	21.794
ENSG00000262406	MMP12	protein_coding	7.40604	14.1253	2.94323e-08	3.42146e-11	195.477	14.1418
ENSG00000183486	MX2	protein_coding	2.67583	2.8071	3.88835e-08	4.7256e-11	1785.52	636.621
ENSG00000105699	LSR	protein_coding	2.39915	2.47966	3.90157e-08	4.94783e-11	3151.59	1270.15
ENSG00000138759	FRAS1	protein_coding	4.15953	4.91994	4.92549e-08	6.50659e-11	1730.74	352.467
ENSG00000110092	CCND1	protein_coding	2.66954	2.80367	6.43836e-08	8.8453e-11	7404.04	2640.14
ENSG00000189159	JPT1	protein_coding	2.18585	2.23905	7.42777e-08	1.05971e-10	1001.65	446.621
ENSG00000079462	PAFAH1B3	protein_coding	2.51609	2.6213	8.50091e-08	1.30265e-10	384.543	146.499
ENSG00000131446	MGAT1	protein_coding	2.38929	2.47215	8.50091e-08	1.26816e-10	5242.96	2120.76
ENSG00000061656	SPAG4	protein_coding	2.57203	2.69012	1.05652e-07	1.6748e-10	302.081	112.511
ENSG00000068078	FGFR3	protein_coding	3.18374	3.47721	1.32135e-07	2.16444e-10	15138.7	4353.44
ENSG00000135480	KRT7	protein_coding	3.18526	3.48326	1.58402e-07	2.71201e-10	28658.9	8227.19
ENSG00000158715	SLC45A3	protein_coding	2.87274	3.06804	1.58402e-07	2.7621e-10	452.96	147.644
ENSG00000183153	GJD3	protein_coding	5.07421	6.85369	1.60661e-07	2.88639e-10	658.252	96.3184
ENSG00000274641	H2BC17	protein_coding	3.57533	4.05006	1.68504e-07	3.11631e-10	100.228	24.8299
ENSG00000196787	H2AC11	protein_coding	3.48865	3.92247	1.86216e-07	3.54229e-10	418.214	106.481
ENSG00000169302	STK32A	protein_coding	2.63663	2.77396	1.8881e-07	3.6914e-10	712.003	256.401
ENSG00000182484	WASH6P	protein_coding	3.40303	3.79954	1.96975e-07	3.95511e-10	1171.45	308.041
ENSG00000183036	PCP4	protein_coding	0.12892	0.121131	2.43374e-07	5.14396e-10	45.3135	372.504
ENSG00000162746	FCRLB	protein_coding	4.1993	5.11028	2.45026e-07	5.43783e-10	349.368	68.4761
ENSG00000074800	ENO1	protein_coding	2.47274	2.57868	2.72402e-07	6.18933e-10	8473.08	3285.22
ENSG00000159166	LAD1	protein_coding	2.28659	2.36035	3.08747e-07	7.17827e-10	4057.2	1717.69
ENSG00000146674	IGFBP3	protein_coding	3.35255	3.74225	3.18532e-07	7.57407e-10	7970.53	2129.68
ENSG00000156453	PCDH1	protein_coding	2.23905	2.30585	3.21068e-07	7.80403e-10	3859.03	1672.63
ENSG00000102144	PGK1	protein_coding	2.71587	2.87937	3.21387e-07	7.9816e-10	4714.85	1636.92
ENSG00000104522	GFUS	protein_coding	2.01588	2.0547	3.27892e-07	8.31642e-10	716.442	347.757
ENSG00000163207	IVL	protein_coding	3.92928	4.66665	3.80912e-07	9.86244e-10	2804.92	600.47
ENSG00000273604	EPOP	protein_coding	2.56347	2.69247	4.13737e-07	1.0931e-09	340.948	126.549
ENSG00000105497	ZNF175	protein_coding	3.23265	3.58386	5.15381e-07	1.41611e-09	1232.26	343.471
ENSG00000196611	MMP1	protein_coding	6.64443	13.4388	5.23691e-07	1.46661e-09	365.303	27.5397
ENSG00000131473	ACLY	protein_coding	1.8847	1.91204	5.25672e-07	1.49994e-09	2916.05	1524.6
ENSG00000166889	PATL1	protein_coding	1.58699	1.59571	5.62951e-07	1.63605e-09	1089.25	681.62
ENSG00000159263	SIM2	protein_coding	5.04823	7.15548	7.46705e-07	2.28845e-09	818.357	114.447
ENSG00000181019	NQO1	protein_coding	3.68053	4.2884	7.46705e-07	2.27254e-09	1658.24	386.445
ENSG00000106305	AIMP2	protein_coding	1.51223	1.51827	7.46705e-07	2.26236e-09	239.48	157.453
ENSG00000004487	KDM1A	protein_coding	1.49172	1.49711	7.7902e-07	2.42865e-09	2734.49	1824.23
ENSG00000173457	PPP1R14B	protein_coding	2.47345	2.58872	7.95067e-07	2.52069e-09	1170.8	451.398
ENSG00000185033	SEMA4B	protein_coding	2.25279	2.32737	9.41623e-07	3.03509e-09	5778.9	2482.38
ENSG00000278463	H2AC4	protein_coding	3.43921	3.91494	1.01151e-06	3.31378e-09	113.952	28.7525
ENSG00000287080	H3C3	protein_coding	3.959	4.81198	1.29458e-06	4.37797e-09	361.435	74.9997
ENSG00000067225	PKM	protein_coding	2.10477	2.15864	1.29458e-06	4.35687e-09	19979.3	9255.13
ENSG00000144045	DQX1	protein_coding	3.10342	3.42931	1.49938e-06	5.14978e-09	261.397	76.5393
ENSG00000173473	SMARCC1	protein_coding	1.47557	1.48071	1.50504e-06	5.24876e-09	4228.58	2852.66
ENSG00000131462	TUBG1	protein_coding	2.04281	2.08925	1.50992e-06	5.34556e-09	390.961	186.231
ENSG00000130821	SLC6A8	protein_coding	3.18032	3.54523	1.71434e-06	6.36356e-09	3048.72	859.826
ENSG00000162543	UBXN10	protein_coding	2.71148	2.89765	1.71434e-06	6.43161e-09	290.294	100.72
ENSG00000124766	SOX4	protein_coding	2.01802	2.06198	1.71434e-06	6.3916e-09	4298.68	2084.04
ENSG00000274997	H2AC12	protein_coding	3.25018	3.65077	1.79208e-06	7.00434e-09	193.655	52.6211
ENSG00000188486	H2AX	protein_coding	2.11354	2.17014	1.79208e-06	6.82002e-09	528.882	243.03
ENSG00000170027	YWHAG	protein_coding	1.76846	1.78866	1.79208e-06	7.00733e-09	2444.59	1364.59
ENSG00000168268	NT5DC2	protein_coding	2.02454	2.06969	1.84051e-06	7.29398e-09	910.21	439.235
ENSG00000160182	TFF1	protein_coding	6.13074	24.2634	1.84832e-06	7.52026e-09	347.46	14.3979
ENSG00000130706	ADRM1	protein_coding	1.65419	1.66712	1.84832e-06	7.44669e-09	1018.14	610.171
ENSG00000111669	TPI1	protein_coding	2.14153	2.20268	1.89233e-06	7.79932e-09	5150.11	2337.57
ENSG00000197930	ERO1A	protein_coding	2.17723	2.24394	1.92628e-06	8.04102e-09	2492.56	1110.41
ENSG00000286522	H3C2	protein_coding	4.15169	5.24363	2.01933e-06	8.53613e-09	585.967	111.719
ENSG00000182481	KPNA2	protein_coding	2.39748	2.50552	2.1011e-06	8.99283e-09	534.064	213.03
ENSG00000011007	ELOA	protein_coding	1.51416	1.5208	2.2097e-06	9.5744e-09	1600.74	1049.41
ENSG00000111640	GAPDH	protein_coding	2.73638	2.93528	2.24589e-06	9.84988e-09	21845.6	7441.75
ENSG00000137709	POU2F3	protein_coding	0.419443	0.40152	2.31002e-06	1.02532e-08	113.45	282.551
ENSG00000134317	GRHL1	protein_coding	2.08918	2.14418	2.49987e-06	1.13601e-08	2177.34	1014.9
ENSG00000171314	PGAM1	protein_coding	2.6146	2.77884	2.5276e-06	1.16196e-08	1724.04	619.87
ENSG00000117632	STMN1	protein_coding	2.08587	2.14092	2.81679e-06	1.30979e-08	676.753	316.154
ENSG00000121774	KHDRBS1	protein_coding	1.57146	1.58061	2.90668e-06	1.36695e-08	2438.28	1540.33
ENSG00000187678	SPRY4	protein_coding	2.00502	2.04964	2.98703e-06	1.42052e-08	667.131	325.544
ENSG00000126457	PRMT1	protein_coding	1.65112	1.66442	3.06173e-06	1.47222e-08	1564.67	937.868
ENSG00000091986	CCDC80	protein_coding	0.217284	0.156909	3.12056e-06	1.517e-08	373.492	2380.55
ENSG00000105131	EPHX3	protein_coding	2.95506	3.24378	3.3248e-06	1.68456e-08	236.641	73.0695
ENSG00000142910	TINAGL1	protein_coding	2.35507	2.45854	3.3248e-06	1.66297e-08	4636.43	1885.41
ENSG00000171345	KRT19	protein_coding	2.0518	2.10302	3.3248e-06	1.68655e-08	34607.8	16455.1
ENSG00000275713	H2BC9	protein_coding	4.03835	5.0828	3.38947e-06	1.75518e-08	293.251	57.5141
ENSG00000139112	GABARAPL1	protein_coding	0.550166	0.542564	3.40779e-06	1.78268e-08	582.824	1074.75
ENSG00000233041	PHGR1	protein_coding	5.90749	6.50485	3.46914e-06	1.8331e-08	337.715	51.8303
ENSG00000170231	FABP6	protein_coding	3.45199	4.00782	3.49418e-06	1.86479e-08	235.985	58.9143
ENSG00000157870	PRXL2B	protein_coding	1.90603	1.94029	3.85803e-06	2.07936e-08	691.283	356.233
ENSG00000109107	ALDOC	protein_coding	2.75724	2.97568	4.08119e-06	2.24277e-08	331.553	111.679
ENSG00000196154	S100A4	protein_coding	3.77701	4.59517	4.22308e-06	2.34306e-08	3714.42	807.762
ENSG00000155761	SPAG17	protein_coding	2.7632	2.98618	4.57464e-06	2.56228e-08	617.784	207.11
ENSG00000137975	CLCA2	protein_coding	4.65017	6.61071	4.68919e-06	2.65122e-08	1588.8	240.386
ENSG00000150753	CCT5	protein_coding	1.90154	1.936	4.85073e-06	2.7936e-08	2149.39	1109.68
ENSG00000058085	LAMC2	protein_coding	2.56037	2.71988	4.9531e-06	2.87895e-08	1454.69	535.338
ENSG00000183092	BEGAIN	protein_coding	0.249929	0.196613	5.44525e-06	3.21802e-08	27.5352	138.693
ENSG00000106624	AEBP1	protein_coding	0.246543	0.192611	5.44525e-06	3.22255e-08	727.399	3776.99
ENSG00000149451	ADAM33	protein_coding	0.209384	0.265029	5.62924e-06	3.38072e-08	354.464	1336.34
ENSG00000141391	PRELID3A	protein_coding	0.295227	0.253647	5.62924e-06	3.39093e-08	16.2672	62.8139
ENSG00000115884	SDC1	protein_coding	2.60276	2.77732	5.83101e-06	3.54328e-08	25742.2	9267.96
ENSG00000166415	WDR72	protein_coding	4.77828	7.08244	6.07582e-06	3.72867e-08	628.452	88.7691
ENSG00000187608	ISG15	protein_coding	2.14814	2.21741	6.07582e-06	3.75625e-08	274.339	124.691
ENSG00000171033	PKIA	protein_coding	2.30781	2.40724	6.16609e-06	3.87508e-08	540.509	224.48
ENSG00000100426	ZBED4	protein_coding	1.51323	1.52045	6.16609e-06	3.90945e-08	987.883	648.307
ENSG00000141741	MIEN1	protein_coding	1.78122	1.80481	6.22955e-06	3.98296e-08	446.167	246.445
ENSG00000105220	GPI	protein_coding	2.07993	2.1386	6.52275e-06	4.20489e-08	3553.78	1661.4
ENSG00000168439	STIP1	protein_coding	1.59807	1.60928	6.69899e-06	4.3539e-08	1597.27	991.993
ENSG00000131094	C1QL1	protein_coding	0.286505	0.242708	6.91857e-06	4.56973e-08	10.8698	45.5112
ENSG00000120068	HOXB8	protein_coding	3.22614	3.67987	6.96973e-06	4.64983e-08	361.098	97.7515
ENSG00000168477	TNXB	protein_coding	0.24011	0.182329	6.96973e-06	4.67717e-08	713.72	3914.6
ENSG00000008300	CELSR3	protein_coding	3.44748	4.05058	7.33977e-06	4.96429e-08	869.393	214.997
ENSG00000134240	HMGCS2	protein_coding	3.35122	3.88721	7.37396e-06	5.02637e-08	6858.61	1763.83
ENSG00000011426	ANLN	protein_coding	2.7882	3.03455	7.58935e-06	5.21329e-08	236.51	78.7509
ENSG00000109511	ANXA10	protein_coding	4.31098	5.86312	8.1579e-06	5.69005e-08	1053.66	179.359
ENSG00000168542	COL3A1	protein_coding	0.323014	0.286857	8.41043e-06	5.91064e-08	5371.69	18726.6
ENSG00000133392	MYH11	protein_coding	0.19977	0.123434	8.59673e-06	6.13181e-08	8799.56	71287.8
ENSG00000177098	SCN4B	protein_coding	0.335314	0.30148	8.79006e-06	6.36321e-08	42.5809	141.758
ENSG00000050628	PTGER3	protein_coding	0.206956	0.133733	8.79006e-06	6.33112e-08	18.427	137.257
ENSG00000090661	CERS4	protein_coding	0.316139	0.278127	9.12718e-06	6.65549e-08	165.877	596.269
ENSG00000127948	POR	protein_coding	1.69874	1.71667	9.2256e-06	6.776e-08	1651.34	960.763
ENSG00000136828	RALGPS1	protein_coding	0.633161	0.628951	9.27299e-06	6.85981e-08	656.975	1044.48
ENSG00000130055	GDPD2	protein_coding	2.7673	3.01118	9.59356e-06	7.19834e-08	196.775	65.4042
ENSG00000250510	GPR162	protein_coding	0.337479	0.303546	9.59356e-06	7.18631e-08	18.4802	60.5893
ENSG00000276180	H4C9	protein_coding	3.22414	3.69761	1.0362e-05	7.82969e-08	161.614	43.5152
ENSG00000111667	USP5	protein_coding	1.57588	1.58639	1.05687e-05	8.04171e-08	1368.59	862.463
ENSG00000183578	TNFAIP8L3	protein_coding	0.278598	0.230238	1.06473e-05	8.1578e-08	17.6805	77.1763
ENSG00000136213	CHST12	protein_coding	0.52811	0.51817	1.0912e-05	8.41824e-08	462.1	892.487
ENSG00000131747	TOP2A	protein_coding	3.31647	3.85658	1.11535e-05	8.66351e-08	755.83	196.385
ENSG00000109079	TNFAIP1	protein_coding	1.70284	1.72139	1.11854e-05	8.86561e-08	903.892	524.182
ENSG00000126581	BECN1	protein_coding	1.47331	1.47937	1.11854e-05	8.82812e-08	1366.61	923.017
ENSG00000106123	EPHB6	protein_coding	2.23101	2.32063	1.15065e-05	9.18089e-08	2438.41	1050.01
ENSG00000276368	H2AC14	protein_coding	3.7018	4.56554	1.18073e-05	9.60803e-08	122.409	26.6483
ENSG00000108344	PSMD3	protein_coding	1.55658	1.56624	1.18073e-05	9.49399e-08	1399.62	892.872
ENSG00000157020	SEC13	protein_coding	1.44302	1.44806	1.18073e-05	9.5767e-08	927.33	640.43
ENSG00000022267	FHL1	protein_coding	0.246742	0.187575	1.18855e-05	9.73448e-08	241.979	1289.61
ENSG00000164283	ESM1	protein_coding	4.6403	7.01331	1.28416e-05	1.06533e-07	81.5794	11.9132
ENSG00000185803	SLC52A2	protein_coding	1.97179	2.01859	1.28905e-05	1.08121e-07	519.113	257.19
ENSG00000104738	MCM4	protein_coding	1.77808	1.80313	1.28905e-05	1.083e-07	1124.9	622.983
ENSG00000125735	TNFSF14	protein_coding	0.26591	0.516645	1.29326e-05	1.09338e-07	77.7172	150.385
ENSG00000273802	H2BC8	protein_coding	2.72036	2.95411	1.32042e-05	1.13727e-07	339.004	114.456
ENSG00000152969	JAKMIP1	protein_coding	0.199246	0.447132	1.32042e-05	1.12861e-07	26.8516	59.6562
ENSG00000233198	RNF224	protein_coding	0.360994	0.329726	1.40587e-05	1.22572e-07	15.1183	44.6082
ENSG00000166908	PIP4K2C	protein_coding	1.8251	1.85503	1.46904e-05	1.29954e-07	786.638	423.257
ENSG00000254986	DPP3	protein_coding	1.71397	1.73392	1.46904e-05	1.29716e-07	792.12	456.643
ENSG00000184216	IRAK1	protein_coding	1.6631	1.6793	1.46904e-05	1.30409e-07	1708.97	1016.99
ENSG00000162614	NEXN	protein_coding	0.241486	0.178454	1.50371e-05	1.35076e-07	112.562	629.547
ENSG00000166670	MMP10	protein_coding	5.88699	15.8915	1.52226e-05	1.38608e-07	126.434	8.29478
ENSG00000174015	CBY2	protein_coding	3.2833	3.83129	1.52226e-05	1.39385e-07	90.0399	23.442
ENSG00000180921	FAM83H	protein_coding	2.06939	2.13172	1.52226e-05	1.38168e-07	5289.45	2480.25
ENSG00000168646	AXIN2	protein_coding	0.451997	0.434557	1.52226e-05	1.39959e-07	190.329	437.478
ENSG00000181789	COPG1	protein_coding	1.64884	1.66418	1.53918e-05	1.43142e-07	2222.25	1334.71
ENSG00000196220	SRGAP3	protein_coding	0.446388	0.42827	1.53918e-05	1.42848e-07	1871.45	4367.63
ENSG00000278588	H2BC10	protein_coding	2.95209	3.29713	1.63855e-05	1.53249e-07	184.042	55.7344
ENSG00000169727	GPS1	protein_coding	1.68139	1.69913	1.65173e-05	1.55354e-07	1219.36	715.942
ENSG00000265590	CFAP298-TCP10L	protein_coding	0.406722	0.38319	1.65366e-05	1.5641e-07	57.7175	150.743
ENSG00000165949	IFI27	protein_coding	3.41854	4.07371	1.74823e-05	1.67202e-07	564.494	138.93
ENSG00000090889	KIF4A	protein_coding	2.7626	3.0245	1.74823e-05	1.66907e-07	140.976	47.3842
ENSG00000111321	LTBR	protein_coding	1.48122	1.48788	1.7708e-05	1.70296e-07	2156.07	1447.76
ENSG00000171357	LURAP1	protein_coding	0.399907	0.375093	1.81134e-05	1.75152e-07	71.4902	190.267
ENSG00000182199	SHMT2	protein_coding	1.93745	1.9814	1.84163e-05	1.79054e-07	823.029	415.399
ENSG00000179546	HTR1D	protein_coding	0.259651	0.20142	1.89705e-05	1.85445e-07	9.97607	49.5031
ENSG00000172270	BSG	protein_coding	2.02343	2.08025	2.09032e-05	2.05443e-07	4869.86	2340.35
ENSG00000015475	BID	protein_coding	1.70889	1.72913	2.11628e-05	2.1023e-07	600.76	346.884
ENSG00000137309	HMGA1	protein_coding	2.24734	2.34682	2.17162e-05	2.16876e-07	2639.43	1123.78
ENSG00000253304	TMEM200B	protein_coding	0.32291	0.282484	2.25436e-05	2.26329e-07	34.7116	123.19
ENSG00000204538	PSORS1C2	protein_coding	5.07305	9.29002	2.28678e-05	2.35625e-07	147.166	15.8279
ENSG00000185352	HS6ST3	protein_coding	3.76763	4.79895	2.28678e-05	2.35438e-07	968.318	201.699
ENSG00000112293	GPLD1	protein_coding	0.5524	0.543449	2.28678e-05	2.35433e-07	176.333	324.916
ENSG00000166147	FBN1	protein_coding	0.321083	0.280192	2.28678e-05	2.32933e-07	515.426	1840.45
ENSG00000063438	AHRR	protein_coding	0.318249	0.276282	2.28678e-05	2.33804e-07	22.2431	79.8042
ENSG00000104267	CA2	protein_coding	3.10069	3.54638	2.30261e-05	2.4042e-07	160.341	45.1212
ENSG00000106105	GARS1	protein_coding	1.37784	1.38126	2.30261e-05	2.38727e-07	1061.39	769.154
ENSG00000178409	BEND3	protein_coding	1.76568	1.79121	2.31982e-05	2.43933e-07	219.481	122.58
ENSG00000168497	CAVIN2	protein_coding	0.294132	0.245805	2.32897e-05	2.46126e-07	157.257	639.72
ENSG00000130204	TOMM40	protein_coding	1.56415	1.57493	2.4459e-05	2.59775e-07	805.651	510.593
ENSG00000173068	BNC2	protein_coding	0.267153	0.209797	2.50455e-05	2.67329e-07	116.682	555.542
ENSG00000188021	UBQLN2	protein_coding	2.20445	2.29619	2.51569e-05	2.69846e-07	1264.72	549.83
ENSG00000160803	UBQLN4	protein_coding	1.58536	1.59741	2.59161e-05	2.79359e-07	1184.75	740.197
ENSG00000168393	DTYMK	protein_coding	1.49338	1.50078	2.60758e-05	2.82459e-07	246.07	164.362
ENSG00000170955	CAVIN3	protein_coding	0.338699	0.301149	2.62496e-05	2.85729e-07	60.7266	201.323
ENSG00000140416	TPM1	protein_coding	0.29054	0.240462	2.64459e-05	2.89263e-07	2225.96	9256.25
ENSG00000181588	MEX3D	protein_coding	2.11955	2.19482	2.67168e-05	2.95049e-07	831.639	378.063
ENSG00000121898	CPXM2	protein_coding	0.243666	0.176514	2.67168e-05	2.94817e-07	49.4683	279.145
ENSG00000176046	NUPR1	protein_coding	0.20562	0.11882	2.67818e-05	2.97182e-07	97.0195	814.14
ENSG00000110400	NECTIN1	protein_coding	2.15463	2.23683	2.68512e-05	2.99371e-07	9428.49	4214.41
ENSG00000124635	H2BC11	protein_coding	2.62971	2.84817	2.71039e-05	3.03621e-07	211.258	74.2731
ENSG00000138829	FBN2	protein_coding	0.301754	0.254713	2.71167e-05	3.05198e-07	173.543	680.813
ENSG00000243449	C4orf48	protein_coding	2.44349	2.60006	2.75783e-05	3.1185e-07	56.4906	22.0222
ENSG00000143507	DUSP10	protein_coding	2.13769	2.21695	2.76173e-05	3.1375e-07	364.951	164.771
ENSG00000159131	GART	protein_coding	1.47457	1.48126	2.79044e-05	3.18486e-07	1195.18	805.788
ENSG00000253729	PRKDC	protein_coding	1.46423	1.47053	2.79739e-05	3.20758e-07	7965.6	5416.42
ENSG00000168209	DDIT4	protein_coding	2.30424	2.42114	2.85048e-05	3.30807e-07	2092.91	864.369
ENSG00000162241	SLC25A45	protein_coding	0.484218	0.469151	2.85048e-05	3.30814e-07	111.136	236.817
ENSG00000243244	STON1	protein_coding	0.412594	0.388348	3.11507e-05	3.70352e-07	169.519	436.781
ENSG00000276410	H2BC3	protein_coding	3.22893	3.78771	3.17601e-05	3.82632e-07	93.625	24.7607
ENSG00000198176	TFDP1	protein_coding	1.57005	1.5815	3.17601e-05	3.81056e-07	1136.87	716.793
ENSG00000130032	PRRG3	protein_coding	0.240794	0.169958	3.18974e-05	3.85972e-07	11.8108	68.8588
ENSG00000145247	OCIAD2	protein_coding	1.93909	1.98605	3.28281e-05	3.98967e-07	562.464	282.309
ENSG00000188157	AGRN	protein_coding	2.00023	2.05649	3.31017e-05	4.04042e-07	11245	5467.76
ENSG00000030110	BAK1	protein_coding	1.97816	2.03123	3.50653e-05	4.31576e-07	599.723	294.176
ENSG00000121742	GJB6	protein_coding	2.77829	3.06872	3.52581e-05	4.37815e-07	734.908	239.113
ENSG00000169255	B3GALNT1	protein_coding	2.18962	2.28186	3.52581e-05	4.36194e-07	1033.52	452.476
ENSG00000143079	CTTNBP2NL	protein_coding	1.47272	1.47953	3.53751e-05	4.41137e-07	1417.35	955.536
ENSG00000010327	STAB1	protein_coding	0.408007	0.382608	3.55896e-05	4.49454e-07	979.519	2560.29
ENSG00000157322	CLEC18A	protein_coding	0.376319	0.345046	3.55896e-05	4.48835e-07	15.7088	45.5728
ENSG00000123159	GIPC1	protein_coding	1.96911	2.02106	3.57145e-05	4.52918e-07	2687.98	1329.51
ENSG00000106367	AP1S1	protein_coding	1.98184	2.03569	3.58418e-05	4.56426e-07	694.829	340.523
ENSG00000107611	CUBN	protein_coding	0.410552	0.385434	3.60419e-05	4.62783e-07	91.7079	238.648
ENSG00000106976	DNM1	protein_coding	0.351307	0.315046	3.63695e-05	4.68913e-07	180.71	573.023
ENSG00000164849	GPR146	protein_coding	0.472087	0.455275	3.72563e-05	4.84283e-07	39.0039	86.1141
ENSG00000115233	PSMD14	protein_coding	1.57974	1.59195	3.73931e-05	4.88036e-07	524.186	328.816
ENSG00000183684	ALYREF	protein_coding	1.5474	1.55782	3.82409e-05	5.03143e-07	571.676	366.146
ENSG00000108381	ASPA	protein_coding	0.397265	0.369591	4.19129e-05	5.53671e-07	109.553	296.475
ENSG00000161203	AP2M1	protein_coding	1.72215	1.74522	4.24213e-05	5.62629e-07	3256.99	1865.69
ENSG00000166979	EVA1C	protein_coding	0.438073	0.416698	4.24953e-05	5.65856e-07	215.432	516.32
ENSG00000183196	CHST6	protein_coding	0.247303	0.176782	4.29734e-05	5.7509e-07	22.8765	128.559
ENSG00000175084	DES	protein_coding	0.173322	0.172655	4.29734e-05	5.76764e-07	2030.44	11759
ENSG00000196747	H2AC13	protein_coding	3.27419	3.89386	4.32452e-05	5.84295e-07	216.073	55.151
ENSG00000135540	NHSL1	protein_coding	1.66888	1.68753	4.32452e-05	5.84981e-07	999.326	591.47
ENSG00000128335	APOL2	protein_coding	2.15842	2.24658	4.46636e-05	6.08889e-07	2033.21	904.511
ENSG00000242372	EIF6	protein_coding	1.69832	1.71942	4.46636e-05	6.08063e-07	758.325	440.18
ENSG00000182389	CACNB4	protein_coding	0.374581	0.34216	4.58584e-05	6.27599e-07	65.6386	191.499
ENSG00000274290	H2BC6	protein_coding	2.07388	2.1455	4.67529e-05	6.52193e-07	288.678	134.443
ENSG00000086696	HSD17B2	protein_coding	1.88423	1.92554	4.67529e-05	6.47294e-07	1851.68	960.892
ENSG00000042753	AP2S1	protein_coding	1.74131	1.76638	4.67529e-05	6.44857e-07	409.726	231.153
ENSG00000070010	UFD1	protein_coding	1.34849	1.35141	4.67529e-05	6.45682e-07	711.877	526.874
ENSG00000162878	PKDCC	protein_coding	0.238506	0.16275	4.67529e-05	6.51456e-07	27.7272	168.797
ENSG00000117425	PTCH2	protein_coding	0.368052	0.334125	4.70531e-05	6.58868e-07	40.774	121.82
ENSG00000171914	TLN2	protein_coding	0.626338	0.621035	4.75494e-05	6.70825e-07	953.889	1535.58
ENSG00000077157	PPP1R12B	protein_coding	0.538334	0.527524	4.75494e-05	6.73355e-07	2346.62	4447.73
ENSG00000130649	CYP2E1	protein_coding	0.272905	0.212156	4.75494e-05	6.71329e-07	49.7933	233.126
ENSG00000239697	TNFSF12	protein_coding	0.555247	0.545727	4.88121e-05	6.93815e-07	95.2907	175.901
ENSG00000175130	MARCKSL1	protein_coding	2.43727	2.60207	4.89548e-05	7.05582e-07	2329.3	894.613
ENSG00000171729	TMEM51	protein_coding	1.87883	1.91977	4.89548e-05	7.0619e-07	1321.47	686.698
ENSG00000197457	STMN3	protein_coding	0.456103	0.436731	4.89548e-05	7.05107e-07	74.8542	171.43
ENSG00000185920	PTCH1	protein_coding	0.443859	0.422917	4.89548e-05	7.00796e-07	1075.2	2542.39
ENSG00000126709	IFI6	protein_coding	2.72391	3.00326	4.9906e-05	7.22549e-07	367.566	122.8
ENSG00000077312	SNRPA	protein_coding	1.62077	1.63613	5.03898e-05	7.3488e-07	557.328	338.091
ENSG00000153827	TRIP12	protein_coding	1.39229	1.39643	5.03898e-05	7.34465e-07	5937.29	4248.86
ENSG00000164086	DUSP7	protein_coding	1.74264	1.76817	5.03991e-05	7.39764e-07	707.759	399.843
ENSG00000157368	IL34	protein_coding	0.355749	0.318531	5.19196e-05	7.6542e-07	23.7598	75.0589
ENSG00000166689	PLEKHA7	protein_coding	1.98823	2.04567	5.20391e-05	7.69932e-07	5459.54	2667.82
ENSG00000120896	SORBS3	protein_coding	0.47496	0.45778	5.21709e-05	7.74638e-07	348.777	761.575
ENSG00000105011	ASF1B	protein_coding	2.63053	2.87136	5.31833e-05	7.9248e-07	99.3901	34.9687
ENSG00000162415	ZSWIM5	protein_coding	0.536791	0.525683	5.37616e-05	8.03938e-07	119.179	226.822
ENSG00000064309	CDON	protein_coding	0.356334	0.319358	5.44123e-05	8.19178e-07	136.018	425.527
ENSG00000163359	COL6A3	protein_coding	0.301721	0.250071	5.44123e-05	8.19419e-07	4308.01	17227.7
ENSG00000064201	TSPAN32	protein_coding	0.303485	0.2519	5.5487e-05	8.38536e-07	20.8881	82.9544
ENSG00000143387	CTSK	protein_coding	0.525845	0.513749	5.70331e-05	8.67928e-07	298.859	582.682
ENSG00000188643	S100A16	protein_coding	2.15801	2.24905	5.81611e-05	8.88167e-07	891.205	396.139
ENSG00000013275	PSMC4	protein_coding	1.52672	1.53652	5.83857e-05	8.98305e-07	916.4	595.971
ENSG00000165424	ZCCHC24	protein_coding	0.520206	0.507549	5.83857e-05	9.00852e-07	387.112	762.111
ENSG00000172403	SYNPO2	protein_coding	0.277511	0.216899	5.83857e-05	8.98708e-07	1185.61	5465.4
ENSG00000088386	SLC15A1	protein_coding	2.95444	3.36896	5.85516e-05	9.06505e-07	305.511	91.1683
ENSG00000106617	PRKAG2	protein_coding	0.600271	0.593461	5.90179e-05	9.2308e-07	483.301	814.687
ENSG00000165091	TMC1	protein_coding	0.341868	0.300999	5.90179e-05	9.22782e-07	106.95	355.001
ENSG00000049540	ELN	protein_coding	0.294284	0.239567	5.90179e-05	9.17259e-07	282.088	1177.36
ENSG00000004864	SLC25A13	protein_coding	1.3971	1.40147	5.9496e-05	9.36975e-07	616.338	438.581
ENSG00000176040	TMPRSS7	protein_coding	0.335462	0.292281	5.9496e-05	9.34895e-07	10.6008	37.8661
ENSG00000181284	TMEM102	protein_coding	1.87049	1.91124	5.98701e-05	9.49064e-07	184.009	95.2929
ENSG00000079805	DNM2	protein_coding	1.6855	1.70629	5.99478e-05	9.53463e-07	10065.4	5897.48
ENSG00000100281	HMGXB4	protein_coding	1.29756	1.29947	6.02192e-05	9.60962e-07	639.84	490.058
ENSG00000177706	FAM20C	protein_coding	0.366964	0.331737	6.03404e-05	9.66084e-07	116.848	351.441
ENSG00000088247	KHSRP	protein_coding	1.49642	1.50475	6.12293e-05	9.83551e-07	3114.31	2067.71
ENSG00000074181	NOTCH3	protein_coding	2.06219	2.13422	6.15958e-05	9.94656e-07	6313.18	2957.64
ENSG00000166900	STX3	protein_coding	1.59306	1.6069	6.15958e-05	9.95947e-07	1332.64	828.325
ENSG00000175216	CKAP5	protein_coding	1.33761	1.34037	6.17424e-05	1.00158e-06	1790.21	1334.7
ENSG00000174938	SEZ6L2	protein_coding	2.8205	3.15944	6.17765e-05	1.01193e-06	644.433	204.049
ENSG00000125508	SRMS	protein_coding	2.60472	2.83909	6.17765e-05	1.00667e-06	397.339	139.977
ENSG00000184009	ACTG1	protein_coding	1.86717	1.90781	6.17765e-05	1.01007e-06	36377.3	19066.5
ENSG00000136295	TTYH3	protein_coding	1.81442	1.84847	6.1798e-05	1.01554e-06	1642.48	888.398
ENSG00000136514	RTP4	protein_coding	2.20817	2.3121	6.38424e-05	1.05251e-06	145.258	62.3652
ENSG00000167553	TUBA1C	protein_coding	2.02218	2.08712	6.38569e-05	1.05613e-06	1921.4	919.995
ENSG00000100325	ASCC2	protein_coding	1.67891	1.69942	6.63009e-05	1.11407e-06	3091.08	1817.34
ENSG00000107518	ATRNL1	protein_coding	0.344486	0.303347	6.78958e-05	1.14445e-06	55.8224	183.79
ENSG00000109971	HSPA8	protein_coding	1.90679	1.95345	6.83518e-05	1.15575e-06	12510.2	6403.42
ENSG00000185624	P4HB	protein_coding	1.73427	1.75997	6.83756e-05	1.16338e-06	9609	5459.06
ENSG00000134627	PIWIL4	protein_coding	0.417037	0.390902	6.83756e-05	1.16197e-06	28.3055	73.2749
ENSG00000172757	CFL1	protein_coding	1.64415	1.66188	6.84785e-05	1.16875e-06	5659.67	3404.77
ENSG00000144642	RBMS3	protein_coding	0.3982	0.368762	6.87257e-05	1.1766e-06	147.903	401.451
ENSG00000167083	GNGT2	protein_coding	0.299655	0.244609	6.93907e-05	1.19165e-06	13.1293	54.0536
ENSG00000198363	ASPH	protein_coding	1.52571	1.53569	6.97459e-05	1.20143e-06	5690.44	3704.3
ENSG00000108604	SMARCD2	protein_coding	1.52859	1.53872	7.01823e-05	1.21266e-06	1594.51	1035.28
ENSG00000132470	ITGB4	protein_coding	1.81732	1.8523	7.09424e-05	1.22954e-06	13412.3	7239.54
ENSG00000107796	ACTA2	protein_coding	0.279026	0.216794	7.20091e-05	1.25945e-06	1115.26	5143.97
ENSG00000189334	S100A14	protein_coding	2.91266	3.31488	7.20228e-05	1.2711e-06	859.74	259.399
ENSG00000132623	ANKEF1	protein_coding	1.67425	1.69454	7.30423e-05	1.29682e-06	248.397	146.343
ENSG00000155506	LARP1	protein_coding	1.49439	1.50281	7.30495e-05	1.3008e-06	6518.76	4335.79
ENSG00000167535	CACNB3	protein_coding	1.63435	1.65153	7.32621e-05	1.31081e-06	908.177	550.346
ENSG00000198301	SDAD1	protein_coding	1.43573	1.4416	7.32621e-05	1.31233e-06	769.551	531.124
ENSG00000144712	CAND2	protein_coding	0.331094	0.285598	7.34708e-05	1.31995e-06	41.9688	146.242
ENSG00000114346	ECT2	protein_coding	1.7761	1.8065	7.3648e-05	1.32703e-06	231.495	128.498
ENSG00000172935	MRGPRF	protein_coding	0.303129	0.249104	7.47557e-05	1.35094e-06	57.3843	229.526
ENSG00000131504	DIAPH1	protein_coding	1.4395	1.44554	7.48189e-05	1.35603e-06	2701.92	1869.19
ENSG00000188064	WNT7B	protein_coding	1.96766	2.0247	7.6453e-05	1.39474e-06	2294.21	1132.33
ENSG00000111275	ALDH2	protein_coding	0.386376	0.354139	7.6453e-05	1.39777e-06	220.666	623.423
ENSG00000173175	ADCY5	protein_coding	0.322778	0.274863	7.6819e-05	1.40852e-06	390.23	1419.05
ENSG00000037474	NSUN2	protein_coding	1.34206	1.34502	7.69293e-05	1.41461e-06	1449.41	1076.12
ENSG00000273983	H3C8	protein_coding	3.31208	4.04566	7.88084e-05	1.46003e-06	180.342	44.8934
ENSG00000148798	INA	protein_coding	2.99843	3.46421	7.88084e-05	1.45833e-06	799.005	230.117
ENSG00000034510	TMSB10	protein_coding	2.13173	2.22108	7.88084e-05	1.46165e-06	4890.86	2201.76
ENSG00000108788	MLX	protein_coding	1.56749	1.5801	7.96308e-05	1.48953e-06	756.253	477.046
ENSG00000153560	UBP1	protein_coding	1.33424	1.33702	8.0129e-05	1.507e-06	1741.98	1302.32
ENSG00000183087	GAS6	protein_coding	0.408621	0.380427	8.0129e-05	1.50731e-06	522.624	1373.78
ENSG00000167900	TK1	protein_coding	2.57985	2.81573	8.3383e-05	1.58174e-06	137.832	49.4411
ENSG00000168386	FILIP1L	protein_coding	0.322744	0.274173	8.44891e-05	1.60719e-06	206.683	753.753
ENSG00000104886	PLEKHJ1	protein_coding	1.46695	1.47427	8.64204e-05	1.65306e-06	549.644	373.734
ENSG00000183248	PRR36	protein_coding	2.59797	2.84255	8.93258e-05	1.71336e-06	227.241	79.6353
ENSG00000119522	DENND1A	protein_coding	0.691669	0.688593	9.1943e-05	1.76842e-06	394.45	573.271
ENSG00000278637	H4C1	protein_coding	2.44861	2.63257	9.24384e-05	1.78999e-06	104.04	39.1986
ENSG00000148288	GBGT1	protein_coding	0.443143	0.420253	9.24384e-05	1.7926e-06	63.2501	150.231
ENSG00000166963	MAP1A	protein_coding	0.307395	0.253293	9.24384e-05	1.79e-06	192.116	757.741
ENSG00000160877	NACC1	protein_coding	1.66487	1.68502	9.25346e-05	1.80352e-06	1465.43	868.908
ENSG00000233608	TWIST2	protein_coding	0.264402	0.192826	9.26621e-05	1.81162e-06	16.3371	84.9838
ENSG00000105472	CLEC11A	protein_coding	0.382944	0.348958	9.56212e-05	1.87453e-06	62.1478	178.037
ENSG00000125534	PPDPF	protein_coding	2.18358	2.28778	9.72753e-05	1.92534e-06	4027.43	1759.43
ENSG00000125637	PSD4	protein_coding	1.84603	1.8862	9.72753e-05	1.92752e-06	4147.01	2197.93
ENSG00000176533	GNG7	protein_coding	0.413906	0.385955	9.72753e-05	1.92685e-06	82.2052	212.171
ENSG00000121900	TMEM54	protein_coding	1.95988	2.01728	9.7463e-05	1.93639e-06	716.706	354.771
ENSG00000177469	CAVIN1	protein_coding	0.318185	0.267176	9.80787e-05	1.95898e-06	1131.05	4233.13
ENSG00000182575	NXPH3	protein_coding	0.300761	0.243716	9.80787e-05	1.95868e-06	49.6753	203.607
ENSG00000143621	ILF2	protein_coding	1.79309	1.82658	9.83149e-05	1.97431e-06	1426.49	779.962
ENSG00000079308	TNS1	protein_coding	0.375453	0.339768	9.83149e-05	1.96925e-06	2793.63	8221.28
ENSG00000213967	ZNF726	protein_coding	2.32136	2.46466	9.83868e-05	1.98593e-06	236.77	95.7551
ENSG00000084652	TXLNA	protein_coding	1.45791	1.46494	9.85337e-05	1.9941e-06	2351.68	1603.4
ENSG00000125505	MBOAT7	protein_coding	2.08251	2.16375	0.00010031	2.03535e-06	3692.72	1705.87
ENSG00000176771	NCKAP5	protein_coding	2.2062	2.31786	0.000106952	2.19274e-06	535.613	230.631
ENSG00000108829	LRRC59	protein_coding	1.63192	1.64977	0.000113536	2.3337e-06	1188.02	720.678
ENSG00000117724	CENPF	protein_coding	2.85639	3.25178	0.000113777	2.3506e-06	715.631	220.669
ENSG00000183580	FBXL7	protein_coding	0.350904	0.308483	0.000113777	2.35069e-06	85.3966	277.018
ENSG00000164466	SFXN1	protein_coding	1.43269	1.43875	0.000116395	2.41708e-06	781.774	542.908
ENSG00000158966	CACHD1	protein_coding	0.498769	0.482643	0.000116517	2.42576e-06	359.258	743.951
ENSG00000135250	SRPK2	protein_coding	1.70949	1.73444	0.000117964	2.46212e-06	1877.48	1080.29
ENSG00000142173	COL6A2	protein_coding	0.301627	0.243547	0.000118376	2.47698e-06	3211.72	13186.6
ENSG00000148180	GSN	protein_coding	0.391703	0.358736	0.000118771	2.49419e-06	3854.56	10746
ENSG00000118705	RPN2	protein_coding	1.85529	1.89777	0.000120401	2.53845e-06	3198.38	1684.55
ENSG00000196159	FAT4	protein_coding	0.398207	0.366495	0.000121101	2.56232e-06	351.249	958.93
ENSG00000122786	CALD1	protein_coding	0.271507	0.200621	0.000121101	2.566e-06	2111.15	10522.4
ENSG00000130988	RGN	protein_coding	0.342917	0.29777	0.000121169	2.57385e-06	23.8541	79.9697
ENSG00000164692	COL1A2	protein_coding	0.343173	0.298234	0.000121908	2.59599e-06	7390.3	24780.9
ENSG00000133067	LGR6	protein_coding	0.336715	0.289685	0.000122737	2.62012e-06	51.0897	175.648
ENSG00000114698	PLSCR4	protein_coding	0.393837	0.361157	0.000123213	2.63679e-06	73.4384	203.986
ENSG00000132329	RAMP1	protein_coding	0.278649	0.210334	0.000124747	2.67621e-06	24.5263	116.112
ENSG00000112320	SOBP	protein_coding	0.371846	0.334132	0.000125175	2.692e-06	95.262	284.817
ENSG00000184363	PKP3	protein_coding	1.79286	1.82734	0.000125302	2.70135e-06	1337.16	730.717
ENSG00000122779	TRIM24	protein_coding	1.69515	1.71889	0.000126817	2.74073e-06	1551.19	901.661
ENSG00000155115	GTF3C6	protein_coding	1.63985	1.6586	0.000128028	2.78042e-06	334.288	201.276
ENSG00000105447	GRWD1	protein_coding	1.4184	1.42398	0.000128028	2.77671e-06	684.831	480.42
ENSG00000120327	PCDHB14	protein_coding	2.20095	2.31372	0.000128087	2.79525e-06	168.886	72.8261
ENSG00000108679	LGALS3BP	protein_coding	2.10283	2.19134	0.000128448	2.83655e-06	6813.5	3108.58
ENSG00000136895	GARNL3	protein_coding	0.548402	0.537039	0.000128448	2.82764e-06	481.313	895.995
ENSG00000239920		protein_coding	0.433108	0.407254	0.000128448	2.81661e-06	25.5031	63.4513
ENSG00000105270	CLIP3	protein_coding	0.351641	0.308561	0.000128448	2.83706e-06	126.534	409.571
ENSG00000145936	KCNMB1	protein_coding	0.297024	0.236052	0.000128448	2.8287e-06	44.722	188.541
ENSG00000106636	YKT6	protein_coding	1.39852	1.40338	0.000129329	2.86335e-06	941.779	671.22
ENSG00000149922	TBX6	protein_coding	2.13931	2.23675	0.000131166	2.93021e-06	464.797	207.513
ENSG00000139211	AMIGO2	protein_coding	1.90121	1.95122	0.000131166	2.95412e-06	2221.59	1137.91
ENSG00000277791	PSMB3	protein_coding	1.89356	1.94226	0.000131166	2.91904e-06	650.654	334.378
ENSG00000108639	SYNGR2	protein_coding	1.85568	1.89879	0.000131166	2.92551e-06	2015.39	1060.92
ENSG00000104853	CLPTM1	protein_coding	1.62878	1.64675	0.000131166	2.94266e-06	1719.27	1042.72
ENSG00000166986	MARS1	protein_coding	1.40811	1.41334	0.000131166	2.95829e-06	1193.37	845.183
ENSG00000215251	FASTKD5	protein_coding	1.49209	1.50103	0.000134971	3.05959e-06	457.969	303.219
ENSG00000170801	HTRA3	protein_coding	0.285344	0.219033	0.000136442	3.10014e-06	48.6494	221.965
ENSG00000213190	MLLT11	protein_coding	2.39981	2.5792	0.000137188	3.13126e-06	73.6227	29.2279
ENSG00000133895	MEN1	protein_coding	1.49318	1.50223	0.000137188	3.13158e-06	780.512	517.718
ENSG00000183598	H3C13	protein_coding	2.29638	2.4384	0.000137293	3.14124e-06	135.005	55.0665
ENSG00000180447	GAS1	protein_coding	0.274835	0.203451	0.000137503	3.15331e-06	35.2942	172.808
ENSG00000184058	TBX1	protein_coding	2.35459	2.51641	0.000138965	3.20151e-06	896.424	355.428
ENSG00000169710	FASN	protein_coding	2.19071	2.30229	0.000138965	3.20138e-06	9350.83	4061.04
ENSG00000156603	MED19	protein_coding	1.60506	1.62138	0.000139537	3.22207e-06	194.599	118.161
ENSG00000156414	TDRD9	protein_coding	0.255195	0.360259	0.000139961	3.23926e-06	27.4795	75.8757
ENSG00000204394	VARS1	protein_coding	1.61898	1.63633	0.000140019	3.25885e-06	1618.2	988.562
ENSG00000141505	ASGR1	protein_coding	0.255434	0.513138	0.000140019	3.24909e-06	68.1887	132.38
ENSG00000005073	HOXA11	protein_coding	0.422504	0.394738	0.000140019	3.26279e-06	105.346	267.645
ENSG00000170473	PYM1	protein_coding	1.50661	1.51641	0.000140417	3.27948e-06	490.27	321.585
ENSG00000160410	SHKBP1	protein_coding	1.64442	1.66392	0.000141128	3.30355e-06	925.347	554.992
ENSG00000137710	RDX	protein_coding	1.85037	1.89328	0.000142192	3.33597e-06	1958.6	1033.74
ENSG00000185633	NDUFA4L2	protein_coding	3.12404	3.75149	0.000143971	3.38533e-06	326.655	87.6972
ENSG00000167972	ABCA3	protein_coding	0.411934	0.381948	0.000145865	3.43755e-06	87.5896	229.888
ENSG00000167601	AXL	protein_coding	0.469801	0.449412	0.000145927	3.44674e-06	407.434	906.145
ENSG00000163431	LMOD1	protein_coding	0.246852	0.159406	0.000146135	3.45935e-06	434.646	2725.26
ENSG00000092421	SEMA6A	protein_coding	2.16745	2.27379	0.000146983	3.4872e-06	1823.19	801.143
ENSG00000197381	ADARB1	protein_coding	0.440299	0.415376	0.000148025	3.51974e-06	427.35	1028.62
ENSG00000072310	SREBF1	protein_coding	1.79647	1.83233	0.00014957	3.56439e-06	1820.12	993.551
ENSG00000135835	KIAA1614	protein_coding	0.343489	0.296858	0.000150706	3.59942e-06	86.9097	291.756
ENSG00000123095	BHLHE41	protein_coding	1.77888	1.81262	0.000152466	3.66802e-06	2174.03	1197.53
ENSG00000172725	CORO1B	protein_coding	1.69904	1.72385	0.000152466	3.67369e-06	1931.79	1119.48
ENSG00000179761	PIPOX	protein_coding	0.41354	0.383509	0.000152466	3.66144e-06	42.3027	111.059
ENSG00000130985	UBA1	protein_coding	1.56732	1.58104	0.000155402	3.75722e-06	4276.85	2704.25
ENSG00000032389	EIPR1	protein_coding	1.32175	1.32445	0.000155402	3.76907e-06	426.422	320.761
ENSG00000101335	MYL9	protein_coding	0.308021	0.249527	0.000155402	3.76233e-06	773.643	3099.31
ENSG00000175063	UBE2C	protein_coding	2.75713	3.1134	0.000155968	3.79926e-06	112.079	36.3227
ENSG00000204262	COL5A2	protein_coding	0.431796	0.405251	0.000155968	3.79804e-06	764.85	1887.81
ENSG00000136854	STXBP1	protein_coding	0.407865	0.376783	0.000156349	3.81682e-06	165.205	438.382
ENSG00000169213	RAB3B	protein_coding	3.02155	3.56701	0.000157907	3.87989e-06	557.355	156.496
ENSG00000005884	ITGA3	protein_coding	1.88582	1.93472	0.000157907	3.87251e-06	10056.4	5197.29
ENSG00000159714	ZDHHC1	protein_coding	0.57003	0.560114	0.000157907	3.86655e-06	108.371	194.654
ENSG00000181218	H2AC25	protein_coding	2.11091	2.20423	0.000161701	3.98165e-06	126.986	57.2656
ENSG00000277775	H3C7	protein_coding	3.43352	4.42757	0.000161978	3.99704e-06	243.541	54.8836
ENSG00000135736	CCDC102A	protein_coding	0.371624	0.332078	0.000165703	4.0977e-06	110.311	332
ENSG00000180992	MRPL14	protein_coding	1.7358	1.76472	0.000166967	4.13779e-06	288.354	162.58
ENSG00000142657	PGD	protein_coding	1.57278	1.58702	0.000169148	4.20078e-06	1337.04	841.752
ENSG00000143368	SF3B4	protein_coding	1.74754	1.77796	0.000170123	4.24296e-06	792.328	444.269
ENSG00000116863	ADPRS	protein_coding	1.48391	1.49271	0.000170465	4.26049e-06	327.995	220.205
ENSG00000109099	PMP22	protein_coding	0.389652	0.354306	0.000172594	4.32283e-06	280.073	790.826
ENSG00000204520	MICA	protein_coding	0.554461	0.543149	0.00017347	4.36309e-06	303.501	558.546
ENSG00000143106	PSMA5	protein_coding	1.65555	1.67657	0.000177088	4.47089e-06	817.858	486.969
ENSG00000164418	GRIK2	protein_coding	0.313224	0.255361	0.000177088	4.47282e-06	57.1001	223.31
ENSG00000132405	TBC1D14	protein_coding	1.41227	1.41787	0.000177789	4.49993e-06	1261.89	888.997
ENSG00000085733	CTTN	protein_coding	1.45749	1.46503	0.000178046	4.51583e-06	7575.71	5169.73
ENSG00000108883	EFTUD2	protein_coding	1.39225	1.3971	0.00017952	4.56271e-06	1690.57	1209.18
ENSG00000075420	FNDC3B	protein_coding	1.53966	1.55178	0.000180639	4.60069e-06	4638.57	2989.07
ENSG00000075618	FSCN1	protein_coding	2.08677	2.17602	0.00018114	4.6326e-06	2198.04	1010.08
ENSG00000131042	LILRB2	protein_coding	0.34554	0.576583	0.00018114	4.62707e-06	61.1532	106.076
ENSG00000277258	PCGF2	protein_coding	1.79828	1.83534	0.000182095	4.66664e-06	1148.98	624.507
ENSG00000008441	NFIX	protein_coding	0.501846	0.48504	0.00018277	4.70325e-06	820.82	1692.27
ENSG00000241644	INMT	protein_coding	0.375128	0.335862	0.00018277	4.70273e-06	38.5637	114.885
ENSG00000158435	CNOT11	protein_coding	1.6041	1.62084	0.000183039	4.71983e-06	982.907	605.274
ENSG00000277363	SRCIN1	protein_coding	2.04317	2.12288	0.000184003	4.76415e-06	1036.25	487.827
ENSG00000009950	MLXIPL	protein_coding	0.287036	0.217426	0.000184003	4.76312e-06	20.656	93.8964
ENSG00000113810	SMC4	protein_coding	1.73114	1.76005	0.000184095	4.77625e-06	1008.71	573.441
ENSG00000196754	S100A2	protein_coding	2.5308	2.77267	0.000185361	4.82576e-06	1931.59	696.185
ENSG00000197982	C1orf122	protein_coding	1.79925	1.83662	0.000185361	4.82869e-06	437.286	236.946
ENSG00000039068	CDH1	protein_coding	2.00426	2.07582	0.000186054	4.86641e-06	10439.4	5028.15
ENSG00000204713	TRIM27	protein_coding	1.61858	1.6366	0.000189243	4.95981e-06	2011.97	1228.07
ENSG00000219438	TAFA5	protein_coding	0.377545	0.338575	0.000191239	5.02223e-06	34.6686	102.429
ENSG00000134716	CYP2J2	protein_coding	2.14498	2.24949	0.000192187	5.05728e-06	926.214	410.927
ENSG00000121068	TBX2	protein_coding	2.18681	2.30302	0.000193863	5.14064e-06	5307.79	2303.75
ENSG00000111412	SPRING1	protein_coding	1.75914	1.79152	0.000193863	5.12488e-06	1024.58	571.917
ENSG00000188396	DYNLT4	protein_coding	0.442877	0.416938	0.000193863	5.14236e-06	15.2234	36.2111
ENSG00000125970	RALY	protein_coding	1.34539	1.34879	0.000193886	5.15323e-06	2038.09	1511.06
ENSG00000053372	MRTO4	protein_coding	1.38613	1.39082	0.000193965	5.16555e-06	437.173	313.552
ENSG00000142186	SCYL1	protein_coding	1.37868	1.38312	0.000194188	5.18176e-06	1141.13	823.729
ENSG00000182150	ERCC6L2	protein_coding	0.716655	0.714083	0.000194591	5.2028e-06	1034.91	1450.2
ENSG00000151322	NPAS3	protein_coding	0.307595	0.246133	0.000195108	5.22693e-06	22.1949	89.9465
ENSG00000213585	VDAC1	protein_coding	2.04316	2.12356	0.000195956	5.26322e-06	2533.9	1192.3
ENSG00000183798	EMILIN3	protein_coding	0.30718	0.244522	0.000195956	5.27035e-06	9.55557	38.7276
ENSG00000277639		protein_coding	0.400657	0.366954	0.000196505	5.2955e-06	156.275	425.321
ENSG00000122884	P4HA1	protein_coding	1.91606	1.97169	0.000200459	5.43384e-06	1310.43	663.966
ENSG00000103175	WFDC1	protein_coding	0.371786	0.331146	0.000200459	5.42552e-06	191.114	577.157
ENSG00000071462	BUD23	protein_coding	1.30095	1.30325	0.000200831	5.47576e-06	630.272	483.53
ENSG00000130054	NALF2	protein_coding	2.26178	2.4021	0.000200887	5.50913e-06	95.9543	40.4637
ENSG00000158710	TAGLN2	protein_coding	1.80389	1.84231	0.000200887	5.50108e-06	3698.9	2007.31
ENSG00000144857	BOC	protein_coding	0.327907	0.274036	0.000200887	5.48848e-06	146.711	534.869
ENSG00000135063	ENTREP1	protein_coding	0.495685	0.47783	0.000201388	5.54415e-06	179.393	375.761
ENSG00000197043	ANXA6	protein_coding	0.357508	0.312911	0.000201388	5.53808e-06	418.525	1338.09
ENSG00000275379	H3C11	protein_coding	2.75341	3.12244	0.000202993	5.59907e-06	296.488	94.5748
ENSG00000170515	PA2G4	protein_coding	1.44102	1.44796	0.000203649	5.62792e-06	1113.67	767.398
ENSG00000169918	OTUD7A	protein_coding	0.353346	0.307198	0.00020387	5.64481e-06	51.6629	167.779
ENSG00000170271	FAXDC2	protein_coding	0.521052	0.506165	0.000204633	5.67674e-06	205.358	405.726
ENSG00000148773	MKI67	protein_coding	2.99101	3.53903	0.000205138	5.7096e-06	1716.13	485.123
ENSG00000169813	HNRNPF	protein_coding	1.71976	1.74791	0.000205138	5.7341e-06	4338.94	2481.65
ENSG00000095637	SORBS1	protein_coding	0.326805	0.272345	0.000205138	5.7133e-06	786.876	2888.47
ENSG00000198909	MAP3K3	protein_coding	0.69542	0.692134	0.000205336	5.75049e-06	605.128	873.288
ENSG00000051523	CYBA	protein_coding	1.84912	1.89429	0.000207237	5.82564e-06	2152.5	1135.19
ENSG00000102870	ZNF629	protein_coding	1.47867	1.48748	0.000207237	5.82117e-06	1022.72	685.539
ENSG00000143515	ATP8B2	protein_coding	0.416613	0.385935	0.000207337	5.8394e-06	275.697	714.403
ENSG00000163013	FBXO41	protein_coding	1.7652	1.79887	0.000208954	5.90069e-06	799.36	444.905
ENSG00000159733	ZFYVE28	protein_coding	0.565769	0.555094	0.000208954	5.90702e-06	366.075	657.739
ENSG00000117020	AKT3	protein_coding	0.459078	0.435904	0.000211764	5.99765e-06	384.926	883.29
ENSG00000154556	SORBS2	protein_coding	0.428911	0.400536	0.000211834	6.01083e-06	864.854	2158.94
ENSG00000169583	CLIC3	protein_coding	2.90982	3.3953	0.000212587	6.04343e-06	100.767	29.4413
ENSG00000131242	RAB11FIP4	protein_coding	1.64723	1.66816	0.000213109	6.08034e-06	2093.32	1254.41
ENSG00000163872	YEATS2	protein_coding	1.44732	1.4546	0.000213109	6.08078e-06	1994.48	1369.67
ENSG00000130726	TRIM28	protein_coding	1.57005	1.58465	0.000217905	6.25663e-06	3440.39	2170.62
ENSG00000108424	KPNB1	protein_coding	1.32548	1.32839	0.000217905	6.26369e-06	3850.25	2896.48
ENSG00000100450	GZMH	protein_coding	0.343676	0.293271	0.000217905	6.24157e-06	11.8355	39.3955
ENSG00000116898	MRPS15	protein_coding	1.44332	1.45043	0.000219431	6.31915e-06	474.891	327.177
ENSG00000129925	PGAP6	protein_coding	1.67542	1.69918	0.00022096	6.37487e-06	1024.2	602.865
ENSG00000155508	CNOT8	protein_coding	1.37231	1.37661	0.000221078	6.38994e-06	912.861	662.005
ENSG00000198087	CD2AP	protein_coding	1.55287	1.5663	0.000223356	6.4676e-06	3810.45	2431.73
ENSG00000146072	TNFRSF21	protein_coding	2.02566	2.10403	0.000224408	6.50991e-06	9156.83	4351.32
ENSG00000168490	PHYHIP	protein_coding	0.376582	0.336336	0.000224537	6.5255e-06	101.387	301.176
ENSG00000130635	COL5A1	protein_coding	0.371708	0.330194	0.000225445	6.56381e-06	1900.35	5754.58
ENSG00000129038	LOXL1	protein_coding	2.39535	2.5866	0.000225831	6.58832e-06	726.367	280.957
ENSG00000174501	ANKRD36C	protein_coding	0.387578	0.545262	0.000225831	6.59891e-06	771.798	1415.21
ENSG00000188322	SBK1	protein_coding	2.86072	3.31529	0.000226854	6.66287e-06	194.526	58.9667
ENSG00000137103	TMEM8B	protein_coding	0.663027	0.658405	0.000226854	6.66476e-06	676.927	1027.96
ENSG00000150672	DLG2	protein_coding	0.431601	0.403388	0.000226854	6.65981e-06	173.361	430.166
ENSG00000075223	SEMA3C	protein_coding	1.69296	1.71863	0.000227707	6.70465e-06	3053.58	1776.64
ENSG00000141959	PFKL	protein_coding	1.57717	1.59241	0.000227707	6.72594e-06	5461.35	3428.1
ENSG00000160688	FLAD1	protein_coding	1.49455	1.50434	0.000227707	6.7202e-06	542.989	360.738
ENSG00000111450	STX2	protein_coding	0.409249	0.376497	0.000228607	6.7646e-06	113.838	302.245
ENSG00000146416	AIG1	protein_coding	1.78903	1.82622	0.000229607	6.80631e-06	1592.55	870.906
ENSG00000067182	TNFRSF1A	protein_coding	1.44934	1.4568	0.000231011	6.87235e-06	1734.28	1189.45
ENSG00000197956	S100A6	protein_coding	2.25424	2.39504	0.000231321	6.89379e-06	14859.5	6203.53
ENSG00000088325	TPX2	protein_coding	2.63521	2.94389	0.000231706	6.92052e-06	324.212	110.817
ENSG00000277157	H4C4	protein_coding	2.5461	2.80603	0.000231706	6.94201e-06	583.019	207.272
ENSG00000126067	PSMB2	protein_coding	1.63209	1.65187	0.000231706	6.93255e-06	813.762	491.685
ENSG00000109861	CTSC	protein_coding	2.01091	2.08664	0.000231907	6.96683e-06	1770.39	848.532
ENSG00000162520	SYNC	protein_coding	0.387822	0.349897	0.000231907	6.97253e-06	52.8704	150.078
ENSG00000152583	SPARCL1	protein_coding	0.338915	0.287289	0.000233322	7.02739e-06	1059.21	3687.66
ENSG00000167862	MRPL58	protein_coding	1.43471	1.4415	0.000234044	7.06151e-06	229.914	159.154
ENSG00000182768	NGRN	protein_coding	1.69791	1.72421	0.000234065	7.12463e-06	390.177	225.092
ENSG00000168612	ZSWIM1	protein_coding	1.54261	1.55546	0.000234065	7.21464e-06	290.667	185.298
ENSG00000133121	STARD13	protein_coding	0.542832	0.529847	0.000234065	7.18359e-06	366.331	691.933
ENSG00000104728	ARHGEF10	protein_coding	0.514308	0.498266	0.000234065	7.17706e-06	44.4268	90.4263
ENSG00000173258	ZNF483	protein_coding	0.461928	0.43875	0.000234065	7.24153e-06	254.233	579.722
ENSG00000099139	PCSK5	protein_coding	0.42712	0.397848	0.000234065	7.11405e-06	177.565	446.284
ENSG00000122694	GLIPR2	protein_coding	0.402521	0.368082	0.000234065	7.16338e-06	55.7389	151.606
ENSG00000078399	HOXA9	protein_coding	0.374565	0.333412	0.000234065	7.21473e-06	83.8607	251.511
ENSG00000159433	STARD9	protein_coding	0.36159	0.316815	0.000234065	7.17401e-06	417.407	1316.52
ENSG00000141404	GNAL	protein_coding	0.357469	0.311497	0.000234065	7.18942e-06	139.605	448.058
ENSG00000112319	EYA4	protein_coding	0.344563	0.294714	0.000234065	7.10446e-06	100.748	342.388
ENSG00000090539	CHRD	protein_coding	0.326471	0.270161	0.000234065	7.10361e-06	41.5768	153.378
ENSG00000095303	PTGS1	protein_coding	0.282244	0.206914	0.000234065	7.24768e-06	254.424	1228.4
ENSG00000149380	P4HA3	protein_coding	0.275224	0.195259	0.000234065	7.21375e-06	11.5444	58.7922
ENSG00000132603	NIP7	protein_coding	1.46852	1.47695	0.000234414	7.27086e-06	341.294	230.511
ENSG00000179958	DCTPP1	protein_coding	1.93137	1.99142	0.000234493	7.2857e-06	391.76	196.082
ENSG00000277224	H2BC7	protein_coding	2.53169	2.78612	0.000235014	7.31431e-06	265.782	95.1833
ENSG00000138092	CENPO	protein_coding	1.36616	1.37031	0.000235159	7.33124e-06	312.145	227.217
ENSG00000132646	PCNA	protein_coding	1.88719	1.93952	0.00023542	7.36542e-06	491.493	252.891
ENSG00000102898	NUTF2	protein_coding	1.50832	1.51899	0.00023542	7.3767e-06	833.986	547.992
ENSG00000163815	CLEC3B	protein_coding	0.311278	0.394259	0.000235864	7.40307e-06	22.9821	58.8397
ENSG00000118495	PLAGL1	protein_coding	0.402299	0.367741	0.000236421	7.44554e-06	175.029	476.17
ENSG00000147862	NFIB	protein_coding	0.494008	0.475392	0.000236675	7.46604e-06	1028.88	2164.28
ENSG00000130176	CNN1	protein_coding	0.22748	0.111108	0.000237373	7.51314e-06	325.992	2932.43
ENSG00000125991	ERGIC3	protein_coding	1.53296	1.54523	0.000238666	7.57929e-06	2348.44	1518.85
ENSG00000197696	NMB	protein_coding	2.02915	2.10926	0.000241708	7.72699e-06	97.9847	46.0434
ENSG00000074071	MRPS34	protein_coding	1.70446	1.73173	0.000241708	7.71845e-06	701.479	404.08
ENSG00000143028	SYPL2	protein_coding	0.282356	0.205682	0.000241708	7.71662e-06	7.25444	35.6475
ENSG00000169184	MN1	protein_coding	0.344894	0.294409	0.000241867	7.74486e-06	51.4145	174.021
ENSG00000185130	H2BC13	protein_coding	2.85985	3.32169	0.000243212	7.82942e-06	133.841	39.9641
ENSG00000197776	KLHDC1	protein_coding	0.556016	0.544199	0.000243212	7.83934e-06	94.8566	174.265
ENSG00000138735	PDE5A	protein_coding	0.374257	0.33257	0.000243212	7.83498e-06	217.57	654.084
ENSG00000131711	MAP1B	protein_coding	0.358995	0.313022	0.000243212	7.83668e-06	998.189	3188.67
ENSG00000175203	DCTN2	protein_coding	1.34411	1.34761	0.000243565	7.87646e-06	1412.41	1046.26
ENSG00000174944	P2RY14	protein_coding	0.340114	0.287993	0.000243565	7.8734e-06	14.6228	50.9984
ENSG00000247626	MARS2	protein_coding	1.69215	1.71808	0.000243929	7.90109e-06	255.975	148.695
ENSG00000101680	LAMA1	protein_coding	0.3681	0.324608	0.000244474	7.93169e-06	92.0218	283.465
ENSG00000115129	TP53I3	protein_coding	1.61201	1.63035	0.0002462	8.00564e-06	574.338	351.801
ENSG00000237489	C10orf143	protein_coding	0.557834	0.546073	0.0002462	8.01371e-06	74.2804	137.357
ENSG00000136026	CKAP4	protein_coding	1.88185	1.93389	0.000247077	8.05528e-06	1717.34	887.777
ENSG00000138080	EMILIN1	protein_coding	0.315045	0.25373	0.000247332	8.07667e-06	562.436	2216.87
ENSG00000114790	ARHGEF26	protein_coding	0.503682	0.486107	0.000247451	8.10673e-06	138.044	284.256
ENSG00000179222	MAGED1	protein_coding	1.77009	1.80547	0.000248895	8.16717e-06	1641.43	908.13
ENSG00000134668	SPOCD1	protein_coding	2.26966	2.41851	0.000249743	8.22141e-06	1794.16	741.279
ENSG00000132386	SERPINF1	protein_coding	0.470355	0.448153	0.000251225	8.28347e-06	326.051	727.925
ENSG00000088836	SLC4A11	protein_coding	2.26748	2.41613	0.000253097	8.42159e-06	955.775	395.582
ENSG00000083857	FAT1	protein_coding	1.80313	1.84315	0.000253097	8.41065e-06	19539.7	10600.3
ENSG00000149782	PLCB3	protein_coding	1.62911	1.64906	0.000253097	8.39436e-06	1996.56	1209.77
ENSG00000132128	LRRC41	protein_coding	1.56133	1.57572	0.000253097	8.4243e-06	1861.04	1180.01
ENSG00000143127	ITGA10	protein_coding	0.409322	0.375699	0.000253097	8.41558e-06	78.051	207.435
ENSG00000197168	NEK5	protein_coding	0.290485	0.217158	0.000253097	8.43879e-06	12.3825	57.7494
ENSG00000162813	BPNT1	protein_coding	1.6193	1.63834	0.000253895	8.50565e-06	489.401	297.746
ENSG00000162739	SLAMF6	protein_coding	0.350341	0.525814	0.000253895	8.5051e-06	44.1128	84.1669
ENSG00000167513	CDT1	protein_coding	2.2886	2.44628	0.000255777	8.58221e-06	103.624	42.9715
ENSG00000163995	ABLIM2	protein_coding	0.364532	0.319244	0.000256519	8.62067e-06	32.3826	101.207
ENSG00000130520	LSM4	protein_coding	1.64469	1.66612	0.0002576	8.72504e-06	775.27	464.884
ENSG00000141401	IMPA2	protein_coding	0.400858	0.36529	0.0002576	8.7152e-06	179.274	490.745
ENSG00000159403	C1R	protein_coding	0.381345	0.341042	0.0002576	8.72101e-06	613.192	1799.13
ENSG00000206190	ATP10A	protein_coding	0.381039	0.340558	0.0002576	8.71996e-06	93.5724	274.713
ENSG00000102385	DRP2	protein_coding	0.311638	0.247622	0.0002576	8.72306e-06	19.9291	79.7947
ENSG00000168883	USP39	protein_coding	1.25686	1.25837	0.000257784	8.7449e-06	636.029	507.274
ENSG00000275126	H4C13	protein_coding	2.62762	2.94003	0.000258135	8.77705e-06	119.151	40.5098
ENSG00000185090	MANEAL	protein_coding	2.14243	2.25262	0.000258135	8.79262e-06	225.784	100.006
ENSG00000162849	KIF26B	protein_coding	2.07859	2.1723	0.000258135	8.82502e-06	796.639	366.702
ENSG00000127241	MASP1	protein_coding	0.279176	0.200027	0.000258135	8.7985e-06	48.6627	243.007
ENSG00000068654	POLR1A	protein_coding	1.30643	1.30897	0.000258456	8.84965e-06	2576.31	1967.29
ENSG00000198925	ATG9A	protein_coding	1.5025	1.51302	0.000259039	8.89423e-06	431.894	285.461
ENSG00000197380	DACT3	protein_coding	0.314223	0.251574	0.000259039	8.89697e-06	47.6177	188.511
ENSG00000132305	IMMT	protein_coding	1.39477	1.40004	0.000260135	8.96212e-06	1159.31	826.166
ENSG00000143294	PRCC	protein_coding	1.40912	1.41497	0.000260543	8.98994e-06	1086.53	766.51
ENSG00000110660	SLC35F2	protein_coding	1.79716	1.8366	0.000262406	9.06809e-06	275.317	150.271
ENSG00000143641	GALNT2	protein_coding	1.56789	1.58288	0.000262616	9.08923e-06	2318.84	1464.97
ENSG00000112541	PDE10A	protein_coding	1.8326	1.87736	0.00026395	9.16329e-06	2984.25	1589.15
ENSG00000100478	AP4S1	protein_coding	0.679509	0.675448	0.00026395	9.15601e-06	152.71	226.418
ENSG00000115806	GORASP2	protein_coding	1.60863	1.62691	0.00026422	9.21453e-06	1179.97	723.994
ENSG00000121060	TRIM25	protein_coding	1.52374	1.53565	0.00026422	9.19486e-06	2561.65	1666.47
ENSG00000168079	SCARA5	protein_coding	0.297607	0.19352	0.00026422	9.21036e-06	177.969	920.274
ENSG00000162687	KCNT2	protein_coding	0.38073	0.339862	0.000265003	9.26985e-06	42.9249	126.195
ENSG00000183530	PRR14L	protein_coding	1.29579	1.29809	0.000265533	9.33379e-06	2907.47	2237.21
ENSG00000099956	SMARCB1	protein_coding	1.29256	1.29479	0.000265533	9.33119e-06	1658.2	1278.85
ENSG00000176148	TCP11L1	protein_coding	0.708403	0.705414	0.000265533	9.32799e-06	219.222	312.256
ENSG00000143537	ADAM15	protein_coding	1.68251	1.70796	0.000267202	9.43149e-06	1000.02	585.756
ENSG00000123908	AGO2	protein_coding	1.34839	1.35209	0.000267307	9.44931e-06	2949.7	2180.39
ENSG00000153446	C16orf89	protein_coding	0.292014	0.218942	0.000267447	9.4684e-06	18.5544	85.3631
ENSG00000132463	GRSF1	protein_coding	1.55799	1.5723	0.000268043	9.50622e-06	1695.64	1077.04
ENSG00000134539	KLRD1	protein_coding	0.414651	0.381802	0.000268043	9.5211e-06	41.0068	108.057
ENSG00000065534	MYLK	protein_coding	0.294641	0.22285	0.000268043	9.53201e-06	1147.77	5149.47
ENSG00000198788	MUC2	protein_coding	3.8921	19.7132	0.000270449	9.64957e-06	4700.56	238.554
ENSG00000085872	CHERP	protein_coding	1.46156	1.4699	0.000270449	9.66042e-06	1319.02	894.452
ENSG00000074047	GLI2	protein_coding	0.330437	0.273574	0.000270449	9.65498e-06	54.8775	200.259
ENSG00000147676	MAL2	protein_coding	2.13113	2.23967	0.000271905	9.75553e-06	1688.81	753.4
ENSG00000169071	ROR2	protein_coding	0.337642	0.283396	0.000271905	9.75429e-06	124.925	440.052
ENSG00000204335	SP5	protein_coding	0.287946	0.212527	0.000271905	9.75266e-06	7.60569	36.4969
ENSG00000157191	NECAP2	protein_coding	1.36003	1.36411	0.000274392	9.87755e-06	881.032	645.314
ENSG00000104447	TRPS1	protein_coding	0.425567	0.394934	0.000274392	9.88961e-06	343.199	868.857
ENSG00000176946	THAP4	protein_coding	1.85155	1.89977	0.000275414	9.95473e-06	1087.1	570.84
ENSG00000162804	SNED1	protein_coding	0.379013	0.337411	0.000275414	9.96874e-06	235.262	696.563
ENSG00000101811	CSTF2	protein_coding	1.41612	1.42232	0.000277184	1.00475e-05	337.723	236.723
ENSG00000007237	GAS7	protein_coding	0.363864	0.317927	0.000277806	1.00848e-05	208.536	655.914
ENSG00000247596	TWF2	protein_coding	1.45789	1.46608	0.000280595	1.02156e-05	467.722	319.438
ENSG00000235173	HGH1	protein_coding	1.52107	1.53295	0.000280896	1.02414e-05	285.141	186.03
ENSG00000198492	YTHDF2	protein_coding	1.4769	1.4861	0.000281198	1.02673e-05	1428.99	960.246
ENSG00000006704	GTF2IRD1	protein_coding	1.70666	1.73507	0.000284266	1.04036e-05	1509.55	868.957
ENSG00000131148	EMC8	protein_coding	1.36866	1.37305	0.000285074	1.0469e-05	323.816	235.201
ENSG00000171017	LRRC8E	protein_coding	1.6947	1.72179	0.000285798	1.05258e-05	327.181	189.837
ENSG00000117394	SLC2A1	protein_coding	2.23632	2.37816	0.000285991	1.0548e-05	7404.42	3113.18
ENSG00000004799	PDK4	protein_coding	0.424107	0.392927	0.000287763	1.0659e-05	349.261	889.382
ENSG00000113657	DPYSL3	protein_coding	0.350228	0.299737	0.000287763	1.06512e-05	418.304	1394.99
ENSG00000160551	TAOK1	protein_coding	1.43128	1.43821	0.000291034	1.08109e-05	3832.74	2663.1
ENSG00000056972	TRAF3IP2	protein_coding	1.45475	1.46281	0.000291041	1.08266e-05	713.137	486.209
ENSG00000141644	MBD1	protein_coding	1.54658	1.56028	0.000292226	1.08861e-05	2373.38	1520.05
ENSG00000140632	GLYR1	protein_coding	1.23622	1.23744	0.000292823	1.09238e-05	1865.74	1506.88
ENSG00000142669	SH3BGRL3	protein_coding	2.07965	2.17583	0.000292923	1.09894e-05	1603.52	736.246
ENSG00000126351	THRA	protein_coding	0.66752	0.662872	0.000292923	1.09833e-05	510.702	771.251
ENSG00000106034	CPED1	protein_coding	0.380917	0.339389	0.000292923	1.09842e-05	213.033	627.835
ENSG00000132563	REEP2	protein_coding	0.321034	0.259215	0.000292923	1.09464e-05	18.1974	70.3534
ENSG00000012211	PRICKLE3	protein_coding	1.61431	1.63348	0.000296918	1.11707e-05	585.755	357.388
ENSG00000149743	TRPT1	protein_coding	1.54437	1.55793	0.000298576	1.12489e-05	430.891	275.865
ENSG00000106336	FBXO24	protein_coding	0.327293	0.267583	0.000298784	1.12725e-05	26.5983	98.8315
ENSG00000184271	POU6F1	protein_coding	0.482132	0.460878	0.000300461	1.13524e-05	115.022	248.687
ENSG00000109846	CRYAB	protein_coding	0.322764	0.261756	0.000300461	1.13792e-05	60.9389	232.675
ENSG00000114867	EIF4G1	protein_coding	1.38249	1.38743	0.000300805	1.14123e-05	8625.77	6216.46
ENSG00000144231	POLR2D	protein_coding	1.40961	1.41561	0.000301053	1.14376e-05	534.278	376.629
ENSG00000134308	YWHAQ	protein_coding	1.64272	1.66459	0.000302529	1.15097e-05	1860.48	1116.78
ENSG00000103512	NOMO1	protein_coding	1.58403	1.60067	0.000304172	1.15883e-05	982.254	613.505
ENSG00000044115	CTNNA1	protein_coding	1.47052	1.47949	0.000305781	1.16657e-05	6539.71	4419.81
ENSG00000153046	CDYL	protein_coding	1.652	1.67487	0.000306288	1.17013e-05	1189.57	708.161
ENSG00000103313	MEFV	protein_coding	0.320165	0.560401	0.00030657	1.17282e-05	44.1538	78.6711
ENSG00000064601	CTSA	protein_coding	1.67649	1.70188	0.000307228	1.17696e-05	1517.35	891.468
ENSG00000129354	AP1M2	protein_coding	1.91374	1.97377	0.000308716	1.18432e-05	1085.18	549.067
ENSG00000122861	PLAU	protein_coding	2.13073	2.24176	0.000308938	1.18841e-05	853.593	381.039
ENSG00000172531	PPP1CA	protein_coding	1.67924	1.70495	0.000309481	1.19214e-05	1620.67	949.937
ENSG00000086548	CEACAM6	protein_coding	4.41828	45.027	0.000309795	1.19498e-05	1258.05	28.1859
ENSG00000197405	C5AR1	protein_coding	0.440474	0.41197	0.000310447	1.19914e-05	47.2075	113.736
ENSG00000198853	RUSC2	protein_coding	0.491486	0.471505	0.000310553	1.20119e-05	246.871	523.159
ENSG00000100304	TTLL12	protein_coding	1.50026	1.511	0.000311258	1.20556e-05	976.349	644.497
ENSG00000205542	TMSB4X	protein_coding	1.799	1.83998	0.000311418	1.20783e-05	8224.55	4469.65
ENSG00000173801	JUP	protein_coding	1.7954	1.83603	0.000321542	1.25376e-05	10431.9	5680.9
ENSG00000124440	HIF3A	protein_coding	0.306431	0.237588	0.000321542	1.25388e-05	110.714	465.657
ENSG00000068489	PRR11	protein_coding	2.15767	2.27804	0.000327692	1.284e-05	140.396	62.0805
ENSG00000112559	MDFI	protein_coding	2.09852	2.20158	0.000327692	1.28479e-05	903.01	409.539
ENSG00000179918	SEPHS2	protein_coding	1.86559	1.91748	0.000328923	1.29469e-05	846.078	440.842
ENSG00000172336	POP7	protein_coding	1.54028	1.55372	0.000328923	1.29297e-05	194.207	124.3
ENSG00000249437	NAIP	protein_coding	0.551462	0.538536	0.000328923	1.29658e-05	44.3228	83.1294
ENSG00000165078	CPA6	protein_coding	0.299532	0.227082	0.000328923	1.2949e-05	66.3678	292.24
ENSG00000010292	NCAPD2	protein_coding	1.46176	1.47036	0.000329236	1.30128e-05	1259.64	856.918
ENSG00000153902	LGI4	protein_coding	0.341835	0.286929	0.000329236	1.30097e-05	47.7523	166.256
ENSG00000149658	YTHDF1	protein_coding	1.49139	1.50166	0.000331998	1.31571e-05	1060.94	705.037
ENSG00000154783	FGD5	protein_coding	2.64564	2.98808	0.000339356	1.34846e-05	1718.57	575.642
ENSG00000130826	DKC1	protein_coding	1.39364	1.3991	0.000346362	1.37813e-05	880.303	629.575
ENSG00000171812	COL8A2	protein_coding	0.406154	0.369939	0.000347103	1.38291e-05	74.9718	202.918
ENSG00000164976	MYORG	protein_coding	1.92575	1.98925	0.000348133	1.38885e-05	274.497	138.572
ENSG00000131236	CAP1	protein_coding	1.67311	1.69861	0.000351109	1.40258e-05	3925.57	2310.53
ENSG00000093010	COMT	protein_coding	1.6493	1.67235	0.000354657	1.41863e-05	2251.76	1345.79
ENSG00000162302	RPS6KA4	protein_coding	1.53721	1.55065	0.000354737	1.42082e-05	772.455	497.612
ENSG00000183853	KIRREL1	protein_coding	0.505494	0.487093	0.000355447	1.42742e-05	288.713	593.028
ENSG00000167244	IGF2	protein_coding	4.11657	7.68443	0.000355687	1.43027e-05	33206.5	4321.06
ENSG00000104341	LAPTM4B	protein_coding	2.0117	2.09391	0.000356105	1.43947e-05	766.845	365.73
ENSG00000267795	SMIM22	protein_coding	1.92788	1.99193	0.000356105	1.43881e-05	503.194	251.867
ENSG00000077782	FGFR1	protein_coding	0.372559	0.327245	0.000356105	1.4393e-05	453.552	1386.04
ENSG00000002834	LASP1	protein_coding	1.62112	1.64145	0.000356633	1.44538e-05	4577.89	2787.93
ENSG00000165410	CFL2	protein_coding	0.445206	0.417176	0.000356736	1.44768e-05	124.681	299.206
ENSG00000179051	RCC2	protein_coding	1.52234	1.53473	0.000358242	1.45758e-05	3026.51	1971.55
ENSG00000020181	ADGRA2	protein_coding	0.394152	0.354751	0.000358242	1.45608e-05	470.093	1325.19
ENSG00000155269	GPR78	protein_coding	3.56183	5.07681	0.00035962	1.46508e-05	1332.51	262.536
ENSG00000124212	PTGIS	protein_coding	0.327349	0.266178	0.000362303	1.47793e-05	326.132	1224.79
ENSG00000168488	ATXN2L	protein_coding	1.47196	1.48125	0.00036418	1.49311e-05	3695.37	2492.61
ENSG00000138944	SHISAL1	protein_coding	0.326129	0.264263	0.000364778	1.49766e-05	62.7211	236.88
ENSG00000137573	SULF1	protein_coding	0.427508	0.39575	0.000366648	1.50922e-05	141.411	357.348
ENSG00000123191	ATP7B	protein_coding	0.505093	0.640092	0.00036681	1.51376e-05	435.577	680.992
ENSG00000016082	ISL1	protein_coding	0.290295	0.21118	0.00036681	1.51292e-05	20.4555	96.7431
ENSG00000186723	OR10H1	protein_coding	2.97617	3.59522	0.00036711	1.52426e-05	100.161	27.8672
ENSG00000170421	KRT8	protein_coding	1.89428	1.95234	0.00036711	1.51783e-05	16224.3	8309.32
ENSG00000101040	ZMYND8	protein_coding	1.63805	1.66014	0.00036711	1.51934e-05	4468.91	2690.19
ENSG00000133193	FAM104A	protein_coding	1.29763	1.30009	0.00036711	1.52858e-05	528.496	404.06
ENSG00000182557	SPNS3	protein_coding	0.365508	0.316843	0.00036711	1.52493e-05	13.9314	43.8755
ENSG00000143341	HMCN1	protein_coding	0.348716	0.295342	0.00036711	1.5271e-05	123.33	417.693
ENSG00000030582	GRN	protein_coding	1.90888	1.96978	0.000368251	1.53527e-05	5058.51	2567.43
ENSG00000184374	COLEC10	protein_coding	3.03961	3.73322	0.000370041	1.54851e-05	72.5915	19.794
ENSG00000167642	SPINT2	protein_coding	1.70531	1.73479	0.000370041	1.55251e-05	3606.43	2078.26
ENSG00000182326	C1S	protein_coding	0.3446	0.289712	0.000370041	1.54533e-05	938.531	3240.34
ENSG00000149591	TAGLN	protein_coding	0.312815	0.244954	0.000370041	1.55152e-05	1313.06	5359.78
ENSG00000187824	TMEM220	protein_coding	0.443818	0.41523	0.000370608	1.55685e-05	50.5773	121.564
ENSG00000169047	IRS1	protein_coding	1.64711	1.67017	0.000372111	1.56513e-05	4055.48	2426.77
ENSG00000118094	TREH	protein_coding	0.38175	0.338061	0.000372983	1.57077e-05	24.0901	70.2838
ENSG00000100307	CBX7	protein_coding	0.706047	0.702812	0.000375877	1.58494e-05	919.518	1308.65
ENSG00000112276	BVES	protein_coding	0.359504	0.309429	0.000376347	1.58891e-05	42.9496	138.817
ENSG00000185046	ANKS1B	protein_coding	0.295048	0.217585	0.000379158	1.60278e-05	40.6929	185.831
ENSG00000161013	MGAT4B	protein_coding	1.61389	1.6338	0.000380471	1.61592e-05	2104.19	1287.17
ENSG00000116698	SMG7	protein_coding	1.3426	1.34632	0.000380471	1.61637e-05	1972.14	1462.45
ENSG00000007402	CACNA2D2	protein_coding	0.380502	0.336388	0.000380471	1.61377e-05	33.2624	98.4203
ENSG00000176658	MYO1D	protein_coding	1.45757	1.46614	0.000382701	1.62787e-05	2813.48	1918.4
ENSG00000177628	GBA1	protein_coding	1.80726	1.85087	0.000386831	1.65157e-05	433.826	233.665
ENSG00000115107	STEAP3	protein_coding	1.75763	1.79404	0.000386831	1.65068e-05	1218.05	678.131
ENSG00000066735	KIF26A	protein_coding	0.397904	0.358718	0.000386975	1.65522e-05	51.0475	142.284
ENSG00000119714	GPR68	protein_coding	0.395131	0.35518	0.000386975	1.65627e-05	35.406	99.8805
ENSG00000072163	LIMS2	protein_coding	0.371997	0.325621	0.000390283	1.6725e-05	224.489	689.015
ENSG00000106397	PLOD3	protein_coding	1.67432	1.7005	0.000390287	1.67829e-05	822.377	483.08
ENSG00000104904	OAZ1	protein_coding	1.50543	1.51688	0.000390287	1.67984e-05	2661.31	1753.5
ENSG00000076351	SLC46A1	protein_coding	0.617251	0.609516	0.000390287	1.67722e-05	297.675	489.704
ENSG00000166313	APBB1	protein_coding	0.390809	0.349721	0.000390287	1.68085e-05	101.982	291.118
ENSG00000017427	IGF1	protein_coding	0.333512	0.273797	0.000390287	1.68282e-05	63.4908	232.345
ENSG00000170631	ZNF16	protein_coding	1.44962	1.45778	0.000390722	1.68883e-05	242.447	164.435
ENSG00000113648	MACROH2A1	protein_coding	1.41537	1.42189	0.000391529	1.69438e-05	5073.98	3565.84
ENSG00000128050	PAICS	protein_coding	1.68383	1.71107	0.00039253	1.70079e-05	1037.08	604.93
ENSG00000101210	EEF1A2	protein_coding	2.81698	3.29824	0.000393579	1.70949e-05	1364.17	413.199
ENSG00000064547	LPAR2	protein_coding	1.65601	1.68022	0.000395217	1.72005e-05	590.539	350.515
ENSG00000166341	DCHS1	protein_coding	0.424298	0.391353	0.000395217	1.72078e-05	397.154	1015.01
ENSG00000081052	COL4A4	protein_coding	0.316613	0.249417	0.000395327	1.72335e-05	96.2781	385.705
ENSG00000107719	PALD1	protein_coding	0.436068	0.405551	0.000398246	1.73818e-05	227.652	560.985
ENSG00000167770	OTUB1	protein_coding	1.60781	1.62731	0.000399212	1.74451e-05	893.704	548.2
ENSG00000101294	HM13	protein_coding	1.53421	1.54768	0.000400131	1.75064e-05	1683.02	1086.32
ENSG00000168894	RNF181	protein_coding	1.64347	1.6664	0.000400142	1.75492e-05	394.967	235.966
ENSG00000180198	RCC1	protein_coding	1.58617	1.60375	0.000400205	1.75834e-05	960.646	598.19
ENSG00000087088	BAX	protein_coding	1.43658	1.44414	0.00040065	1.76349e-05	606.982	419.444
ENSG00000184357	H1-5	protein_coding	2.82173	3.31011	0.000401729	1.77461e-05	748.358	225.977
ENSG00000171792	RHNO1	protein_coding	1.61779	1.63819	0.000401729	1.77417e-05	259.907	157.507
ENSG00000120262	CCDC170	protein_coding	0.385085	0.341865	0.000401729	1.77192e-05	29.0638	84.9933
ENSG00000275714	H3C1	protein_coding	2.15442	2.27788	0.000403833	1.78604e-05	236.682	103.205
ENSG00000203734	ECT2L	protein_coding	0.348374	0.293003	0.000404112	1.78941e-05	10.6628	37.1127
ENSG00000139874	SSTR1	protein_coding	0.330311	0.268566	0.000404185	1.79187e-05	19.2758	71.9998
ENSG00000143217	NECTIN4	protein_coding	1.84477	1.89505	0.000405452	1.80177e-05	3638.12	1919.45
ENSG00000087116	ADAMTS2	protein_coding	0.38909	0.347193	0.000405452	1.80088e-05	113.904	327.861
ENSG00000060237	WNK1	protein_coding	1.26748	1.26932	0.000406534	1.80873e-05	5692.3	4481.25
ENSG00000226124	FTCDNL1	protein_coding	0.360514	0.30981	0.000407543	1.81537e-05	18.1374	59.0157
ENSG00000158786	PLA2G2F	protein_coding	2.38118	2.59148	0.000408133	1.82094e-05	2177.07	839.562
ENSG00000148120	AOPEP	protein_coding	0.560945	0.548491	0.000408133	1.82231e-05	1476	2691.28
ENSG00000176871	WSB2	protein_coding	1.70178	1.73136	0.000408628	1.82668e-05	1629.3	940.124
ENSG00000172354	GNB2	protein_coding	1.74051	1.77503	0.000409183	1.83348e-05	2300.1	1294.84
ENSG00000145545	SRD5A1	protein_coding	1.54329	1.55749	0.000409183	1.83332e-05	216.939	139.781
ENSG00000136732	GYPC	protein_coding	0.406447	0.369001	0.000411321	1.84524e-05	89.4868	242.814
ENSG00000134028	ADAMDEC1	protein_coding	0.310729	0.48163	0.00041282	1.85633e-05	26.9176	56.3156
ENSG00000187391	MAGI2	protein_coding	0.463363	0.437816	0.000415262	1.87363e-05	296.878	677.749
ENSG00000104415	CCN4	protein_coding	0.389887	0.34778	0.000415262	1.87389e-05	18.2851	53.2842
ENSG00000174099	MSRB3	protein_coding	0.349409	0.29484	0.000415262	1.87334e-05	187.211	634.76
ENSG00000072952	IRAG1	protein_coding	0.375097	0.329	0.000415754	1.87831e-05	437.196	1328.27
ENSG00000147481	SNTG1	protein_coding	3.17668	4.06508	0.000417849	1.89219e-05	235.601	58.3108
ENSG00000164674	SYTL3	protein_coding	0.537717	0.522734	0.000417849	1.89097e-05	147.766	282.519
ENSG00000008513	ST3GAL1	protein_coding	1.69563	1.72461	0.000418009	1.89512e-05	4107.43	2381.71
ENSG00000115307	AUP1	protein_coding	1.52149	1.53417	0.000418187	1.89814e-05	1487.5	968.563
ENSG00000152894	PTPRK	protein_coding	1.45872	1.4675	0.000418759	1.90295e-05	3106.18	2116.1
ENSG00000039560	RAI14	protein_coding	1.59016	1.60827	0.000419412	1.90813e-05	1618.14	1005.98
ENSG00000172830	SSH3	protein_coding	1.81341	1.85883	0.00041972	1.91281e-05	6644.1	3572.84
ENSG00000214063	TSPAN4	protein_coding	0.438758	0.408407	0.00041972	1.91397e-05	126.521	309.053
ENSG00000171720	HDAC3	protein_coding	1.29984	1.30242	0.00042033	1.91897e-05	749.047	575.017
ENSG00000187244	BCAM	protein_coding	1.95515	2.02729	0.000421	1.92425e-05	4208.68	2074.65
ENSG00000138741	TRPC3	protein_coding	0.332203	0.270546	0.000422979	1.93553e-05	32.9484	121.794
ENSG00000129173	E2F8	protein_coding	2.112	2.22413	0.000423439	1.93988e-05	395.508	177.243
ENSG00000100300	TSPO	protein_coding	2.15572	2.28116	0.000423611	1.94514e-05	1328.67	581.651
ENSG00000160213	CSTB	protein_coding	1.89923	1.95992	0.000423611	1.94388e-05	3639.72	1856.42
ENSG00000163017	ACTG2	protein_coding	0.257583	0.151709	0.000425574	1.9564e-05	602.288	3969.1
ENSG00000169919	GUSB	protein_coding	1.28984	1.29219	0.000426542	1.96536e-05	742.983	574.952
ENSG00000168036	CTNNB1	protein_coding	1.68721	1.71532	0.000427743	1.97315e-05	6329.01	3688.74
ENSG00000167772	ANGPTL4	protein_coding	2.61429	2.95624	0.000434399	2.00845e-05	375.877	127.408
ENSG00000066382	MPPED2	protein_coding	0.531224	0.515414	0.000434399	2.00824e-05	488.269	947.277
ENSG00000159363	ATP13A2	protein_coding	1.62571	1.64724	0.000434827	2.01273e-05	862.5	523.309
ENSG00000186283	TOR3A	protein_coding	1.51038	1.52239	0.000436611	2.02329e-05	557.988	367.045
ENSG00000182742	HOXB4	protein_coding	2.14981	2.27416	0.000437486	2.02966e-05	503.609	220.471
ENSG00000103044	HAS3	protein_coding	2.20495	2.34757	0.000438443	2.03869e-05	4684.47	1994.89
ENSG00000125871	MGME1	protein_coding	1.5117	1.52378	0.000438443	2.03873e-05	427.35	279.303
ENSG00000147689	FAM83A	protein_coding	3.04102	3.76339	0.000439392	2.04547e-05	708.27	188.204
ENSG00000134138	MEIS2	protein_coding	0.659185	0.653797	0.000439912	2.05021e-05	671.174	1026.11
ENSG00000186526	CYP4F8	protein_coding	3.39947	4.67219	0.00044062	2.05816e-05	2884.34	617.298
ENSG00000164062	APEH	protein_coding	1.61139	1.63159	0.00044162	2.06682e-05	1805.67	1105.96
ENSG00000198952	SMG5	protein_coding	1.40565	1.41187	0.00044162	2.0675e-05	2268.71	1605.81
ENSG00000125630	POLR1B	protein_coding	1.40961	1.416	0.000444686	2.09189e-05	770.412	543.868
ENSG00000122783	CYREN	protein_coding	1.33473	1.3383	0.000444686	2.09717e-05	661.061	494.542
ENSG00000170390	DCLK2	protein_coding	0.47042	0.44575	0.000444686	2.09577e-05	128.105	287.27
ENSG00000150764	DIXDC1	protein_coding	0.439657	0.409213	0.000444686	2.10066e-05	257.317	628.723
ENSG00000008277	ADAM22	protein_coding	0.429178	0.396518	0.000444686	2.09467e-05	184.748	466.156
ENSG00000137726	FXYD6	protein_coding	0.321725	0.254883	0.000444686	2.09955e-05	52.2817	204.412
ENSG00000173065	FAM222B	protein_coding	1.46575	1.47503	0.000445141	2.10544e-05	847.254	571.972
ENSG00000182578	CSF1R	protein_coding	0.46485	0.43922	0.000445141	2.10751e-05	315.576	719.392
ENSG00000007202	BLTP2	protein_coding	1.46759	1.47698	0.000447865	2.12277e-05	6185.55	4187.26
ENSG00000111206	FOXM1	protein_coding	2.4988	2.77495	0.00045184	2.14703e-05	195.029	70.9164
ENSG00000144893	MED12L	protein_coding	0.468862	0.443823	0.00045184	2.14878e-05	101.629	228.456
ENSG00000175287	PHYHD1	protein_coding	0.445587	0.41619	0.00045184	2.14441e-05	85.3233	204.003
ENSG00000184117	NIPSNAP1	protein_coding	1.61191	1.63226	0.000454393	2.16881e-05	767.972	469.625
ENSG00000104812	GYS1	protein_coding	1.50092	1.5124	0.000454393	2.17129e-05	1761.22	1162.29
ENSG00000183207	RUVBL2	protein_coding	1.48245	1.49278	0.000454393	2.17166e-05	845.143	566.162
ENSG00000169223	LMAN2	protein_coding	1.3496	1.35368	0.000454393	2.17292e-05	2216.53	1638.13
ENSG00000080854	IGSF9B	protein_coding	0.347003	0.290417	0.000454393	2.16468e-05	260.63	895.85
ENSG00000187840	EIF4EBP1	protein_coding	1.99866	2.08191	0.000456322	2.18798e-05	271.422	129.62
ENSG00000141522	ARHGDIA	protein_coding	1.54692	1.5617	0.000456322	2.18789e-05	3702.21	2369.34
ENSG00000122952	ZWINT	protein_coding	1.92924	1.99746	0.000457571	2.19857e-05	140.406	71.1775
ENSG00000125835	SNRPB	protein_coding	1.65425	1.67894	0.000457571	2.20076e-05	789.914	469.487
ENSG00000161179	YDJC	protein_coding	1.4202	1.42712	0.000457571	2.20263e-05	263.259	184.438
ENSG00000117713	ARID1A	protein_coding	1.37614	1.38118	0.000459051	2.21422e-05	5576.52	4034.09
ENSG00000166262	FAM227B	protein_coding	0.570763	0.558913	0.000459051	2.2146e-05	36.6304	66.7441
ENSG00000158042	MRPL17	protein_coding	1.59126	1.60973	0.000461404	2.23077e-05	322.593	199.997
ENSG00000143321	HDGF	protein_coding	1.43058	1.43803	0.000461404	2.23083e-05	3007.32	2091.49
ENSG00000167986	DDB1	protein_coding	1.53512	1.54903	0.000461598	2.23421e-05	4658.11	3006.13
ENSG00000196961	AP2A1	protein_coding	1.45163	1.46018	0.000461743	2.23735e-05	1637.71	1120.52
ENSG00000163041	H3-3A	protein_coding	1.75819	1.79598	0.000462705	2.2469e-05	2655.88	1477.96
ENSG00000085491	SLC25A24	protein_coding	1.51472	1.52716	0.000462705	2.2467e-05	1110	726.098
ENSG00000132259	CNGA4	protein_coding	0.308623	0.232773	0.000467514	2.27519e-05	8.11954	34.2811
ENSG00000131467	PSME3	protein_coding	1.55083	1.56597	0.000469882	2.2892e-05	1701.12	1085.65
ENSG00000124155	PIGT	protein_coding	1.45751	1.46642	0.000476501	2.32396e-05	1369.11	933.548
ENSG00000146426	TIAM2	protein_coding	0.530134	0.513865	0.000477033	2.32908e-05	155.491	303.519
ENSG00000170266	GLB1	protein_coding	1.70469	1.73544	0.000477261	2.33272e-05	826.319	475.716
ENSG00000110321	EIF4G2	protein_coding	1.60125	1.62079	0.000478061	2.34164e-05	15773.9	9731.08
ENSG00000100625	SIX4	protein_coding	1.52241	1.53544	0.000478061	2.34168e-05	352.77	228.996
ENSG00000173660	UQCRH	protein_coding	1.65465	1.67958	0.000478289	2.34783e-05	1431.43	851.859
ENSG00000128573	FOXP2	protein_coding	0.360207	0.307782	0.000478289	2.34785e-05	92.5573	300.551
ENSG00000175832	ETV4	protein_coding	2.23848	2.39632	0.000479695	2.35982e-05	298.7	124.864
ENSG00000146966	DENND2A	protein_coding	0.383207	0.338134	0.00048096	2.36859e-05	156.124	461.251
ENSG00000174292	TNK1	protein_coding	1.59508	1.61413	0.000481716	2.37486e-05	471.203	291.307
ENSG00000117399	CDC20	protein_coding	2.63888	3.00745	0.000485774	2.39999e-05	116.78	39.0934
ENSG00000112208	BAG2	protein_coding	0.423161	0.388468	0.000494188	2.4494e-05	112.164	288.61
ENSG00000203814	H2BC18	protein_coding	2.04231	2.13799	0.000496688	2.46441e-05	637.045	297.251
ENSG00000172901	LVRN	protein_coding	0.295353	0.212002	0.000499728	2.48214e-05	7.76487	36.4137
ENSG00000134248	LAMTOR5	protein_coding	1.69972	1.73007	0.000502596	2.51232e-05	435.843	250.961
ENSG00000205116	TMEM88B	protein_coding	2.85849	3.4187	0.000508366	2.54385e-05	60.7466	18.233
ENSG00000177575	CD163	protein_coding	0.363156	0.31123	0.000509043	2.54992e-05	228.599	735.166
ENSG00000060656	PTPRU	protein_coding	1.57174	1.58883	0.000511486	2.56666e-05	4454.81	2802.62
ENSG00000149657	LSM14B	protein_coding	1.37573	1.38084	0.000511486	2.56757e-05	838.677	605.293
ENSG00000166086	JAM3	protein_coding	0.400855	0.360347	0.000513806	2.58193e-05	134.851	374.356
ENSG00000145050	MANF	protein_coding	1.52307	1.5363	0.000514059	2.58592e-05	518.045	337.39
ENSG00000104419	NDRG1	protein_coding	2.0004	2.08588	0.000514203	2.58935e-05	7551.92	3620.39
ENSG00000004059	ARF5	protein_coding	1.75087	1.7882	0.000514371	2.59408e-05	584.643	326.214
ENSG00000112640	PPP2R5D	protein_coding	1.36874	1.37359	0.000514371	2.59564e-05	704.842	511.231
ENSG00000182240	BACE2	protein_coding	1.60769	1.62808	0.000515179	2.60516e-05	958.817	589.196
ENSG00000141570	CBX8	protein_coding	1.61304	1.63407	0.000517621	2.62298e-05	188.152	115.39
ENSG00000124571	XPO5	protein_coding	1.40008	1.40622	0.000523961	2.65787e-05	1077.28	766.306
ENSG00000138640	FAM13A	protein_coding	1.50241	1.51426	0.000526098	2.67414e-05	2518.74	1661.56
ENSG00000165995	CACNB2	protein_coding	0.303164	0.224196	0.000526098	2.67427e-05	54.9181	243.494
ENSG00000160886	LY6K	protein_coding	1.98732	2.07033	0.000526439	2.68146e-05	116.421	56.7855
ENSG00000175785	PRIMA1	protein_coding	0.348639	0.290979	0.000526439	2.68157e-05	40.1648	138.573
ENSG00000168398	BDKRB2	protein_coding	0.448235	0.418618	0.000528682	2.69622e-05	182.82	437.296
ENSG00000141431	ASXL3	protein_coding	0.326842	0.259587	0.000528682	2.69858e-05	26.1342	99.932
ENSG00000111696	NT5DC3	protein_coding	0.465877	0.439609	0.000530296	2.70963e-05	161.094	366.66
ENSG00000233822	H2BC15	protein_coding	2.0133	2.10234	0.000531031	2.71618e-05	233.917	110.932
ENSG00000157456	CCNB2	protein_coding	2.34424	2.55021	0.000531411	2.72117e-05	108.018	42.8138
ENSG00000108821	COL1A1	protein_coding	0.385637	0.34053	0.000531411	2.72374e-05	9558.57	28069.6
ENSG00000168824	NSG1	protein_coding	2.07295	2.17833	0.000532675	2.73655e-05	763.775	350.067
ENSG00000188706	ZDHHC9	protein_coding	1.68304	1.71167	0.000532675	2.73867e-05	737.062	429.836
ENSG00000130803	ZNF317	protein_coding	1.47022	1.48005	0.000537106	2.76833e-05	880.819	592.627
ENSG00000205639	MFSD2B	protein_coding	0.373315	0.323224	0.000537106	2.76996e-05	11.0597	34.6416
ENSG00000137745	MMP13	protein_coding	3.50626	14.5448	0.000540828	2.80131e-05	163.657	11.5305
ENSG00000130822	PNCK	protein_coding	3.03093	3.78199	0.000540828	2.79258e-05	815.236	215.831
ENSG00000185651	UBE2L3	protein_coding	1.64335	1.66752	0.000540828	2.79544e-05	1054.1	631.029
ENSG00000058799	YIPF1	protein_coding	1.51956	1.53263	0.000540828	2.8063e-05	389.183	253.202
ENSG00000149480	MTA2	protein_coding	1.34885	1.35301	0.000540828	2.80056e-05	2607.23	1926.24
ENSG00000135823	STX6	protein_coding	1.33856	1.34237	0.000540828	2.80602e-05	1305.62	970.377
ENSG00000156711	MAPK13	protein_coding	1.77165	1.81249	0.000542931	2.82296e-05	2437.58	1343.92
ENSG00000183023	SLC8A1	protein_coding	0.433102	0.400102	0.000542931	2.8224e-05	310.663	776.531
ENSG00000163468	CCT3	protein_coding	1.68078	1.70929	0.000544554	2.83427e-05	2509.18	1467.21
ENSG00000013288	MAN2B2	protein_coding	1.46135	1.47068	0.000545529	2.84223e-05	1632.33	1109.17
ENSG00000170312	CDK1	protein_coding	2.38729	2.61546	0.000546971	2.85263e-05	117.347	45.614
ENSG00000100207	TCF20	protein_coding	1.30447	1.30728	0.000547106	2.85622e-05	2473.91	1890.52
ENSG00000177374	HIC1	protein_coding	0.376985	0.328869	0.00054727	2.85997e-05	322.707	980.739
ENSG00000162576	MXRA8	protein_coding	0.43359	0.400633	0.000548375	2.86864e-05	159.022	396.823
ENSG00000185112	FAM43A	protein_coding	0.425153	0.390232	0.000551072	2.88567e-05	125.745	322.838
ENSG00000175792	RUVBL1	protein_coding	1.30793	1.31084	0.000554656	2.91029e-05	451.136	346.258
ENSG00000106804	C5	protein_coding	0.509338	0.489865	0.000555993	2.92025e-05	108.129	221.969
ENSG00000088833	NSFL1C	protein_coding	1.37794	1.38321	0.000556033	2.9234e-05	1409.86	1017.47
ENSG00000013306	SLC25A39	protein_coding	1.60771	1.62838	0.000560716	2.95395e-05	1084.92	665.583
ENSG00000110107	PRPF19	protein_coding	1.45254	1.4614	0.000561388	2.96045e-05	1149.92	786.362
ENSG00000112562	SMOC2	protein_coding	0.352609	0.295761	0.000561641	2.96475e-05	233.154	788.852
ENSG00000197565	COL4A6	protein_coding	0.533085	0.516753	0.000565743	2.98939e-05	1431.18	2768.77
ENSG00000256463	SALL3	protein_coding	0.295168	0.209906	0.000566389	2.9958e-05	23.9212	113.219
ENSG00000134909	ARHGAP32	protein_coding	1.4934	1.5048	0.000567606	3.00524e-05	4183.6	2778.84
ENSG00000096080	MRPS18A	protein_coding	1.54601	1.56124	0.000567875	3.00966e-05	486.184	309.844
ENSG00000176723	ZNF843	protein_coding	0.36307	0.308625	0.000567964	3.01314e-05	15.2557	48.5551
ENSG00000196230	TUBB	protein_coding	1.96159	2.03929	0.000568491	3.02494e-05	6109.66	2995.29
ENSG00000147408	CSGALNACT1	protein_coding	0.404757	0.364466	0.000568491	3.02477e-05	193.181	529.902
ENSG00000196924	FLNA	protein_coding	0.378415	0.330427	0.000568491	3.02198e-05	11990.6	36287.9
ENSG00000272398	CD24	protein_coding	2.21111	2.36371	0.000572817	3.05401e-05	4503.55	1904.66
ENSG00000179954	SSC5D	protein_coding	0.348831	0.290003	0.000579418	3.09839e-05	99.9512	343.726
ENSG00000186834	HEXIM1	protein_coding	1.71498	1.74818	0.000580541	3.10747e-05	2716.21	1551.94
ENSG00000171533	MAP6	protein_coding	0.48513	0.461665	0.000582827	3.12278e-05	64.5943	139.535
ENSG00000197256	KANK2	protein_coding	0.47891	0.454538	0.000583087	3.12726e-05	1024.79	2253.73
ENSG00000179820	MYADM	protein_coding	0.38047	0.33287	0.000585585	3.14375e-05	513.592	1542.95
ENSG00000100889	PCK2	protein_coding	1.57281	1.59037	0.000585771	3.14784e-05	534.69	335.806
ENSG00000104881	PPP1R13L	protein_coding	1.68176	1.71078	0.000587336	3.15936e-05	3378.63	1973.13
ENSG00000178719	GRINA	protein_coding	1.75433	1.79311	0.000587527	3.16349e-05	1599.12	890.747
ENSG00000284713	SMIM38	protein_coding	0.328065	0.258299	0.000588641	3.17259e-05	9.87163	36.9643
ENSG00000029993	HMGB3	protein_coding	1.97174	2.05226	0.000589198	3.17871e-05	667.064	324.575
ENSG00000142949	PTPRF	protein_coding	1.66819	1.6956	0.000591093	3.19206e-05	19707.3	11621.6
ENSG00000134910	STT3A	protein_coding	1.61163	1.63289	0.000592461	3.20884e-05	1807.66	1106.44
ENSG00000188783	PRELP	protein_coding	0.310394	0.233542	0.000592461	3.20397e-05	131.494	563.19
ENSG00000139971	ARMH4	protein_coding	0.415117	0.377222	0.00059255	3.21245e-05	42.1752	112.356
ENSG00000170236	USP50	protein_coding	0.480528	0.456001	0.000592574	3.21571e-05	17.7354	39.3978
ENSG00000083457	ITGAE	protein_coding	0.608925	0.599956	0.00059348	3.22377e-05	237.379	395.258
ENSG00000078549	ADCYAP1R1	protein_coding	0.29236	0.203857	0.000595465	3.23769e-05	20.0974	97.7147
ENSG00000049656	CLPTM1L	protein_coding	1.36752	1.37244	0.000597181	3.25018e-05	1416.61	1032.98
ENSG00000151320	AKAP6	protein_coding	0.364087	0.310591	0.000600169	3.27278e-05	128.993	414.491
ENSG00000186222	BLOC1S4	protein_coding	1.48346	1.49431	0.000600739	3.28045e-05	177.027	117.982
ENSG00000092051	JPH4	protein_coding	0.477416	0.452572	0.000600739	3.284e-05	72.2934	158.932
ENSG00000186642	PDE2A	protein_coding	0.406602	0.366289	0.000600739	3.28542e-05	127.044	346.251
ENSG00000130731	METTL26	protein_coding	1.63182	1.65522	0.00060102	3.2933e-05	329.014	197.409
ENSG00000111452	ADGRD1	protein_coding	0.306174	0.22656	0.00060102	3.29237e-05	157.88	695.725
ENSG00000104866	PPP1R37	protein_coding	1.74714	1.78515	0.000608825	3.34572e-05	3274.32	1832.53
ENSG00000118257	NRP2	protein_coding	0.398264	0.355607	0.00060952	3.35276e-05	313.494	881.529
ENSG00000164764	SBSPON	protein_coding	0.315566	0.240847	0.000609731	3.35715e-05	65.9577	273.559
ENSG00000162430	SELENON	protein_coding	1.70735	1.73986	0.00061648	3.39756e-05	1760.43	1011.17
ENSG00000010818	HIVEP2	protein_coding	1.4407	1.44905	0.000617771	3.41121e-05	2923.01	2015.33
ENSG00000172724	CCL19	protein_coding	0.257186	0.390645	0.000618928	3.42086e-05	24.69	63.4861
ENSG00000110104	CCDC86	protein_coding	1.57917	1.59753	0.000619167	3.42545e-05	519.764	324.615
ENSG00000131389	SLC6A6	protein_coding	1.65056	1.67616	0.000619878	3.43267e-05	1667.88	994.74
ENSG00000125898	FAM110A	protein_coding	1.55937	1.57595	0.000619894	3.44251e-05	479.196	303.304
ENSG00000165501	LRR1	protein_coding	1.50504	1.51738	0.000619894	3.44187e-05	75.8516	50.9172
ENSG00000124214	STAU1	protein_coding	1.45066	1.45957	0.000619894	3.44258e-05	2229.01	1525.92
ENSG00000115221	ITGB6	protein_coding	1.89691	1.96147	0.000621651	3.45563e-05	2169.6	1105.5
ENSG00000019991	HGF	protein_coding	0.381989	0.334217	0.000622244	3.46221e-05	30.4904	91.5607
ENSG00000162073	PAQR4	protein_coding	1.90246	1.96865	0.000624512	3.50453e-05	84.5973	43.526
ENSG00000011009	LYPLA2	protein_coding	1.69391	1.72476	0.000624512	3.48666e-05	1078.02	624.227
ENSG00000171222	SCAND1	protein_coding	1.6937	1.72452	0.000624512	3.49105e-05	358.641	206.995
ENSG00000112242	E2F3	protein_coding	1.47886	1.48948	0.000624512	3.50071e-05	525.524	351.555
ENSG00000089234	BRAP	protein_coding	1.30028	1.30305	0.000624512	3.4947e-05	556.706	424.353
ENSG00000114026	OGG1	protein_coding	0.691205	0.687071	0.000624512	3.48488e-05	386.716	563.186
ENSG00000166793	YPEL4	protein_coding	0.38844	0.341581	0.000624512	3.47894e-05	12.1115	35.0765
ENSG00000157017	GHRL	protein_coding	0.387822	0.340819	0.000624512	3.50314e-05	13.5761	39.646
ENSG00000065320	NTN1	protein_coding	0.340861	0.277673	0.000624512	3.50173e-05	73.5054	264.162
ENSG00000022840	RNF10	protein_coding	1.32074	1.32408	0.000627149	3.52595e-05	2447.65	1847.25
ENSG00000152284	TCF7L1	protein_coding	0.48297	0.458879	0.000627149	3.52514e-05	96.5726	210.102
ENSG00000137692	DCUN1D5	protein_coding	1.25556	1.2573	0.000629228	3.54097e-05	382.614	304.827
ENSG00000167641	PPP1R14A	protein_coding	0.332913	0.266039	0.000631607	3.5608e-05	83.3313	312.672
ENSG00000132341	RAN	protein_coding	1.65154	1.67738	0.00063757	3.59802e-05	2073.8	1235.37
ENSG00000066135	KDM4A	protein_coding	1.32574	1.32926	0.000639684	3.61333e-05	1186.84	891.024
ENSG00000142082	SIRT3	protein_coding	0.725557	0.722713	0.000641297	3.62583e-05	280.837	390.597
ENSG00000132670	PTPRA	protein_coding	1.33485	1.33865	0.000643505	3.64171e-05	1790.4	1335.03
ENSG00000101213	PTK6	protein_coding	1.73372	1.77019	0.000646641	3.66694e-05	1992.85	1125.22
ENSG00000138316	ADAMTS14	protein_coding	0.367445	0.31425	0.000646641	3.66971e-05	76.6622	243.299
ENSG00000101474	APMAP	protein_coding	1.6658	1.69337	0.000648184	3.68532e-05	1315.24	776.13
ENSG00000182534	MXRA7	protein_coding	0.431227	0.396637	0.000648184	3.68504e-05	609.697	1537.16
ENSG00000168528	SERINC2	protein_coding	1.84207	1.89638	0.000652664	3.71424e-05	5507.73	2903.39
ENSG00000154277	UCHL1	protein_coding	0.318327	0.243254	0.000653927	3.72488e-05	19.5668	79.6645
ENSG00000005194	CIAPIN1	protein_coding	1.50486	1.51731	0.000654493	3.73156e-05	424.229	279.025
ENSG00000135454	B4GALNT1	protein_coding	0.306308	0.22442	0.000656642	3.74729e-05	18.6693	82.3424
ENSG00000157168	NRG1	protein_coding	0.381508	0.333057	0.00065686	3.752e-05	203.292	609.992
ENSG00000100075	SLC25A1	protein_coding	1.73258	1.76897	0.000656863	3.75944e-05	865.082	488.547
ENSG00000156113	KCNMA1	protein_coding	0.339634	0.275314	0.000656863	3.75883e-05	211.655	767.893
ENSG00000126460	PRRG2	protein_coding	1.718	1.75232	0.000658118	3.7731e-05	269.04	152.784
ENSG00000187889	FYB2	protein_coding	0.349761	0.289303	0.000666468	3.82449e-05	19.4872	67.9345
ENSG00000063660	GPC1	protein_coding	1.74618	1.78467	0.000666966	3.83087e-05	3557.23	1992.72
ENSG00000065978	YBX1	protein_coding	1.59036	1.60999	0.00066777	3.83901e-05	5458.41	3388.81
ENSG00000183921	SDR42E2	protein_coding	0.342327	0.27764	0.000668515	3.84683e-05	11.0789	39.4316
ENSG00000130224	LRCH2	protein_coding	0.365897	0.3118	0.000670884	3.86401e-05	48.1694	154.71
ENSG00000214140	PRCD	protein_coding	0.390528	0.344499	0.000673847	3.88463e-05	53.4738	154.716
ENSG00000112218	GPR63	protein_coding	0.43753	0.404239	0.000680752	3.92804e-05	17.4457	44.0519
ENSG00000187742	SECISBP2	protein_coding	0.724315	0.721407	0.000680926	3.93264e-05	1504.07	2083.31
ENSG00000135842	NIBAN1	protein_coding	0.380518	0.33143	0.000681052	3.93697e-05	627.175	1892.23
ENSG00000176407	KCMF1	protein_coding	1.28782	1.2903	0.000681193	3.94138e-05	753.672	583.934
ENSG00000136717	BIN1	protein_coding	0.392763	0.347503	0.000681426	3.94633e-05	364.086	1046.93
ENSG00000141552	ANAPC11	protein_coding	1.49949	1.51165	0.000681603	3.95096e-05	403.201	266.473
ENSG00000155660	PDIA4	protein_coding	1.6697	1.69803	0.000686897	3.98527e-05	3109.51	1831.58
ENSG00000101158	NELFCD	protein_coding	1.47313	1.48356	0.000689665	4.00862e-05	1409.4	948.746
ENSG00000188786	MTF1	protein_coding	1.31533	1.31857	0.000689753	4.01278e-05	765.688	579.685
ENSG00000142156	COL6A1	protein_coding	0.338045	0.272426	0.000690576	4.02121e-05	4354.59	15983.6
ENSG00000139579	NABP2	protein_coding	1.47389	1.48436	0.00069739	4.07563e-05	279.07	187.525
ENSG00000128805	ARHGAP22	protein_coding	0.470705	0.443892	0.00069739	4.07437e-05	86.6821	195.671
ENSG00000124749	COL21A1	protein_coding	0.367405	0.313395	0.000698389	4.08885e-05	64.9894	207.184
ENSG00000152672	CLEC4F	protein_coding	0.400646	0.357472	0.000700898	4.10724e-05	19.636	55.6256
ENSG00000011523	CEP68	protein_coding	0.719148	0.716045	0.000702692	4.12518e-05	648.113	905.15
ENSG00000069431	ABCC9	protein_coding	0.40176	0.358915	0.000702692	4.12158e-05	106.167	296.145
ENSG00000147140	NONO	protein_coding	1.42804	1.43589	0.000704316	4.14216e-05	4934.28	3434.65
ENSG00000179913	B3GNT3	protein_coding	1.7908	1.83675	0.000709125	4.17419e-05	1374.38	747.692
ENSG00000103241	FOXF1	protein_coding	0.414332	0.374911	0.000709732	4.18151e-05	199.797	532.791
ENSG00000163644	PPM1K	protein_coding	0.510799	0.490708	0.000710809	4.19161e-05	295.931	603.944
ENSG00000260456	C16orf95	protein_coding	0.400405	0.356352	0.000713881	4.2135e-05	17.8931	50.5496
ENSG00000122691	TWIST1	protein_coding	0.353828	0.294109	0.000716971	4.23552e-05	16.3152	55.437
ENSG00000006451	RALA	protein_coding	1.51969	1.53343	0.000719135	4.25211e-05	506.694	329.931
ENSG00000196890	H2BC26	protein_coding	1.9283	2.00177	0.000720786	4.26568e-05	100.489	49.7668
ENSG00000114268	PFKFB4	protein_coding	2.12836	2.25813	0.00072105	4.27867e-05	541.529	240.151
ENSG00000140905	GCSH	protein_coding	0.574495	0.562178	0.00072105	4.27612e-05	19.8492	36.4899
ENSG00000115414	FN1	protein_coding	0.367209	0.312866	0.00072337	4.29626e-05	3745.01	11970.5
ENSG00000011566	MAP4K3	protein_coding	1.53727	1.55246	0.000724191	4.30963e-05	1630.61	1049.44
ENSG00000184307	ZDHHC23	protein_coding	1.46008	1.46979	0.000724191	4.3053e-05	375.579	255.893
ENSG00000177721	ANXA2R	protein_coding	0.550838	0.535892	0.000724191	4.31262e-05	43.3514	80.419
ENSG00000099341	PSMD8	protein_coding	1.55907	1.57609	0.000725734	4.32564e-05	1045.13	662.889
ENSG00000182162	P2RY8	protein_coding	0.378587	0.566657	0.000726513	4.3355e-05	97.4606	172.247
ENSG00000106483	SFRP4	protein_coding	0.245229	0.099397	0.000726513	4.33796e-05	6.85084	67.7851
ENSG00000106484	MEST	protein_coding	2.08119	2.19594	0.00072663	4.35786e-05	381.931	174.193
ENSG00000163814	CDCP1	protein_coding	1.73172	1.76867	0.00072663	4.35465e-05	1245.6	703.78
ENSG00000137070	IL11RA	protein_coding	0.507599	0.486844	0.00072663	4.35695e-05	44.5091	91.3495
ENSG00000159176	CSRP1	protein_coding	0.457141	0.427561	0.00072663	4.35348e-05	1703.34	3984.12
ENSG00000135829	DHX9	protein_coding	1.31399	1.31721	0.000728242	4.37523e-05	3064.43	2325.24
ENSG00000186193	SAPCD2	protein_coding	2.01347	2.10897	0.000731323	4.3998e-05	157.528	75.5609
ENSG00000187068	C3orf70	protein_coding	0.459964	0.43087	0.000731323	4.40146e-05	93.8488	217.592
ENSG00000138363	ATIC	protein_coding	1.56849	1.58637	0.000731664	4.40738e-05	1008.66	634.703
ENSG00000239672	NME1	protein_coding	1.67545	1.70482	0.000731767	4.41407e-05	173.787	102.24
ENSG00000014216	CAPN1	protein_coding	1.59763	1.61831	0.000731767	4.41573e-05	8033.42	4962.95
ENSG00000124466	LYPD3	protein_coding	2.23592	2.40648	0.000734355	4.43523e-05	1441.63	598.522
ENSG00000162736	NCSTN	protein_coding	1.62655	1.65023	0.000734638	4.44082e-05	1693.64	1025.49
ENSG00000174498	IGDCC3	protein_coding	0.361647	0.304499	0.000736057	4.45718e-05	27.5617	90.3505
ENSG00000072506	HSD17B10	protein_coding	1.71702	1.75193	0.000737367	4.46901e-05	442.244	252.133
ENSG00000196262	PPIA	protein_coding	1.68521	1.71592	0.000740018	4.49449e-05	6909.2	4025.4
ENSG00000148339	SLC25A25	protein_coding	0.424324	0.387109	0.000740018	4.49409e-05	740.996	1913.47
ENSG00000213676	ATF6B	protein_coding	1.45143	1.46069	0.000743472	4.52531e-05	1856.46	1268.68
ENSG00000197980	LEKR1	protein_coding	0.549892	0.534605	0.000745089	4.54731e-05	46.3031	86.7223
ENSG00000090006	LTBP4	protein_coding	0.449314	0.417906	0.00074524	4.55217e-05	2395.95	5733.33
ENSG00000135148	TRAFD1	protein_coding	1.40714	1.41401	0.000745342	4.55673e-05	1058.09	748.049
ENSG00000102100	SLC35A2	protein_coding	1.67779	1.70755	0.000747055	4.57115e-05	403.841	236.088
ENSG00000173418	NAA20	protein_coding	1.41993	1.42745	0.000751816	4.60425e-05	505.345	352.888
ENSG00000169031	COL4A3	protein_coding	0.32235	0.247377	0.000756098	4.63447e-05	68.7095	277.414
ENSG00000101222	SPEF1	protein_coding	0.315611	0.234926	0.000759751	4.66489e-05	8.72587	36.3666
ENSG00000144749	LRIG1	protein_coding	0.374265	0.321739	0.000761032	4.67678e-05	141.537	439.806
ENSG00000116478	HDAC1	protein_coding	1.39377	1.40004	0.000763222	4.7031e-05	1765.43	1259.72
ENSG00000134684	YARS1	protein_coding	1.278	1.28029	0.000763222	4.70637e-05	914.277	715.957
ENSG00000138764	CCNG2	protein_coding	1.49919	1.5116	0.000764144	4.71609e-05	2195.21	1452.33
ENSG00000158373	H2BC5	protein_coding	2.01234	2.10791	0.000764367	4.73271e-05	1060.36	502.247
ENSG00000087586	AURKA	protein_coding	1.9824	2.07062	0.000764367	4.73197e-05	105.287	51.6466
ENSG00000169188	APEX2	protein_coding	1.70294	1.73615	0.000764367	4.73963e-05	495.174	284.128
ENSG00000009335	UBE3C	protein_coding	1.31917	1.32258	0.000764367	4.73742e-05	2141.46	1617.92
ENSG00000174600	CMKLR1	protein_coding	0.398619	0.353948	0.000764367	4.73174e-05	84.422	239.332
ENSG00000277494	GPIHBP1	protein_coding	0.317204	0.23837	0.000769714	4.78649e-05	15.3536	64.2702
ENSG00000169946	ZFPM2	protein_coding	0.314597	0.234877	0.000769714	4.78165e-05	63.9558	271.769
ENSG00000161281	COX7A1	protein_coding	0.393872	0.347406	0.000771261	4.80077e-05	23.7823	68.1648
ENSG00000225614	ZNF469	protein_coding	0.406825	0.364479	0.000772244	4.81097e-05	187.943	514.789
ENSG00000198792	TMEM184B	protein_coding	1.36884	1.37405	0.000777088	4.85197e-05	1718.18	1249.39
ENSG00000065183	WDR3	protein_coding	1.33369	1.33758	0.000777088	4.85346e-05	711.806	532.828
ENSG00000179598	PLD6	protein_coding	0.537138	0.520183	0.000777088	4.84605e-05	23.9217	47.7051
ENSG00000277075	H2AC8	protein_coding	2.37279	2.60983	0.000778172	4.88942e-05	494.34	189.048
ENSG00000125848	FLRT3	protein_coding	2.18961	2.34377	0.000778172	4.87217e-05	662.042	282.122
ENSG00000164032	H2AZ1	protein_coding	1.61452	1.63718	0.000778172	4.89377e-05	677.719	413.686
ENSG00000105792	CFAP69	protein_coding	0.635462	0.628014	0.000778172	4.87376e-05	105.692	168.315
ENSG00000167157	PRRX2	protein_coding	0.38213	0.331468	0.000778172	4.88043e-05	15.8986	47.8882
ENSG00000110665	C11orf21	protein_coding	0.346752	0.282724	0.000778172	4.88372e-05	22.3418	79.2958
ENSG00000165238	WNK2	protein_coding	0.454622	0.424032	0.000779081	4.90708e-05	504.53	1189.39
ENSG00000070423	RNF126	protein_coding	1.62065	1.64406	0.00078349	4.94488e-05	804.736	487.055
ENSG00000135424	ITGA7	protein_coding	0.368125	0.312893	0.00078349	4.94727e-05	169.493	540.776
ENSG00000011451	WIZ	protein_coding	1.51451	1.52815	0.000785088	4.96151e-05	1492.55	974.831
ENSG00000174807	CD248	protein_coding	0.382265	0.332083	0.000788622	4.98801e-05	111.277	335.832
ENSG00000188257	PLA2G2A	protein_coding	3.42815	5.07626	0.000789006	4.99461e-05	1633.59	321.612
ENSG00000105669	COPE	protein_coding	1.40249	1.40923	0.000789098	4.99936e-05	501.308	356.35
ENSG00000102225	CDK16	protein_coding	1.46305	1.47313	0.000789785	5.00788e-05	1387.93	940.777
ENSG00000118407	FILIP1	protein_coding	0.347256	0.283347	0.000795967	5.05129e-05	131.426	462.514
ENSG00000149599	DUSP15	protein_coding	0.36613	0.308983	0.00079693	5.06582e-05	11.3458	36.7284
ENSG00000171421	MRPL36	protein_coding	1.7394	1.77814	0.000797672	5.07897e-05	124.309	69.7096
ENSG00000196782	MAML3	protein_coding	1.44363	1.45256	0.000797672	5.07628e-05	1647.54	1131.84
ENSG00000198826	ARHGAP11A	protein_coding	2.16658	2.31305	0.000797884	5.08875e-05	88.7344	38.3595
ENSG00000101353	MROH8	protein_coding	0.439028	0.404562	0.000798481	5.09678e-05	33.2649	82.8633
ENSG00000102003	SYP	protein_coding	0.434027	0.398142	0.000800012	5.11078e-05	25.8619	65.6919
ENSG00000137207	YIPF3	protein_coding	1.61561	1.63852	0.000800907	5.12073e-05	1287.22	784.685
ENSG00000132718	SYT11	protein_coding	0.452053	0.4207	0.000805026	5.15557e-05	87.9694	210.036
ENSG00000099617	EFNA2	protein_coding	0.306138	0.218972	0.000805026	5.15189e-05	10.3757	46.207
ENSG00000187955	COL14A1	protein_coding	0.347188	0.283171	0.000805339	5.16183e-05	796.122	2812.25
ENSG00000099864	PALM	protein_coding	0.378564	0.32668	0.000811796	5.2075e-05	121.784	372.113
ENSG00000125656	CLPP	protein_coding	1.40598	1.41291	0.000813797	5.22464e-05	328.993	232.113
ENSG00000173692	PSMD1	protein_coding	1.32479	1.32842	0.000816181	5.24426e-05	1277.04	961.358
ENSG00000005961	ITGA2B	protein_coding	0.339998	0.271817	0.000817009	5.2539e-05	24.9817	91.3816
ENSG00000198753	PLXNB3	protein_coding	1.97854	2.06644	0.000818734	5.27095e-05	1306.69	631.743
ENSG00000144810	COL8A1	protein_coding	0.430468	0.394007	0.000818734	5.27364e-05	302.198	767.361
ENSG00000168071	CCDC88B	protein_coding	0.40189	0.607154	0.000819772	5.28466e-05	966.312	1591.46
ENSG00000197361	FBXL22	protein_coding	0.386888	0.337549	0.000821411	5.29957e-05	51.3885	151.413
ENSG00000171631	P2RY6	protein_coding	0.403839	0.35987	0.000823265	5.31588e-05	56.0805	155.832
ENSG00000198417	MT1F	protein_coding	0.484466	0.459189	0.000823431	5.3213e-05	25.6563	57.2281
ENSG00000105323	HNRNPUL1	protein_coding	1.43365	1.44206	0.000824196	5.3306e-05	4709.62	3263.44
ENSG00000167004	PDIA3	protein_coding	1.67119	1.70074	0.000824722	5.34017e-05	4177.18	2455.69
ENSG00000129116	PALLD	protein_coding	0.424113	0.38596	0.000824722	5.34272e-05	934.757	2421.71
ENSG00000143476	DTL	protein_coding	2.3157	2.52967	0.000827478	5.36931e-05	88.3387	35.6999
ENSG00000172345	STARD5	protein_coding	0.693234	0.688974	0.000829299	5.3899e-05	314.944	457.97
ENSG00000155659	VSIG4	protein_coding	0.440319	0.406052	0.000840574	5.46762e-05	42.9536	106.668
ENSG00000112679	DUSP22	protein_coding	0.780058	0.778586	0.000841118	5.4756e-05	401.694	518.314
ENSG00000167994	RAB3IL1	protein_coding	0.383029	0.332251	0.000846705	5.51644e-05	73.9385	222.428
ENSG00000119535	CSF3R	protein_coding	0.411798	0.646122	0.000853694	5.571e-05	271.699	420.419
ENSG00000134057	CCNB1	protein_coding	1.93709	2.0155	0.000855789	5.59824e-05	196.343	98.5078
ENSG00000121297	TSHZ3	protein_coding	0.435375	0.39978	0.000856081	5.60467e-05	160.84	402.156
ENSG00000052344	PRSS8	protein_coding	2.01534	2.1141	0.000859193	5.63866e-05	349.128	165.315
ENSG00000198910	L1CAM	protein_coding	0.319095	0.239423	0.000859874	5.65223e-05	21.314	88.7924
ENSG00000111328	CDK2AP1	protein_coding	1.52597	1.54072	0.000862759	5.68031e-05	1157.51	749.719
ENSG00000127472	PLA2G5	protein_coding	0.29821	0.204077	0.000865959	5.71053e-05	12.5935	60.868
ENSG00000182218	HHIPL1	protein_coding	0.415505	0.374418	0.000867298	5.72625e-05	40.7069	109.067
ENSG00000011304	PTBP1	protein_coding	1.50808	1.52147	0.000871661	5.76194e-05	4509.99	2961.8
ENSG00000135763	URB2	protein_coding	1.55327	1.57037	0.000874078	5.78254e-05	400.735	255.646
ENSG00000158815	FGF17	protein_coding	0.379421	0.326406	0.000878204	5.81448e-05	17.4896	53.3418
ENSG00000117091	CD48	protein_coding	0.390691	0.550758	0.000878803	5.83237e-05	88.1051	160.209
ENSG00000134917	ADAMTS8	protein_coding	0.327484	0.252418	0.000878803	5.83237e-05	65.0339	257.711
ENSG00000140022	STON2	protein_coding	1.66483	1.69392	0.000881003	5.8552e-05	3909.7	2306.78
ENSG00000196670	ZFP62	protein_coding	1.4905	1.5026	0.000881003	5.85628e-05	965.455	640.957
ENSG00000169217	CD2BP2	protein_coding	1.48583	1.49762	0.000882894	5.87511e-05	1250.41	834.624
ENSG00000128271	ADORA2A	protein_coding	0.398098	0.351337	0.000882894	5.87818e-05	25.3496	71.6858
ENSG00000134245	WNT2B	protein_coding	0.485881	0.460733	0.000883053	5.88391e-05	178.415	387.427
ENSG00000161654	LSM12	protein_coding	1.4179	1.42552	0.000883966	5.89466e-05	431.06	302.095
ENSG00000106992	AK1	protein_coding	0.502753	0.480137	0.000896668	5.98884e-05	16.9345	36.3409
ENSG00000167549	CORO6	protein_coding	0.383542	0.332172	0.000902223	6.03071e-05	68.5518	205.392
ENSG00000073861	TBX21	protein_coding	0.399084	0.352634	0.000902301	6.036e-05	15.9153	44.8737
ENSG00000116741	RGS2	protein_coding	0.420094	0.38012	0.000912776	6.11572e-05	150.296	395.241
ENSG00000137203	TFAP2A	protein_coding	1.90603	1.97775	0.00091339	6.12685e-05	696.545	352.067
ENSG00000123562	MORF4L2	protein_coding	1.51932	1.5337	0.00091339	6.13914e-05	2194.35	1429.07
ENSG00000188070	ZFTA	protein_coding	0.601576	0.591241	0.00091339	6.13892e-05	217.198	367.168
ENSG00000134779	TPGS2	protein_coding	1.54085	1.55699	0.000917758	6.17335e-05	1151.6	738.773
ENSG00000146731	CCT6A	protein_coding	1.44663	1.45593	0.00091843	6.18822e-05	1727.81	1185.47
ENSG00000100393	EP300	protein_coding	1.36354	1.36868	0.00091843	6.18463e-05	5589.6	4080.05
ENSG00000130222	GADD45G	protein_coding	0.422684	0.383124	0.00091843	6.19243e-05	46.2473	120.436
ENSG00000166145	SPINT1	protein_coding	1.78113	1.8278	0.000918458	6.19747e-05	4226.47	2311.43
ENSG00000198947	DMD	protein_coding	0.354779	0.292165	0.000924193	6.24593e-05	492.098	1683.54
ENSG00000136108	CKAP2	protein_coding	1.69833	1.7321	0.000924977	6.25612e-05	461.325	266.141
ENSG00000087460	GNAS	protein_coding	1.30628	1.30942	0.000927064	6.27514e-05	8656.63	6609.24
ENSG00000196569	LAMA2	protein_coding	0.40033	0.354424	0.000929313	6.29527e-05	638.128	1801.24
ENSG00000100401	RANGAP1	protein_coding	1.46149	1.47176	0.000930515	6.30836e-05	2701.06	1835.07
ENSG00000242866	STRC	protein_coding	0.321725	0.474759	0.000930515	6.31324e-05	18.058	37.872
ENSG00000113407	TARS1	protein_coding	1.45243	1.46212	0.000935134	6.34953e-05	854.059	584.61
ENSG00000110693	SOX6	protein_coding	0.436552	0.400558	0.000936166	6.36148e-05	93.7389	233.907
ENSG00000184207	PGP	protein_coding	1.56742	1.58607	0.000938845	6.38464e-05	277.483	173.968
ENSG00000172331	BPGM	protein_coding	1.98432	2.0762	0.000942086	6.42029e-05	535.968	258.647
ENSG00000168411	RFWD3	protein_coding	1.37465	1.38027	0.000942086	6.426e-05	695.363	502.184
ENSG00000142227	EMP3	protein_coding	0.473929	0.446141	0.000942086	6.42659e-05	87.3807	195.912
ENSG00000105612	DNASE2	protein_coding	1.71228	1.74815	0.000942553	6.43476e-05	517.72	295.327
ENSG00000167996	FTH1	protein_coding	1.91779	1.99274	0.000948161	6.47806e-05	18958.3	9513.06
ENSG00000158806	NPM2	protein_coding	0.449363	0.416221	0.000950797	6.50173e-05	62.0377	148.57
ENSG00000154065	ANKRD29	protein_coding	0.350877	0.28568	0.000950797	6.50829e-05	27.9629	97.1455
ENSG00000154736	ADAMTS5	protein_coding	0.452414	0.420161	0.000954139	6.53906e-05	94.4289	225.257
ENSG00000143119	CD53	protein_coding	0.415472	0.576642	0.000954657	6.5521e-05	186.439	323.608
ENSG00000145861	C1QTNF2	protein_coding	0.326235	0.248528	0.000954657	6.5527e-05	14.6519	58.9775
ENSG00000108556	CHRNE	protein_coding	0.464954	0.43489	0.000966129	6.64677e-05	26.6802	61.4036
ENSG00000197046	SIGLEC15	protein_coding	1.91279	1.98678	0.000968983	6.67664e-05	421.934	212.081
ENSG00000108602	ALDH3A1	protein_coding	0.479594	0.452845	0.000971325	6.69791e-05	153.834	339.905
ENSG00000155066	PROM2	protein_coding	1.80007	1.85062	0.000972712	6.71261e-05	8339.86	4505.69
ENSG00000101439	CST3	protein_coding	1.89876	1.96965	0.000976227	6.74203e-05	4157.34	2110.12
ENSG00000008283	CYB561	protein_coding	1.61182	1.63513	0.000977054	6.75806e-05	1143.1	699.006
ENSG00000104972	LILRB1	protein_coding	0.377331	0.647805	0.000981557	6.7944e-05	164.681	254.274
ENSG00000232070	TMEM253	protein_coding	0.428566	0.389439	0.000986061	6.83079e-05	14.4525	37.5169
ENSG00000105364	MRPL4	protein_coding	1.38036	1.38629	0.000987402	6.85051e-05	542.298	391.226
ENSG00000136010	ALDH1L2	protein_coding	0.396527	0.348673	0.000987402	6.84836e-05	53.3933	152.995
ENSG00000164631	ZNF12	protein_coding	1.21922	1.22042	0.000991758	6.89645e-05	852.574	696.342
ENSG00000100626	GALNT16	protein_coding	0.308864	0.219667	0.000999955	6.96402e-05	31.1337	140.958
ENSG00000244038	DDOST	protein_coding	1.81747	1.87157	0.00100769	7.02323e-05	2131.39	1138.07
ENSG00000154839	SKA1	protein_coding	2.55322	2.9254	0.00101105	7.05197e-05	48.5545	16.9299
ENSG00000126391	FRMD8	protein_coding	1.48888	1.50118	0.00101359	7.0751e-05	1122.65	747.329
ENSG00000170340	B3GNT2	protein_coding	1.44942	1.45906	0.00101359	7.08038e-05	364.262	249.939
ENSG00000170684	ZNF296	protein_coding	1.87927	1.94647	0.00101514	7.09657e-05	156.002	79.4615
ENSG00000164619	BMPER	protein_coding	0.376994	0.321838	0.00101805	7.12234e-05	35.8162	111.421
ENSG00000099875	MKNK2	protein_coding	1.59288	1.61434	0.00101971	7.13928e-05	4874.88	3019.67
ENSG00000185100	ADSS1	protein_coding	1.9127	1.98763	0.00102476	7.18007e-05	539.641	271.607
ENSG00000082213	C5orf22	protein_coding	1.49665	1.50949	0.00102519	7.18852e-05	306.987	203.065
ENSG00000083093	PALB2	protein_coding	1.37791	1.38376	0.001027	7.20665e-05	484.598	349.455
ENSG00000164284	GRPEL2	protein_coding	1.44277	1.45199	0.00102988	7.23232e-05	303.681	208.193
ENSG00000160685	ZBTB7B	protein_coding	1.53522	1.55122	0.00103065	7.24312e-05	1742.04	1121.75
ENSG00000119938	PPP1R3C	protein_coding	2.19411	2.35951	0.00103116	7.27734e-05	1286.28	544.52
ENSG00000135587	SMPD2	protein_coding	1.51537	1.52976	0.00103116	7.25408e-05	361.239	235.605
ENSG00000181222	POLR2A	protein_coding	1.42396	1.43213	0.00103116	7.28771e-05	8537.83	5959.59
ENSG00000143862	ARL8A	protein_coding	1.41335	1.42094	0.00103116	7.26459e-05	568.563	399.267
ENSG00000127463	EMC1	protein_coding	1.32238	1.32608	0.00103116	7.26696e-05	1365.85	1031.15
ENSG00000008516	MMP25	protein_coding	0.398851	0.602901	0.00103116	7.29577e-05	60.408	100.046
ENSG00000196628	TCF4	protein_coding	0.479322	0.452217	0.00103116	7.28369e-05	746.612	1651.61
ENSG00000198959	TGM2	protein_coding	0.439989	0.404251	0.00103116	7.2942e-05	561.106	1388.72
ENSG00000108797	CNTNAP1	protein_coding	0.537903	0.520255	0.00103236	7.30973e-05	242.322	464.995
ENSG00000058262	SEC61A1	protein_coding	1.5551	1.5729	0.00103356	7.3285e-05	3931.67	2499.24
ENSG00000113569	NUP155	protein_coding	1.3893	1.39569	0.00103356	7.3346e-05	925.618	662.04
ENSG00000125895	TMEM74B	protein_coding	2.53027	2.88741	0.00103548	7.3537e-05	95.1626	33.4099
ENSG00000166557	TMED3	protein_coding	1.67832	1.71007	0.00103842	7.38555e-05	1392.95	814.092
ENSG00000164879	CA3	protein_coding	0.465304	0.435059	0.00103842	7.38025e-05	14.938	35.5878
ENSG00000109680	TBC1D19	protein_coding	0.69783	0.693611	0.00104179	7.41504e-05	200.848	289.221
ENSG00000165609	NUDT5	protein_coding	1.48356	1.49552	0.00104644	7.45779e-05	506.618	338.615
ENSG00000197448	GSTK1	protein_coding	1.30825	1.31151	0.00104644	7.45919e-05	2057.3	1565.99
ENSG00000089685	BIRC5	protein_coding	2.44481	2.74426	0.00104664	7.47007e-05	111.723	41.4597
ENSG00000079102	RUNX1T1	protein_coding	0.371057	0.313489	0.00104664	7.47168e-05	120.028	382.946
ENSG00000105355	PLIN3	protein_coding	1.54299	1.55976	0.00104907	7.49451e-05	782.245	502.104
ENSG00000168653	NDUFS5	protein_coding	1.77361	1.43729	0.00105423	7.53694e-05	1109.42	771.709
ENSG00000163710	PCOLCE2	protein_coding	0.292089	0.18905	0.00105585	7.55413e-05	30.6425	162.236
ENSG00000123416	TUBA1B	protein_coding	1.71165	1.74827	0.00106212	7.61021e-05	2598.79	1486.26
ENSG00000113360	DROSHA	protein_coding	1.28607	1.2887	0.00106345	7.62539e-05	1530.71	1184.36
ENSG00000114554	PLXNA1	protein_coding	1.61329	1.63716	0.00106392	7.63437e-05	3254.23	1986.86
ENSG00000077684	JADE1	protein_coding	0.64239	0.635023	0.0010643	7.64269e-05	480.404	757.843
ENSG00000164403	SHROOM1	protein_coding	0.534467	0.516277	0.00106716	7.67381e-05	2619.96	5073.72
ENSG00000010295	IFFO1	protein_coding	0.446007	0.411365	0.00106953	7.6972e-05	150.67	364.952
ENSG00000124120	TTPAL	protein_coding	1.42696	1.43536	0.00106965	7.70643e-05	646.736	449.824
ENSG00000171791	BCL2	protein_coding	0.503867	0.480989	0.00106965	7.72009e-05	584.492	1215.27
ENSG00000131018	SYNE1	protein_coding	0.50378	0.480887	0.00106965	7.71695e-05	4221.89	8779.21
ENSG00000156599	ZDHHC5	protein_coding	1.51066	1.52476	0.00107272	7.75421e-05	2479.19	1625.18
ENSG00000111224	PARP11	protein_coding	0.623936	0.615214	0.00107825	7.80557e-05	178.452	289.85
ENSG00000166428	PLD4	protein_coding	0.428112	0.388748	0.00107825	7.80395e-05	28.0871	72.5327
ENSG00000161800	RACGAP1	protein_coding	1.69676	1.73145	0.00107832	7.81745e-05	216.38	126.034
ENSG00000140950	MEAK7	protein_coding	1.66776	1.69833	0.00107832	7.81605e-05	1791.69	1054.09
ENSG00000133275	CSNK1G2	protein_coding	1.57286	1.59254	0.00107855	7.8248e-05	1707.05	1070.44
ENSG00000118785	SPP1	protein_coding	3.30451	15.6605	0.00107917	7.84945e-05	497.301	32.1763
ENSG00000130313	PGLS	protein_coding	1.61495	1.63905	0.00107917	7.85211e-05	730.675	444.673
ENSG00000170606	HSPA4	protein_coding	1.56883	1.58809	0.00107917	7.84944e-05	2673.93	1682.79
ENSG00000197903	H2BC12	protein_coding	2.02774	2.13496	0.00107982	7.874e-05	876.394	410.067
ENSG00000151465	CDC123	protein_coding	1.49752	1.5106	0.00107982	7.86878e-05	579.075	383.334
ENSG00000165092	ALDH1A1	protein_coding	0.382087	0.328325	0.00107982	7.86561e-05	118.751	362.18
ENSG00000119630	PGF	protein_coding	2.33408	2.5692	0.00108357	7.91277e-05	270.651	106.051
ENSG00000154721	JAM2	protein_coding	0.432823	0.39483	0.00108483	7.92773e-05	78.5094	199.084
ENSG00000184840	TMED9	protein_coding	1.5472	1.56447	0.00109135	7.98687e-05	1705.18	1090.54
ENSG00000181264	TLCD5	protein_coding	0.538571	0.520789	0.00110433	8.09939e-05	55.602	108.592
ENSG00000103742	IGDCC4	protein_coding	0.389389	0.337921	0.00110638	8.12025e-05	122.873	363.133
ENSG00000197576	HOXA4	protein_coding	0.575569	0.818347	0.00110712	8.13895e-05	45.2651	53.1512
ENSG00000157693	TMEM268	protein_coding	0.744675	0.742199	0.00110712	8.14909e-05	286.286	387.031
ENSG00000158008	EXTL1	protein_coding	0.311044	0.219894	0.0011084	8.16436e-05	11.0306	49.6847
ENSG00000260230	FRRS1L	protein_coding	0.327597	0.247136	0.00111297	8.2092e-05	14.3224	57.5096
ENSG00000175793	SFN	protein_coding	1.7761	1.82367	0.00111439	8.2262e-05	1806.44	989.871
ENSG00000119203	CPSF3	protein_coding	1.47049	1.48169	0.00111482	8.23524e-05	589.792	397.507
ENSG00000071564	TCF3	protein_coding	1.48006	1.49195	0.00111575	8.25112e-05	1707.52	1142.99
ENSG00000185236	RAB11B	protein_coding	1.47614	1.48776	0.00111575	8.25979e-05	1822.72	1222.84
ENSG00000182168	UNC5C	protein_coding	0.397104	0.348203	0.00111575	8.25632e-05	110.889	318.889
ENSG00000001036	FUCA2	protein_coding	1.6368	1.66364	0.00112147	8.30805e-05	765.158	458.925
ENSG00000101350	KIF3B	protein_coding	1.31391	1.31739	0.00112167	8.31548e-05	1338.83	1015.12
ENSG00000075785	RAB7A	protein_coding	1.37609	1.38197	0.00112625	8.36539e-05	2724.27	1969.99
ENSG00000136859	ANGPTL2	protein_coding	0.42344	0.382552	0.00112625	8.36725e-05	159.172	416.305
ENSG00000224389	C4B	protein_coding	0.359976	0.296029	0.00112625	8.36352e-05	11.0148	37.8344
ENSG00000187187	ZNF546	protein_coding	0.637034	0.629206	0.00113114	8.41555e-05	108.561	174.665
ENSG00000108830	RND2	protein_coding	0.392969	0.341489	0.00113114	8.41052e-05	15.3248	44.3952
ENSG00000169251	NMD3	protein_coding	1.47061	1.48185	0.00113212	8.42886e-05	1305.92	880.258
ENSG00000198858	R3HDM4	protein_coding	1.5032	1.51687	0.00113709	8.47378e-05	939.544	618.728
ENSG00000125037	EMC3	protein_coding	1.45931	1.4698	0.00114019	8.50702e-05	581.63	394.343
ENSG00000117408	IPO13	protein_coding	1.31348	1.31696	0.00114455	8.54554e-05	533.532	406.085
ENSG00000163191	S100A11	protein_coding	2.23751	2.42636	0.00114509	8.55568e-05	6173.94	2543.86
ENSG00000278705	H4C2	protein_coding	2.12956	2.2732	0.00115109	8.60654e-05	742.816	326.191
ENSG00000067955	CBFB	protein_coding	1.24088	1.2425	0.00115663	8.66024e-05	905.602	727.411
ENSG00000138061	CYP1B1	protein_coding	0.35066	0.282686	0.00116182	8.7052e-05	251.088	888.247
ENSG00000144935	TRPC1	protein_coding	0.52743	0.5079	0.00116318	8.73539e-05	91.0172	179.125
ENSG00000035862	TIMP2	protein_coding	0.469609	0.439827	0.00116318	8.72835e-05	906.724	2061.74
ENSG00000166405	RIC3	protein_coding	0.418506	0.375941	0.00116318	8.73995e-05	314.86	836.768
ENSG00000175764	TTLL11	protein_coding	0.536098	0.517741	0.00116403	8.75869e-05	188.917	364.157
ENSG00000176971	FIBIN	protein_coding	0.301371	0.202139	0.00116403	8.75268e-05	9.00431	44.4252
ENSG00000134825	TMEM258	protein_coding	1.56173	1.58055	0.00117317	8.83988e-05	227.526	143.641
ENSG00000164920	OSR2	protein_coding	0.382745	0.328276	0.00117317	8.8351e-05	78.8366	240.508
ENSG00000149596	JPH2	protein_coding	0.302797	0.20525	0.0011751	8.86061e-05	101.877	495.252
ENSG00000049283	EPN3	protein_coding	1.84737	1.90941	0.00117854	8.89273e-05	1787.75	935.279
ENSG00000111077	TNS2	protein_coding	0.561985	0.547002	0.00118014	8.91111e-05	740.163	1351.87
ENSG00000141367	CLTC	protein_coding	1.65955	1.68959	0.0011809	8.92308e-05	7483.63	4428.59
ENSG00000145681	HAPLN1	protein_coding	2.75347	3.33222	0.00118378	8.95107e-05	49.3696	15.2876
ENSG00000135387	CAPRIN1	protein_coding	1.51136	1.52578	0.00118698	8.98153e-05	5109.15	3347.17
ENSG00000100888	CHD8	protein_coding	1.23012	1.23155	0.00118764	8.99282e-05	3531.61	2865.07
ENSG00000172500	FIBP	protein_coding	1.35769	1.36283	0.00119149	9.02828e-05	509.551	372.745
ENSG00000166402	TUB	protein_coding	0.41788	0.37483	0.00119867	9.09533e-05	110.622	295.231
ENSG00000153395	LPCAT1	protein_coding	1.71892	1.75755	0.00119933	9.10669e-05	1429.8	813.81
ENSG00000146386	ABRACL	protein_coding	1.82077	1.87742	0.00119939	9.11574e-05	437.586	232.673
ENSG00000150594	ADRA2A	protein_coding	0.419537	0.376946	0.00119939	9.1198e-05	40.3122	107.058
ENSG00000003987	MTMR7	protein_coding	0.293857	0.186681	0.00121118	9.21587e-05	6.49355	34.8668
ENSG00000116525	TRIM62	protein_coding	1.57775	1.59837	0.00121388	9.24281e-05	618.374	385.479
ENSG00000102158	MAGT1	protein_coding	1.45236	1.46254	0.00121695	9.27658e-05	1523.13	1038.83
ENSG00000084636	COL16A1	protein_coding	0.377886	0.321068	0.00121695	9.27905e-05	1458.49	4541.48
ENSG00000119777	TMEM214	protein_coding	1.3698	1.37548	0.00122357	9.33597e-05	1212.84	880.657
ENSG00000101361	NOP56	protein_coding	1.40425	1.41161	0.0012243	9.35452e-05	1194.33	845.187
ENSG00000148357	HMCN2	protein_coding	0.33522	0.258215	0.0012243	9.35145e-05	180.881	699.134
ENSG00000135404	CD63	protein_coding	1.64625	1.67474	0.00122513	9.36728e-05	4749.18	2835.43
ENSG00000084733	RAB10	protein_coding	1.45099	1.46107	0.00122614	9.38147e-05	2573.58	1760.13
ENSG00000160710	ADAR	protein_coding	1.40581	1.41325	0.00122775	9.40034e-05	5892.46	4168.39
ENSG00000137727	ARHGAP20	protein_coding	0.410914	0.365493	0.00122928	9.41852e-05	49.3491	135.285
ENSG00000059377	TBXAS1	protein_coding	0.507127	0.48412	0.00123404	9.46806e-05	106.202	220.183
ENSG00000130830	MPP1	protein_coding	0.451523	0.417152	0.00123429	9.47649e-05	47.6895	114.736
ENSG00000169515	CCDC8	protein_coding	0.365473	0.303216	0.00124057	9.54435e-05	82.4869	272.491
ENSG00000160219	GAB3	protein_coding	0.470058	0.439966	0.00124302	9.56981e-05	67.4825	154.1
ENSG00000166819	PLIN1	protein_coding	0.497729	0.472901	0.00124435	9.5866e-05	59.2577	125.13
ENSG00000166226	CCT2	protein_coding	1.51258	1.52721	0.0012467	9.61297e-05	1224.65	800.612
ENSG00000178187	ZNF454	protein_coding	0.384745	0.329846	0.00124775	9.63256e-05	38.6728	116.321
ENSG00000151458	ANKRD50	protein_coding	1.62186	1.64747	0.00125143	9.6676e-05	4055.73	2460.51
ENSG00000171940	ZNF217	protein_coding	1.55305	1.57131	0.00125196	9.67828e-05	3335.65	2122.24
ENSG00000136546	SCN7A	protein_coding	0.315455	0.225699	0.00125359	9.69754e-05	54.4485	241.61
ENSG00000197766	CFD	protein_coding	0.38868	0.335557	0.00125632	9.72526e-05	452.914	1350.16
ENSG00000129521	EGLN3	protein_coding	1.94192	2.02757	0.00125793	9.77526e-05	1785.09	880.296
ENSG00000204463	BAG6	protein_coding	1.52805	1.54404	0.00125793	9.751e-05	3516.97	2276.5
ENSG00000120278	PLEKHG1	protein_coding	1.34249	1.34706	0.00125793	9.77763e-05	1820.76	1350.2
ENSG00000156042	CFAP70	protein_coding	0.548214	0.531279	0.00125793	9.76159e-05	178.564	335.209
ENSG00000141576	RNF157	protein_coding	0.442082	0.405267	0.00125793	9.76597e-05	70.3863	174.045
ENSG00000005243	COPZ2	protein_coding	0.437993	0.399992	0.00125793	9.77679e-05	50.758	126.862
ENSG00000143761	ARF1	protein_coding	1.63236	1.6593	0.00126497	9.85363e-05	3927.52	2366.09
ENSG00000171552	BCL2L1	protein_coding	1.53533	1.55198	0.00126497	9.8534e-05	1661.74	1070.28
ENSG00000165996	HACD1	protein_coding	0.457341	0.424171	0.00126497	9.84603e-05	44.7492	104.81
ENSG00000090530	P3H2	protein_coding	0.536633	0.518127	0.00127149	9.91658e-05	232.112	448.408
ENSG00000108671	PSMD11	protein_coding	1.36569	1.37123	0.00127282	9.93372e-05	1004.79	732.697
ENSG00000136044	APPL2	protein_coding	1.32744	1.33147	0.00127954	9.99292e-05	766.242	575.045
ENSG00000259956	RBM15B	protein_coding	1.57509	1.59561	0.00128324	0.000100286	1959.16	1226.93
ENSG00000143093	STRIP1	protein_coding	1.31334	1.3169	0.00128387	0.000100471	1126.46	853.118
ENSG00000178952	TUFM	protein_coding	1.54884	1.56679	0.00128574	0.000100753	1866.12	1190.32
ENSG00000084623	EIF3I	protein_coding	1.49195	1.50504	0.00128816	0.000101011	1664.64	1105.21
ENSG00000121577	POPDC2	protein_coding	0.480274	0.451824	0.00129497	0.000101731	22.4941	49.9464
ENSG00000206579	XKR4	protein_coding	0.29351	0.184638	0.00129497	0.00010175	22.5931	121.921
ENSG00000144891	AGTR1	protein_coding	0.332731	0.252476	0.00129525	0.00010184	8.98155	35.5714
ENSG00000258839	MC1R	protein_coding	0.534083	0.515063	0.00129553	0.000101931	108.365	210.108
ENSG00000165521	EML5	protein_coding	0.49349	0.467767	0.00129652	0.000102077	69.8207	149.933
ENSG00000170921	TANC2	protein_coding	1.50675	1.52105	0.00129736	0.000102212	5458.9	3587.35
ENSG00000180061	TMEM150B	protein_coding	0.321606	0.233196	0.00129787	0.000102321	8.91625	37.6446
ENSG00000110881	ASIC1	protein_coding	0.359587	0.293207	0.00130329	0.000102954	21.31	72.2317
ENSG00000154330	PGM5	protein_coding	0.319432	0.231372	0.00130329	0.000102865	272.981	1179.24
ENSG00000198286	CARD11	protein_coding	1.68999	1.7249	0.0013034	0.000103101	3650.59	2114.83
ENSG00000091436	MAP3K20	protein_coding	0.498996	0.474317	0.0013034	0.000103042	510.011	1075.34
ENSG00000198189	HSD17B11	protein_coding	1.99814	2.10044	0.00130554	0.00010336	685.217	325.654
ENSG00000198846	TOX	protein_coding	0.39348	0.579482	0.00130554	0.000103477	59.6749	103.207
ENSG00000105784	RUNDC3B	protein_coding	0.354308	0.285367	0.00130554	0.000103452	21.2905	74.4519
ENSG00000167468	GPX4	protein_coding	1.69847	1.29597	0.00130894	0.000103885	2513.14	1938.99
ENSG00000068028	RASSF1	protein_coding	0.586268	0.573691	0.00131545	0.000104523	192.49	336.55
ENSG00000101146	RAE1	protein_coding	1.30353	1.30678	0.00131563	0.000104709	529.827	404.72
ENSG00000167191	GPRC5B	protein_coding	0.602031	0.591025	0.00131563	0.000104694	227.125	384.628
ENSG00000218336	TENM3	protein_coding	0.345722	0.272915	0.00131563	0.000104763	49.4814	181.512
ENSG00000117751	PPP1R8	protein_coding	1.44775	1.45776	0.00131615	0.000104968	480.11	328.433
ENSG00000112210	RAB23	protein_coding	0.508935	0.485926	0.00131615	0.00010489	228.456	470.525
ENSG00000288637		protein_coding	0.534612	0.515382	0.00131641	0.000105104	18.3322	35.0421
ENSG00000154529	CNTNAP3B	protein_coding	0.384507	0.328885	0.00131834	0.000105328	55.9313	169.521
ENSG00000103507	BCKDK	protein_coding	1.4861	1.49882	0.0013197	0.000105506	502.513	334.132
ENSG00000189377	CXCL17	protein_coding	2.79341	3.4304	0.00132351	0.000105918	471.988	137.398
ENSG00000147123	NDUFB11	protein_coding	1.627	1.65351	0.00132407	0.000106135	519.227	312.989
ENSG00000144597	EAF1	protein_coding	1.50249	1.51649	0.00133297	0.000106981	538.166	353.71
ENSG00000184985	SORCS2	protein_coding	0.359808	0.293624	0.00133297	0.00010699	73.4467	249.521
ENSG00000156504	PABIR2	protein_coding	1.2979	1.30099	0.00133542	0.000107257	653.13	499.921
ENSG00000198885	ITPRIPL1	protein_coding	0.385603	0.329769	0.001336	0.000107374	18.5657	56.056
ENSG00000100628	ASB2	protein_coding	0.349236	0.277877	0.00133678	0.000107567	91.0375	326.948
ENSG00000089041	P2RX7	protein_coding	0.445563	0.408999	0.00133891	0.000107821	55.9987	137.142
ENSG00000164109	MAD2L1	protein_coding	1.88272	1.95486	0.00133928	0.000107981	66.0735	34.4372
ENSG00000126091	ST3GAL3	protein_coding	0.585184	0.572453	0.00133928	0.000107992	313.966	549.309
ENSG00000071246	VASH1	protein_coding	0.574658	0.560763	0.00134416	0.000108456	280.065	499.987
ENSG00000163508	EOMES	protein_coding	0.359686	0.293125	0.0013453	0.000108619	16.2187	55.7526
ENSG00000164604	GPR85	protein_coding	0.551174	0.534443	0.00134616	0.00010876	32.1089	60.6758
ENSG00000088827	SIGLEC1	protein_coding	0.470425	0.439789	0.00134848	0.000109019	106.481	242.826
ENSG00000141665	FBXO15	protein_coding	0.435266	0.395416	0.00135562	0.000109739	21.7545	54.9267
ENSG00000111254	AKAP3	protein_coding	0.529207	0.508967	0.00135627	0.000109863	22.1474	44.1054
ENSG00000134086	VHL	protein_coding	1.33761	1.34207	0.00135654	0.000109957	2101.99	1564.72
ENSG00000204740	MALRD1	protein_coding	0.341738	0.265499	0.00135843	0.000110213	15.2597	57.5166
ENSG00000130332	LSM7	protein_coding	1.42867	1.43755	0.00136061	0.000110502	412.383	285.96
ENSG00000162521	RBBP4	protein_coding	1.45459	1.46513	0.00136064	0.000110577	3056.77	2085.08
ENSG00000168569	TMEM223	protein_coding	1.41515	1.42324	0.00136745	0.000111274	155.836	108.582
ENSG00000115295	CLIP4	protein_coding	0.681526	0.676252	0.00137272	0.000111849	726.458	1074.89
ENSG00000168546	GFRA2	protein_coding	0.353857	0.283865	0.00138231	0.000112849	31.1026	109.218
ENSG00000130733	YIPF2	protein_coding	1.54996	1.56828	0.00138663	0.000113348	591.362	376.732
ENSG00000126785	RHOJ	protein_coding	0.477401	0.448145	0.00138824	0.000113553	82.7902	185.195
ENSG00000146109	ABT1	protein_coding	1.59133	1.61392	0.00139239	0.00011404	450.137	278.056
ENSG00000062038	CDH3	protein_coding	1.90215	1.9794	0.00139588	0.000114614	905.472	457.574
ENSG00000100714	MTHFD1	protein_coding	1.29709	1.30018	0.00139588	0.000114581	1057.32	813.798
ENSG00000138685	FGF2	protein_coding	0.406105	0.357785	0.00139588	0.000114621	50.4341	141.516
ENSG00000167861	HID1	protein_coding	1.74761	1.7923	0.00139814	0.000114906	1844.5	1028.4
ENSG00000137714	FDX1	protein_coding	1.4847	1.49744	0.00139814	0.000114954	308.242	205.5
ENSG00000164078	MST1R	protein_coding	1.96954	2.06511	0.00139923	0.000115468	2155.97	1043.84
ENSG00000101935	AMMECR1	protein_coding	1.55785	1.57698	0.00139923	0.000115709	454.642	287.681
ENSG00000247077	PGAM5	protein_coding	1.53412	1.55103	0.00139923	0.000115242	591.454	381.147
ENSG00000175324	LSM1	protein_coding	1.4524	1.46282	0.00139923	0.000115704	235.856	160.753
ENSG00000184887	BTBD6	protein_coding	1.43	1.43903	0.00139923	0.000115408	653.306	452.73
ENSG00000263001	GTF2I	protein_coding	1.31665	1.32038	0.00139923	0.000115702	4212.62	3188.49
ENSG00000026103	FAS	protein_coding	0.562698	0.547272	0.00139923	0.000115665	287.09	525.814
ENSG00000184113	CLDN5	protein_coding	0.436293	0.397029	0.00139923	0.000115327	51.0578	129.464
ENSG00000160801	PTH1R	protein_coding	0.346735	0.272761	0.00140103	0.000115932	27.1459	99.061
ENSG00000163902	RPN1	protein_coding	1.51172	1.52666	0.00140229	0.000116184	2869.85	1879.94
ENSG00000169976	SF3B5	protein_coding	1.79805	1.85208	0.00140365	0.000116372	417.77	224.708
ENSG00000170043	TRAPPC1	protein_coding	1.7037	1.7412	0.00140403	0.000116662	377.545	215.983
ENSG00000179041	RRS1	protein_coding	1.58256	1.60437	0.00140403	0.000116558	301.278	187.334
ENSG00000135525	MAP7	protein_coding	1.54354	1.56136	0.00140403	0.000116863	2681.21	1715.93
ENSG00000167193	CRK	protein_coding	1.29613	1.29919	0.00140403	0.000116704	1246.06	959.021
ENSG00000166825	ANPEP	protein_coding	0.447943	0.814592	0.00140403	0.000116825	243.551	299.234
ENSG00000131044	TTLL9	protein_coding	0.349163	0.276105	0.00140403	0.00011676	19.0151	68.982
ENSG00000150510	FAM124A	protein_coding	0.390109	0.335542	0.0014076	0.000117368	18.1329	54.3511
ENSG00000128656	CHN1	protein_coding	0.486841	0.459387	0.00140963	0.000117761	77.1403	168.579
ENSG00000100139	MICALL1	protein_coding	1.48286	1.49554	0.00141116	0.000117963	2956.8	1976.1
ENSG00000164659	ELAPOR2	protein_coding	1.54835	1.56663	0.0014112	0.000118041	1116.61	711.546
ENSG00000123353	ORMDL2	protein_coding	1.67626	1.70973	0.00141549	0.000118625	334.264	195.056
ENSG00000185825	BCAP31	protein_coding	1.59731	1.62075	0.00141549	0.000118607	2889.77	1782.26
ENSG00000198467	TPM2	protein_coding	0.370534	0.155003	0.00141549	0.000118569	1525.11	9836.51
ENSG00000167371	PRRT2	protein_coding	0.435962	0.396278	0.00141587	0.000118731	39.9831	100.603
ENSG00000131773	KHDRBS3	protein_coding	0.458388	0.424563	0.00141927	0.000119166	63.0145	148.525
ENSG00000136425	CIB2	protein_coding	1.62805	1.65519	0.00141928	0.000119242	167.397	101.507
ENSG00000273703	H2BC14	protein_coding	2.75168	3.35409	0.00141991	0.000119443	96.1134	28.5136
ENSG00000090097	PCBP4	protein_coding	1.62553	1.65237	0.00141991	0.000119496	539.95	326.468
ENSG00000165633	VSTM4	protein_coding	0.417884	0.373042	0.00142435	0.000119969	225.507	604.985
ENSG00000023734	STRAP	protein_coding	1.50636	1.52091	0.00142997	0.000120518	851.544	559.168
ENSG00000204851	PNMA8B	protein_coding	0.369176	0.305487	0.00143173	0.000120742	30.8327	99.7845
ENSG00000111726	CMAS	protein_coding	1.52913	1.54565	0.00143206	0.000120892	414.746	267.194
ENSG00000143319	ISG20L2	protein_coding	1.33271	1.33703	0.00143206	0.000121138	817.898	610.477
ENSG00000186416	NKRF	protein_coding	1.31955	1.3234	0.00143206	0.000121065	303.784	226.508
ENSG00000185345	PRKN	protein_coding	0.66233	0.655837	0.00143206	0.000121121	171.617	262.418
ENSG00000130545	CRB3	protein_coding	1.64854	1.6783	0.00143401	0.000121388	296.098	176.078
ENSG00000130311	DDA1	protein_coding	1.53599	1.5532	0.00144851	0.000122846	775.404	497.652
ENSG00000164066	INTU	protein_coding	0.76838	0.766463	0.00144888	0.000122954	556.903	726.676
ENSG00000018625	ATP1A2	protein_coding	0.305578	0.203422	0.00145217	0.000123309	90.9135	445.762
ENSG00000163220	S100A9	protein_coding	3.18485	4.56866	0.00146932	0.000124999	696.715	152.868
ENSG00000147394	ZNF185	protein_coding	1.60136	1.62544	0.00147234	0.000125567	1303.7	801.073
ENSG00000183337	BCOR	protein_coding	1.35843	1.36382	0.00147234	0.000125547	2075.13	1518.99
ENSG00000109606	DHX15	protein_coding	1.27755	1.28012	0.00147234	0.000125408	2899.3	2262.42
ENSG00000160972	PPP1R16A	protein_coding	1.69551	1.73229	0.00147392	0.00012578	955.725	550.938
ENSG00000155966	AFF2	protein_coding	0.370994	0.600775	0.00148019	0.000126549	47.2445	78.8324
ENSG00000144730	IL17RD	protein_coding	0.459803	0.426016	0.00148019	0.000126534	75.3932	177.299
ENSG00000175745	NR2F1	protein_coding	0.441949	0.403693	0.00148362	0.000126921	335.055	829.86
ENSG00000047230	CTPS2	protein_coding	1.31564	1.31937	0.00148484	0.000127104	699.122	528.405
ENSG00000159399	HK2	protein_coding	1.76267	1.81074	0.00149027	0.000127675	3738.66	2064.65
ENSG00000221818	EBF2	protein_coding	0.366157	0.300913	0.00149027	0.000127726	32.4485	107.814
ENSG00000181873	IBA57	protein_coding	0.756748	0.754492	0.00149349	0.000128081	389.057	516.549
ENSG00000187950	OVCH1	protein_coding	0.314692	0.218154	0.00149381	0.000128187	10.442	48.112
ENSG00000053328	METTL24	protein_coding	0.392214	0.337772	0.00149539	0.000128402	23.0596	68.5227
ENSG00000158555	GDPD5	protein_coding	0.449005	0.412423	0.00149609	0.00012862	100.896	244.949
ENSG00000196358	NTNG2	protein_coding	0.414938	0.368066	0.00149609	0.000128559	22.0917	59.6009
ENSG00000180879	SSR4	protein_coding	1.73624	1.77969	0.00150183	0.000129418	948.078	531.998
ENSG00000162104	ADCY9	protein_coding	0.541391	0.522847	0.00150183	0.000129432	467.067	893.172
ENSG00000117308	GALE	protein_coding	1.56997	1.59069	0.00150349	0.000129805	888.594	558.251
ENSG00000160179	ABCG1	protein_coding	1.56078	1.58055	0.00150349	0.000129883	1585.26	1002.23
ENSG00000086232	EIF2AK1	protein_coding	1.39668	1.40394	0.00150349	0.000129802	1586.43	1128.98
ENSG00000143514	TP53BP2	protein_coding	1.34225	1.34699	0.00150349	0.000129892	1206.49	894.803
ENSG00000105369	CD79A	protein_coding	0.27956	0.490423	0.00150546	0.000130221	76.7699	156.654
ENSG00000073712	FERMT2	protein_coding	0.449008	0.412441	0.00150622	0.000130367	245.815	596.045
ENSG00000213281	NRAS	protein_coding	1.54591	1.56419	0.00151217	0.000130962	707.359	451.342
ENSG00000132507	EIF5A	protein_coding	1.50405	1.51859	0.00151241	0.000131063	2795.41	1840.06
ENSG00000153291	SLC25A27	protein_coding	0.515611	0.493009	0.00151549	0.000131494	260.091	527.89
ENSG00000105894	PTN	protein_coding	0.338115	0.257972	0.00151549	0.00013157	65.1487	252.955
ENSG00000112715	VEGFA	protein_coding	2.00019	2.10709	0.00151629	0.000131754	9695.59	4601.79
ENSG00000137491	SLCO2B1	protein_coding	0.539149	0.520249	0.00151629	0.000131799	317.806	611.698
ENSG00000206077	ZDHHC11B	protein_coding	0.421471	0.376994	0.00151904	0.000132118	187.314	496.024
ENSG00000151835	SACS	protein_coding	0.466672	0.434319	0.0015221	0.000132464	278.973	642.427
ENSG00000141052	MYOCD	protein_coding	0.368501	0.304042	0.00152413	0.000132737	152.165	499.966
ENSG00000204272	NBDY	protein_coding	1.88679	1.96175	0.00152562	0.000133336	467.627	237.434
ENSG00000088930	XRN2	protein_coding	1.36623	1.37201	0.00152562	0.000133121	1972.72	1436.8
ENSG00000145743	FBXL17	protein_coding	1.2784	1.281	0.00152562	0.000133187	629.188	488.06
ENSG00000070061	ELP1	protein_coding	0.753137	0.750765	0.00152562	0.000133294	1063.39	1418.58
ENSG00000161544	CYGB	protein_coding	0.504737	0.480194	0.00152562	0.000133047	317.037	660.204
ENSG00000244486	SCARF2	protein_coding	0.485249	0.456783	0.00152575	0.000133428	75.0877	163.702
ENSG00000183775	KCTD16	protein_coding	2.94844	3.86375	0.00153456	0.00013436	128.849	34.0643
ENSG00000273749	CYFIP1	protein_coding	1.35072	1.35583	0.00153677	0.00013466	3024.8	2230.18
ENSG00000164404	GDF9	protein_coding	0.469753	0.437749	0.00153908	0.000135	29.6452	68.1977
ENSG00000143344	RGL1	protein_coding	0.591564	0.579119	0.0015423	0.000135445	417.596	721.492
ENSG00000185532	PRKG1	protein_coding	0.387121	0.330358	0.0015423	0.000135427	152.096	459.889
ENSG00000108852	MPP2	protein_coding	0.388034	0.331372	0.00154347	0.000135711	52.2388	157.205
ENSG00000178363	CALML3	protein_coding	3.39577	5.5899	0.00155098	0.000136453	84.2891	15.5345
ENSG00000108511	HOXB6	protein_coding	2.11673	2.26612	0.00155231	0.000136653	1341.7	591.292
ENSG00000082701	GSK3B	protein_coding	1.25175	1.2537	0.00155423	0.000136903	2372.37	1890.68
ENSG00000198108	CHSY3	protein_coding	0.456035	0.420742	0.00156054	0.000137625	37.6284	89.1349
ENSG00000198646	NCOA6	protein_coding	1.43292	1.44236	0.00156156	0.000137797	2215.39	1533.41
ENSG00000099800	TIMM13	protein_coding	1.64215	1.67164	0.0015686	0.000138514	565.136	337.542
ENSG00000105726	ATP13A1	protein_coding	1.44774	1.45816	0.0015686	0.000138667	1662.05	1138.9
ENSG00000132688	NES	protein_coding	0.420715	0.37567	0.00156973	0.00013885	396.22	1054.12
ENSG00000160209	PDXK	protein_coding	1.46809	1.47993	0.0015712	0.000139063	4676.53	3159.29
ENSG00000181191	PJA1	protein_coding	1.56804	1.58877	0.00157505	0.000139487	598.423	375.664
ENSG00000108518	PFN1	protein_coding	1.61405	1.64003	0.00158016	0.00014004	4266.43	2600.69
ENSG00000189060	H1-0	protein_coding	1.63144	1.65962	0.00158249	0.000140396	1818.03	1095
ENSG00000132141	CCT6B	protein_coding	0.62112	0.611383	0.00158828	0.000140994	62.8209	103.774
ENSG00000148680	HTR7	protein_coding	2.46982	2.82067	0.00160181	0.000142619	347.814	123.16
ENSG00000170153	RNF150	protein_coding	0.441844	0.40282	0.00160181	0.000142547	121.131	300.587
ENSG00000196109	ZNF676	protein_coding	0.324655	0.607317	0.00160633	0.000143106	25.3871	42.012
ENSG00000144668	ITGA9	protein_coding	0.484607	0.455832	0.00160838	0.000143458	258.555	567.158
ENSG00000178031	ADAMTSL1	protein_coding	0.401637	0.349817	0.00160838	0.00014342	73.9522	211.678
ENSG00000206052	DOK6	protein_coding	0.41868	0.372706	0.00161096	0.000143859	69.1235	185.82
ENSG00000161681	SHANK1	protein_coding	0.333497	0.24823	0.00161472	0.000144279	24.6286	98.1517
ENSG00000163466	ARPC2	protein_coding	1.39511	1.4024	0.0016169	0.000144593	5770.49	4113.17
ENSG00000084093	REST	protein_coding	1.37747	1.38385	0.0016169	0.000144645	2012.64	1451.58
ENSG00000167895	TMC8	protein_coding	0.448179	0.410796	0.00161747	0.000144781	260.242	633.419
ENSG00000006007	GDE1	protein_coding	1.69631	1.73386	0.00161932	0.000145033	1151.78	663.74
ENSG00000144320	LNPK	protein_coding	1.55452	1.57394	0.00161979	0.000145161	697.104	442.67
ENSG00000169679	BUB1	protein_coding	1.76992	1.82033	0.00163009	0.000146256	226.555	124.722
ENSG00000177106	EPS8L2	protein_coding	1.7851	1.83846	0.00163026	0.000146357	5033.11	2736.59
ENSG00000118729	CASQ2	protein_coding	0.279196	0.141971	0.00163083	0.000146495	33.7317	236.632
ENSG00000109771	LRP2BP	protein_coding	0.564972	0.549232	0.00163598	0.000147043	43.8134	80.8372
ENSG00000130402	ACTN4	protein_coding	1.47742	1.49006	0.00163673	0.00014728	9141.57	6134.48
ENSG00000160111	CPAMD8	protein_coding	0.496565	0.470096	0.00163673	0.000147284	341.093	725.117
ENSG00000128626	MRPS12	protein_coding	1.6631	1.69569	0.00163932	0.000147603	228.845	134.547
ENSG00000151503	NCAPD3	protein_coding	1.2996	1.30287	0.00164074	0.000147818	868.732	667.968
ENSG00000115289	PCGF1	protein_coding	1.30707	1.3106	0.00164205	0.000148023	193.958	149.528
ENSG00000184575	XPOT	protein_coding	1.35877	1.3643	0.00164446	0.000148336	947.625	694.425
ENSG00000176438	SYNE3	protein_coding	0.449364	0.412151	0.00164446	0.000148415	332.819	807.837
ENSG00000240771	ARHGEF25	protein_coding	0.404921	0.353947	0.00164919	0.000148928	98.1534	276.513
ENSG00000139318	DUSP6	protein_coding	1.57225	1.59364	0.00165531	0.000149908	1939.18	1216
ENSG00000102221	JADE3	protein_coding	1.28615	1.28902	0.00165531	0.00014974	305.832	236.116
ENSG00000184619	KRBA2	protein_coding	0.652959	0.645673	0.00165531	0.000149918	384.853	595.576
ENSG00000172349	IL16	protein_coding	0.424769	0.380481	0.00165531	0.000149793	376.448	989.495
ENSG00000106809	OGN	protein_coding	0.273316	0.125007	0.00165531	0.000149687	16.1926	129.861
ENSG00000172986	GXYLT2	protein_coding	0.387611	0.330083	0.00166116	0.000150536	37.2789	113.13
ENSG00000198931	APRT	protein_coding	1.69476	1.73227	0.00166369	0.000150853	780.162	449.333
ENSG00000012223	LTF	protein_coding	0.299951	0.461091	0.00166462	0.000151025	95.7954	207.92
ENSG00000109063	MYH3	protein_coding	0.377499	0.315548	0.00166471	0.000151122	167.518	529.366
ENSG00000153707	PTPRD	protein_coding	0.368943	0.303227	0.00166557	0.000151288	133.977	441.645
ENSG00000130827	PLXNA3	protein_coding	1.60401	1.62908	0.00167119	0.000151886	2239.75	1373.71
ENSG00000137094	DNAJB5	protein_coding	0.424517	0.379881	0.00167453	0.000152278	62.0042	163.265
ENSG00000219607	PPP1R3G	protein_coding	1.77608	1.8279	0.00167782	0.000152693	168.374	92.0888
ENSG00000153956	CACNA2D1	protein_coding	0.40941	0.359912	0.00167782	0.000152755	84.2966	234.534
ENSG00000143816	WNT9A	protein_coding	0.597723	0.58569	0.00168485	0.000153484	141.502	241.647
ENSG00000156411	ATP5MJ	protein_coding	1.7873	1.39947	0.00168519	0.000153604	681.218	486.478
ENSG00000116830	TTF2	protein_coding	1.32745	1.33172	0.00168605	0.000153771	724.761	544.678
ENSG00000265354	TIMM23	protein_coding	1.58534	1.60821	0.00169276	0.000154473	496.741	307.85
ENSG00000143995	MEIS1	protein_coding	0.651444	0.644014	0.00170311	0.000155597	996.784	1547.76
ENSG00000138071	ACTR2	protein_coding	1.63341	1.66225	0.00170547	0.000155903	3605.01	2167.98
ENSG00000113615	SEC24A	protein_coding	1.38961	1.39666	0.0017071	0.000156142	772.876	552.047
ENSG00000285444		protein_coding	0.502787	0.476954	0.00171783	0.000157214	17.1621	37.1649
ENSG00000253368	TRNP1	protein_coding	1.90071	1.98131	0.00171826	0.000157344	1096.35	552.425
ENSG00000095713	CRTAC1	protein_coding	2.89662	3.74767	0.00172447	0.000158187	14496.1	3867.69
ENSG00000002587	HS3ST1	protein_coding	1.68021	1.71579	0.001726	0.000158473	915.992	533.509
ENSG00000141429	GALNT1	protein_coding	1.73135	1.77528	0.00173412	0.000159439	2853.99	1606.85
ENSG00000171425	ZNF581	protein_coding	1.69266	1.73013	0.00173412	0.000159374	276.564	159.062
ENSG00000035499	DEPDC1B	protein_coding	2.80254	3.52036	0.00173434	0.000159551	74.3319	21.5291
ENSG00000198626	RYR2	protein_coding	0.362655	0.29315	0.0017358	0.000159868	164.323	559.93
ENSG00000164107	HAND2	protein_coding	0.345223	0.266137	0.0017358	0.000159833	40.344	151.222
ENSG00000072571	HMMR	protein_coding	2.2191	2.42189	0.00173895	0.000160262	81.445	34.43
ENSG00000132591	ERAL1	protein_coding	1.51939	1.53567	0.00173895	0.000160425	446.779	290.12
ENSG00000188153	COL4A5	protein_coding	0.612037	0.601346	0.00173895	0.000160434	4339.55	7215.97
ENSG00000276231	PIK3R6	protein_coding	0.412398	0.36324	0.00174393	0.000161078	41.6019	114.537
ENSG00000174348	PODN	protein_coding	0.378241	0.316057	0.00174393	0.000161054	198.939	629.855
ENSG00000121073	SLC35B1	protein_coding	1.46151	1.47307	0.00174594	0.000161355	351.16	238.084
ENSG00000131653	TRAF7	protein_coding	1.48114	1.49424	0.00174739	0.000161766	1397.64	934.005
ENSG00000074416	MGLL	protein_coding	0.533851	0.513579	0.00174739	0.000161718	710.417	1383.43
ENSG00000188522	FAM83G	protein_coding	1.62563	1.65369	0.00174763	0.000161881	454.796	275.498
ENSG00000172260	NEGR1	protein_coding	0.347881	0.270258	0.00175006	0.000162198	74.6197	276.044
ENSG00000106299	WASL	protein_coding	1.44825	1.45892	0.00175115	0.000162635	1948.68	1333.63
ENSG00000204103	MAFB	protein_coding	0.663147	0.65647	0.00175115	0.000162534	299.631	456.253
ENSG00000162676	GFI1	protein_coding	0.468875	0.435941	0.00175115	0.000162583	52.885	121.471
ENSG00000018236	CNTN1	protein_coding	0.340918	0.259179	0.00175115	0.00016267	116.201	448.351
ENSG00000117013	KCNQ4	protein_coding	0.363269	0.292734	0.00175545	0.000163161	19.0965	63.8841
ENSG00000116237	ICMT	protein_coding	1.60015	1.62498	0.0017556	0.000163268	1215.04	747.487
ENSG00000019186	CYP24A1	protein_coding	2.10891	2.25956	0.00175935	0.000164323	2401.77	1062.68
ENSG00000168234	TTC39C	protein_coding	0.713368	0.70943	0.00175935	0.000164276	531.431	749.415
ENSG00000129993	CBFA2T3	protein_coding	0.493251	0.465659	0.00175935	0.000164215	157.816	338.553
ENSG00000131409	LRRC4B	protein_coding	0.401408	0.348103	0.00175935	0.000164151	28.1674	80.354
ENSG00000005022	SLC25A5	protein_coding	1.86439	1.93629	0.00175995	0.000164603	2108.32	1088.04
ENSG00000116649	SRM	protein_coding	1.40946	1.4177	0.00175995	0.000164541	355.683	251.34
ENSG00000174851	YIF1A	protein_coding	1.60464	1.62999	0.00176497	0.000165271	347.927	212.855
ENSG00000132622	HSPA12B	protein_coding	0.43609	0.394267	0.00176497	0.000165275	50.0907	126.577
ENSG00000059915	PSD	protein_coding	0.417367	0.36972	0.00176497	0.000165352	100.41	269.879
ENSG00000105171	POP4	protein_coding	1.38453	1.39137	0.00176608	0.000165549	320.605	229.964
ENSG00000198554	WDHD1	protein_coding	1.57155	1.59319	0.0017678	0.000165804	177.885	112.495
ENSG00000016402	IL20RA	protein_coding	1.75554	1.80412	0.00177037	0.000166169	737.436	407.511
ENSG00000105671	DDX49	protein_coding	1.39191	1.39919	0.00177126	0.000166784	436.875	310.723
ENSG00000163913	IFT122	protein_coding	0.617033	0.606733	0.00177126	0.000166766	552.322	910.864
ENSG00000171016	PYGO1	protein_coding	0.429506	0.385951	0.00177126	0.000166761	47.1705	122.354
ENSG00000116774	OLFML3	protein_coding	0.409287	0.359041	0.00177126	0.000166758	185.552	517.509
ENSG00000131386	GALNT15	protein_coding	0.358081	0.285376	0.00177126	0.00016658	32.5971	114.1
ENSG00000102996	MMP15	protein_coding	1.65034	1.6818	0.00177684	0.000167591	753.605	447.903
ENSG00000180346	TIGD2	protein_coding	1.62647	1.65463	0.00177684	0.000167552	335.343	201.967
ENSG00000197580	BCO2	protein_coding	0.598641	0.586496	0.00179332	0.00016924	60.502	104.208
ENSG00000139131	YARS2	protein_coding	1.47757	1.4904	0.00179362	0.000169363	260.583	173.76
ENSG00000169908	TM4SF1	protein_coding	2.47758	2.84657	0.00179552	0.000169638	482.176	169.56
ENSG00000232593	KANTR	protein_coding	0.686906	0.681628	0.00180554	0.000170679	551.551	808.093
ENSG00000163636	PSMD6	protein_coding	1.33195	1.33644	0.00180639	0.000170855	725.153	541.766
ENSG00000106948	AKNA	protein_coding	0.580576	0.566472	0.00181123	0.000171409	1641.57	2897.41
ENSG00000179889	PDXDC1	protein_coding	1.2522	1.25422	0.00181405	0.000171771	2746.85	2189.86
ENSG00000072958	AP1M1	protein_coding	1.32665	1.33096	0.00182131	0.000172555	814.305	611.211
ENSG00000135677	GNS	protein_coding	1.76252	1.81274	0.00182457	0.000173007	3984.19	2197.24
ENSG00000109458	GAB1	protein_coding	0.770203	0.768245	0.00183613	0.000174445	712.287	926.788
ENSG00000108106	UBE2S	protein_coding	1.53027	1.54782	0.0018501	0.000175869	375.596	242.225
ENSG00000267127		protein_coding	0.510725	0.485554	0.00185287	0.000176231	16.7826	34.4851
ENSG00000186908	ZDHHC17	protein_coding	0.74851	0.745897	0.00185801	0.000176818	552.757	742.848
ENSG00000117139	KDM5B	protein_coding	1.39809	1.40575	0.0018652	0.00017783	4850.13	3449.77
ENSG00000087191	PSMC5	protein_coding	1.27736	1.28004	0.00186682	0.000178149	1210.54	947.358
ENSG00000171148	TADA3	protein_coding	1.48051	1.49373	0.00187308	0.000178845	1279.96	856.302
ENSG00000173421	IHO1	protein_coding	0.40314	0.349208	0.00187446	0.000179076	17.1099	48.7171
ENSG00000131475	VPS25	protein_coding	1.57197	1.59381	0.00187796	0.00017951	383.778	239.895
ENSG00000059573	ALDH18A1	protein_coding	1.58096	1.60387	0.0018784	0.000179841	1032.83	643.848
ENSG00000122218	COPA	protein_coding	1.30316	1.30664	0.0018784	0.000179791	4099.73	3137.23
ENSG00000196990	FAM163B	protein_coding	0.333607	0.24353	0.0018784	0.00017985	10.4329	41.3324
ENSG00000182544	MFSD5	protein_coding	1.8481	1.91694	0.00187847	0.000179956	459.146	239.061
ENSG00000163481	RNF25	protein_coding	1.31229	1.31612	0.00188336	0.00018057	222.498	167.592
ENSG00000111335	OAS2	protein_coding	1.75119	1.79958	0.00188816	0.000181184	1102	612.035
ENSG00000129535	NRL	protein_coding	0.580259	0.565834	0.00189134	0.000181588	45.8744	82.2659
ENSG00000156304	SCAF4	protein_coding	1.25902	1.26123	0.00189151	0.000181705	1153.34	910.15
ENSG00000213859	KCTD11	protein_coding	1.64593	1.67717	0.00189518	0.000182171	744.581	443.402
ENSG00000198912	C1orf174	protein_coding	1.30003	1.30343	0.00189518	0.000182257	401.986	307.003
ENSG00000120992	LYPLA1	protein_coding	1.71768	1.76008	0.00189786	0.000182616	1724.8	979.054
ENSG00000099804	CDC34	protein_coding	1.41489	1.42358	0.0018995	0.000182974	611.737	429.208
ENSG00000110076	NRXN2	protein_coding	0.349288	0.270291	0.0018995	0.00018289	35.7351	131.836
ENSG00000278828	H3C10	protein_coding	2.02242	2.1426	0.00190207	0.000183322	202.314	94.2916
ENSG00000126262	FFAR2	protein_coding	0.292781	0.592816	0.00190855	0.000184249	24.2462	40.9071
ENSG00000126787	DLGAP5	protein_coding	2.56754	3.02611	0.0019104	0.00018463	77.302	25.9046
ENSG00000089127	OAS1	protein_coding	1.68867	1.72637	0.0019104	0.000184731	1794.19	1038.67
ENSG00000178078	STAP2	protein_coding	1.56167	1.58255	0.0019104	0.000184681	1011.05	637.699
ENSG00000127951	FGL2	protein_coding	0.448803	0.410114	0.00191721	0.00018549	351.236	856.759
ENSG00000160752	FDPS	protein_coding	1.3399	1.34477	0.00191933	0.000185896	914.872	680.812
ENSG00000167721	TSR1	protein_coding	1.26103	1.26329	0.00191933	0.000185899	991.322	782.657
ENSG00000066044	ELAVL1	protein_coding	1.42018	1.42919	0.00192182	0.000186472	1295.85	905.338
ENSG00000103647	CORO2B	protein_coding	0.437084	0.394818	0.00192182	0.000186648	44.6575	112.871
ENSG00000177363	LRRN4CL	protein_coding	0.436165	0.393637	0.00192182	0.00018639	63.2514	159.525
ENSG00000149294	NCAM1	protein_coding	0.309497	0.201118	0.00192182	0.000186591	125.611	624.038
ENSG00000172215	CXCR6	protein_coding	0.455756	0.418887	0.00192279	0.000186844	23.4846	56.7466
ENSG00000100280	AP1B1	protein_coding	1.47677	1.48978	0.00192366	0.00018703	3749.48	2515.69
ENSG00000141441	GAREM1	protein_coding	1.61495	1.64213	0.00192519	0.000187392	2249.1	1368.38
ENSG00000159674	SPON2	protein_coding	0.473382	0.440842	0.00192519	0.000187483	240.155	544.038
ENSG00000135966	TGFBRAP1	protein_coding	1.29471	1.29793	0.00192587	0.000187652	776.657	596.552
ENSG00000169418	NPR1	protein_coding	0.434342	0.391152	0.00192851	0.000188011	54.9663	140.437
ENSG00000143418	CERS2	protein_coding	1.61543	1.64269	0.0019286	0.000188121	1675.59	1019.43
ENSG00000139372	TDG	protein_coding	1.30862	1.3123	0.00193125	0.000188584	438.214	333.016
ENSG00000132837	DMGDH	protein_coding	0.472126	0.438963	0.00193125	0.000188521	31.1581	71.0882
ENSG00000189280	GJB5	protein_coding	1.99794	2.11013	0.00194178	0.000189878	251.898	118.943
ENSG00000161298	ZNF382	protein_coding	0.588418	0.574984	0.00194178	0.000189826	54.3891	94.8565
ENSG00000171817	ZNF540	protein_coding	0.584923	0.571169	0.00194178	0.00018992	61.0672	107.547
ENSG00000136250	AOAH	protein_coding	0.468312	0.434488	0.00195006	0.000190833	106.37	244.777
ENSG00000162300	ZFPL1	protein_coding	1.37651	1.38309	0.00195204	0.000191185	397.736	286.111
ENSG00000111087	GLI1	protein_coding	0.401071	0.346448	0.00195204	0.000191232	66.4097	191.352
ENSG00000100410	PHF5A	protein_coding	1.44137	1.45177	0.00195323	0.000191556	229.635	157.745
ENSG00000099995	SF3A1	protein_coding	1.36184	1.36771	0.00195323	0.00019148	2595.58	1897.07
ENSG00000112514	CUTA	protein_coding	1.66303	1.69695	0.00195834	0.000192178	749.83	441.149
ENSG00000271601	LIX1L	protein_coding	0.595317	0.582662	0.00195834	0.000192264	217.617	374.202
ENSG00000145293	ENOPH1	protein_coding	1.3346	1.33927	0.00195857	0.00019239	391.747	293.273
ENSG00000117266	CDK18	protein_coding	1.56885	1.59065	0.00196081	0.000192714	1121.88	704.155
ENSG00000146122	DAAM2	protein_coding	0.414301	0.364506	0.00196132	0.000192868	146.921	402.89
ENSG00000198597	ZNF536	protein_coding	0.358536	0.284365	0.00196171	0.00019301	77.4984	272.439
ENSG00000173372	C1QA	protein_coding	0.493522	0.465351	0.00196655	0.000193694	36.0039	78.0261
ENSG00000064490	RFXANK	protein_coding	1.35373	1.35923	0.0019673	0.000193871	378.769	277.168
ENSG00000136731	UGGT1	protein_coding	1.27878	1.28153	0.00197112	0.000194456	2219.07	1732.58
ENSG00000173641	HSPB7	protein_coding	0.326181	0.230611	0.00198113	0.000195549	34.5919	148.979
ENSG00000160867	FGFR4	protein_coding	0.414718	0.364937	0.00198194	0.000195733	83.5549	228.78
ENSG00000142273	CBLC	protein_coding	1.61101	1.63789	0.00198536	0.000196176	1086.81	662.333
ENSG00000064042	LIMCH1	protein_coding	1.53977	1.55854	0.00198794	0.000196641	4452.85	2856.8
ENSG00000165816	VWA2	protein_coding	0.49172	0.463056	0.00198794	0.000196575	196.294	424.004
ENSG00000182752	PAPPA	protein_coding	0.415028	0.365389	0.00199012	0.000196962	215.738	590.351
ENSG00000079246	XRCC5	protein_coding	1.50084	1.51595	0.00199089	0.00019717	4619.79	3046.57
ENSG00000156515	HK1	protein_coding	1.37441	1.38092	0.00199089	0.000197354	4216.86	3053.08
ENSG00000115318	LOXL3	protein_coding	0.46088	0.42481	0.00199089	0.000197271	59.6863	140.264
ENSG00000105366	SIGLEC8	protein_coding	0.421974	0.374194	0.00199788	0.000198257	15.8395	42.7153
ENSG00000105609	LILRB5	protein_coding	0.457724	0.420891	0.00200319	0.000198996	46.1492	109.946
ENSG00000181061	HIGD1A	protein_coding	1.61216	1.63922	0.00200435	0.000199217	329.812	201.544
ENSG00000145817	YIPF5	protein_coding	1.61896	1.64691	0.00201944	0.00020093	586.289	355.352
ENSG00000150275	PCDH15	protein_coding	0.294384	0.166166	0.00201944	0.000200881	9.54258	57.5765
ENSG00000158669	GPAT4	protein_coding	1.31745	1.32149	0.00202217	0.000201308	1446.28	1094.35
ENSG00000144619	CNTN4	protein_coding	0.443208	0.402351	0.00202314	0.00020162	64.6066	161.377
ENSG00000102034	ELF4	protein_coding	1.57541	1.59809	0.00202716	0.000202234	2255.99	1410.43
ENSG00000005302	MSL3	protein_coding	1.32284	1.32709	0.00202716	0.000202214	641.555	480.707
ENSG00000067704	IARS2	protein_coding	1.562	1.58319	0.00204007	0.000204362	1545.59	975.608
ENSG00000101310	SEC23B	protein_coding	1.44552	1.45634	0.00204007	0.000204492	909.734	624.26
ENSG00000176986	SEC24C	protein_coding	1.43263	1.44257	0.00204007	0.000204298	2132.74	1477.55
ENSG00000153574	RPIA	protein_coding	1.32381	1.32809	0.00204007	0.000204332	330.466	248.789
ENSG00000048740	CELF2	protein_coding	0.47452	0.44184	0.00204007	0.000204491	296.88	671.989
ENSG00000160307	S100B	protein_coding	0.390108	0.330008	0.00204007	0.000204353	13.3858	41.4024
ENSG00000213699	SLC35F6	protein_coding	1.54219	1.56129	0.0020419	0.000204783	694.697	444.512
ENSG00000227507	LTB	protein_coding	0.35509	0.594696	0.00205101	0.000205806	87.431	147.326
ENSG00000197122	SRC	protein_coding	1.56257	1.58388	0.00205506	0.000206646	5543.17	3498.78
ENSG00000135334	AKIRIN2	protein_coding	1.37394	1.38046	0.00205506	0.000206507	592.816	427.585
ENSG00000035141	FAM136A	protein_coding	1.30818	1.3119	0.00205506	0.000206646	580.235	441.283
ENSG00000101695	RNF125	protein_coding	0.544415	0.525109	0.00205506	0.000206611	72.2114	138.084
ENSG00000158864	NDUFS2	protein_coding	1.31856	1.32266	0.00205728	0.0002072	1380.43	1044.67
ENSG00000163239	TDRD10	protein_coding	0.394101	0.335519	0.00205728	0.000207294	23.3051	69.1491
ENSG00000168993	CPLX1	protein_coding	0.470317	0.436203	0.00205926	0.000207613	19.9398	45.8163
ENSG00000171298	GAA	protein_coding	1.60747	1.63412	0.00206031	0.000207936	1941.44	1187.58
ENSG00000053524	MCF2L2	protein_coding	0.409503	0.35728	0.00206031	0.000207906	101.074	282.724
ENSG00000130956	HABP4	protein_coding	0.550139	0.531553	0.0020633	0.000208456	173.143	326.434
ENSG00000168256	NKIRAS2	protein_coding	1.35442	1.36	0.00206362	0.000208598	497.083	365.357
ENSG00000069667	RORA	protein_coding	0.50417	0.477792	0.00206675	0.000209133	330.66	692.491
ENSG00000115041	KCNIP3	protein_coding	0.459095	0.422173	0.00206713	0.000209389	46.4322	110.085
ENSG00000153823	PID1	protein_coding	0.440075	0.398079	0.00206713	0.000209355	90.7797	228.3
ENSG00000115592	PRKAG3	protein_coding	0.315295	0.208211	0.00207498	0.000210294	8.87878	42.3536
ENSG00000142303	ADAMTS10	protein_coding	0.458567	0.421632	0.00207743	0.000210652	147.236	348.26
ENSG00000162599	NFIA	protein_coding	0.649565	0.641669	0.00208367	0.000211394	3158.14	4922.44
ENSG00000205250	E2F4	protein_coding	1.33994	1.34491	0.00208377	0.000211515	1056.75	783.221
ENSG00000172239	PAIP1	protein_coding	1.47726	1.49052	0.0020846	0.000211709	869.155	582.501
ENSG00000109452	INPP4B	protein_coding	1.51331	1.52971	0.00208522	0.000211883	2826.19	1846.82
ENSG00000138678	GPAT3	protein_coding	0.47224	0.438714	0.0020877	0.000212245	35.0477	80.3188
ENSG00000111331	OAS3	protein_coding	1.57525	1.59808	0.00209091	0.000212682	2344.92	1467.16
ENSG00000117682	DHDDS	protein_coding	1.23893	1.24071	0.00209606	0.000213317	897.491	722.494
ENSG00000183833	CFAP91	protein_coding	0.384244	0.320751	0.00209707	0.00021353	13.7187	42.737
ENSG00000149136	SSRP1	protein_coding	1.37298	1.37949	0.00209853	0.00021379	1921.75	1393.47
ENSG00000090372	STRN4	protein_coding	1.35058	1.35603	0.00210473	0.000214532	1828.32	1347.36
ENSG00000177990	DPY19L2	protein_coding	0.405401	0.351345	0.00212112	0.000216427	77.2687	220.052
ENSG00000135960	EDAR	protein_coding	0.463475	0.427734	0.0021253	0.000216966	87.7592	205.377
ENSG00000081237	PTPRC	protein_coding	0.426877	0.645667	0.00212552	0.000217101	817.322	1266.19
ENSG00000013619	MAMLD1	protein_coding	0.44222	0.400131	0.00212763	0.000217429	23.564	58.9801
ENSG00000120075	HOXB5	protein_coding	2.19828	2.39856	0.0021319	0.000217977	526.964	219.086
ENSG00000121892	PDS5A	protein_coding	1.22756	1.2291	0.00213365	0.00021827	2820.85	2292.13
ENSG00000091656	ZFHX4	protein_coding	0.402253	0.346902	0.00213918	0.000218948	299.894	864.398
ENSG00000187837	H1-2	protein_coding	1.87314	1.95065	0.00214333	0.000219486	3907.2	2002.31
ENSG00000141568	FOXK2	protein_coding	1.32301	1.32732	0.0021562	0.000220918	1640.18	1234.13
ENSG00000150627	WDR17	protein_coding	0.354757	0.276218	0.00215927	0.00022146	22.2376	81.1329
ENSG00000077721	UBE2A	protein_coding	1.32377	1.32809	0.00215982	0.000221641	486.17	365.429
ENSG00000150051	MKX	protein_coding	0.293391	0.159681	0.00215982	0.000221745	7.41355	45.7593
ENSG00000130413	STK33	protein_coding	0.362435	0.288164	0.00216059	0.000221938	28.8329	100.046
ENSG00000124209	RAB22A	protein_coding	1.47864	1.49212	0.00217464	0.000223497	1091.47	730.516
ENSG00000179091	CYC1	protein_coding	1.46273	1.47496	0.00217802	0.000223959	876.625	593.623
ENSG00000237172	B3GNT9	protein_coding	1.6038	1.63024	0.00218044	0.000224323	396.191	242.854
ENSG00000255690	TRIL	protein_coding	0.425623	0.37843	0.00218266	0.000224898	40.639	107.917
ENSG00000036530	CYP46A1	protein_coding	0.349023	0.266318	0.00218266	0.000224736	22.6215	84.5865
ENSG00000198848	CES1	protein_coding	0.338467	0.249445	0.00218266	0.000224796	76.1354	305.523
ENSG00000198821	CD247	protein_coding	0.405149	0.350493	0.00219882	0.000226679	93.5258	267.067
ENSG00000160113	NR2F6	protein_coding	1.60233	1.62868	0.00220648	0.000227585	1406.22	862.348
ENSG00000198258	UBL5	protein_coding	1.62817	1.65794	0.00221909	0.00022912	797.833	480.512
ENSG00000137731	FXYD2	protein_coding	0.335394	0.242511	0.00221909	0.000229055	12.927	52.4839
ENSG00000163755	HPS3	protein_coding	1.31343	1.31739	0.00221918	0.000229309	619.2	470.369
ENSG00000078687	TNRC6C	protein_coding	0.664031	0.657078	0.00221918	0.000229364	660.233	1004.47
ENSG00000164897	TMUB1	protein_coding	1.4545	1.46619	0.00223053	0.000230655	445.066	302.479
ENSG00000113594	LIFR	protein_coding	0.480611	0.448743	0.00223272	0.000230999	418.37	932.673
ENSG00000155749	FLACC1	protein_coding	0.460503	0.422935	0.00224462	0.000232468	26.6917	62.7011
ENSG00000125378	BMP4	protein_coding	0.462619	0.426258	0.00224627	0.000232757	176.626	414.653
ENSG00000174574	AKIRIN1	protein_coding	1.44677	1.45788	0.00225631	0.000233978	799.506	547.28
ENSG00000113384	GOLPH3	protein_coding	1.43354	1.44374	0.00225631	0.000234036	1250.78	864.665
ENSG00000152049	KCNE4	protein_coding	0.406942	0.352282	0.00226851	0.000235662	30.906	87.5183
ENSG00000162461	SLC25A34	protein_coding	0.606894	0.594988	0.00228367	0.000237357	44.2104	74.2473
ENSG00000183955	KMT5A	protein_coding	1.22114	1.43116	0.0022862	0.000237741	1035.33	720.297
ENSG00000163840	DTX3L	protein_coding	1.50466	1.52053	0.00228875	0.000238127	1443.68	948.896
ENSG00000084731	KIF3C	protein_coding	1.82284	1.88899	0.00229279	0.000238789	457.701	242.515
ENSG00000170759	KIF5B	protein_coding	1.3462	1.35152	0.00229279	0.000238687	3841.93	2842.34
ENSG00000106400	ZNHIT1	protein_coding	1.33234	1.33708	0.00229306	0.000239074	721.295	539.804
ENSG00000165072	MAMDC2	protein_coding	0.419915	0.370318	0.00229306	0.000239181	99.6594	269.348
ENSG00000103415	HMOX2	protein_coding	1.31769	1.32185	0.00229797	0.0002401	513.152	388.125
ENSG00000165060	FXN	protein_coding	0.682017	0.676188	0.00229797	0.000240091	86.1648	129.165
ENSG00000108370	RGS9	protein_coding	0.54035	0.519777	0.00229797	0.000240179	71.4379	138.647
ENSG00000143382	ADAMTSL4	protein_coding	0.495559	0.466764	0.00230222	0.000240848	193.363	414.416
ENSG00000077092	RARB	protein_coding	0.465722	0.429864	0.00230222	0.000240866	95.152	221.123
ENSG00000159588	CCDC17	protein_coding	0.642295	0.633666	0.00230969	0.00024177	133.55	210.942
ENSG00000157778	PSMG3	protein_coding	1.43315	1.44336	0.00231161	0.000242093	331.531	229.382
ENSG00000066629	EML1	protein_coding	0.52281	0.499329	0.0023123	0.000242287	169.307	339.085
ENSG00000134533	RERG	protein_coding	0.449649	0.409396	0.00231284	0.000242467	62.9574	153.922
ENSG00000164136	IL15	protein_coding	0.599493	0.586827	0.00231568	0.000242887	78.9929	135.448
ENSG00000176678	FOXL1	protein_coding	0.431985	0.386389	0.00232053	0.000243517	88.5304	229.537
ENSG00000103363	ELOB	protein_coding	1.53381	1.55257	0.00233553	0.000245215	927.169	596.425
ENSG00000109576	AADAT	protein_coding	1.61848	1.64727	0.00233638	0.000246292	401.522	242.528
ENSG00000075643	MOCOS	protein_coding	1.58703	1.61176	0.00233638	0.000245908	703.657	436.509
ENSG00000140157	NIPA2	protein_coding	1.44455	1.45558	0.00233638	0.000245686	623.212	427.61
ENSG00000116521	SCAMP3	protein_coding	1.40756	1.41614	0.00233638	0.000245609	609.127	429.671
ENSG00000048342	CC2D2A	protein_coding	0.562253	0.544945	0.00233638	0.000246283	262.481	481.703
ENSG00000204291	COL15A1	protein_coding	0.47131	0.436832	0.00233638	0.000246198	492.783	1128.28
ENSG00000116199	FAM20B	protein_coding	1.38728	1.39469	0.00234754	0.000247717	1682.84	1204.68
ENSG00000100387	RBX1	protein_coding	1.38287	1.39001	0.00234754	0.000247841	420.413	301.815
ENSG00000134830	C5AR2	protein_coding	0.412214	0.35869	0.00234892	0.000248111	18.2589	50.7429
ENSG00000164398	ACSL6	protein_coding	0.329379	0.230605	0.00235082	0.000248435	13.3402	57.764
ENSG00000135766	EGLN1	protein_coding	1.47019	1.48322	0.00235424	0.00024917	415.857	279.853
ENSG00000143622	RIT1	protein_coding	1.33017	1.33483	0.00235424	0.000249039	786.683	587.882
ENSG00000179431	FJX1	protein_coding	1.90767	1.99647	0.00235678	0.000249937	111.462	56.0298
ENSG00000077097	TOP2B	protein_coding	1.37073	1.37727	0.00235678	0.000249832	6223.28	4517.58
ENSG00000204220	PFDN6	protein_coding	1.34337	1.34861	0.00235776	0.000250415	296.605	218.207
ENSG00000134198	TSPAN2	protein_coding	0.415101	0.363304	0.00235776	0.000250246	57.3335	157.929
ENSG00000181036	FCRL6	protein_coding	0.384128	0.319048	0.0023615	0.000250936	14.1917	44.6771
ENSG00000267710	EDDM13	protein_coding	0.449456	0.408496	0.00236325	0.000251247	19.292	47.9347
ENSG00000105122	RASAL3	protein_coding	0.444032	0.401847	0.00237399	0.000252641	163.128	405.726
ENSG00000161847	RAVER1	protein_coding	1.32007	1.32436	0.00238528	0.000254094	577.782	436.452
ENSG00000175707	KDF1	protein_coding	1.59664	1.62264	0.00239256	0.00025509	270.43	165.971
ENSG00000109738	GLRB	protein_coding	0.359586	0.281204	0.00239256	0.000255122	12.5658	44.9431
ENSG00000115677	HDLBP	protein_coding	1.33572	1.34064	0.00239331	0.000255614	10343.5	7714.07
ENSG00000143502	SUSD4	protein_coding	0.595218	0.581983	0.00239331	0.000255898	236.765	407.476
ENSG00000119457	SLC46A2	protein_coding	0.392194	0.331051	0.00239331	0.000255521	77.9292	235.378
ENSG00000169884	WNT10B	protein_coding	0.379426	0.311157	0.00239331	0.000255961	11.614	36.9458
ENSG00000169718	DUS1L	protein_coding	1.60978	1.63761	0.00239711	0.000256494	1924.65	1173.85
ENSG00000165113	GKAP1	protein_coding	0.567535	0.550828	0.00239754	0.000256666	81.3152	147.855
ENSG00000121058	COIL	protein_coding	1.39989	1.40806	0.00240144	0.000257211	459.956	325.735
ENSG00000152818	UTRN	protein_coding	0.614878	0.603708	0.00240349	0.000257558	3532.4	5851.31
ENSG00000153767	GTF2E1	protein_coding	1.25813	1.26042	0.00240385	0.000257724	221.002	173.364
ENSG00000160695	VPS11	protein_coding	1.29126	1.29452	0.00240646	0.000258131	758.829	584.888
ENSG00000096063	SRPK1	protein_coding	1.36908	1.37557	0.00241279	0.000258937	2125.93	1544.71
ENSG00000145362	ANK2	protein_coding	0.378536	0.310752	0.00241566	0.000259373	162.787	523.839
ENSG00000135392	DNAJC14	protein_coding	1.34486	1.35018	0.0024189	0.000259849	478.155	353.703
ENSG00000184432	COPB2	protein_coding	1.40683	1.41544	0.00242767	0.000260918	2146.2	1515.99
ENSG00000082515	MRPL22	protein_coding	1.5311	1.54967	0.00243132	0.000261568	194.908	125.026
ENSG00000174332	GLIS1	protein_coding	0.359412	0.280513	0.00243132	0.000261447	19.2143	68.3138
ENSG00000164244	PRRC1	protein_coding	1.56776	1.59042	0.00244183	0.000262827	1101.76	691.402
ENSG00000196591	HDAC2	protein_coding	1.43463	1.44507	0.00244379	0.000263167	1569.73	1085.64
ENSG00000101337	TM9SF4	protein_coding	1.36334	1.36955	0.00244947	0.000263908	1887.95	1376.65
ENSG00000119865	CNRIP1	protein_coding	0.47612	0.442424	0.00245861	0.000265413	47.6003	107.984
ENSG00000165934	CPSF2	protein_coding	1.31062	1.31456	0.00246106	0.000265808	1134.81	863.053
ENSG00000134375	TIMM17A	protein_coding	1.33863	1.34368	0.00247151	0.000267066	380.78	282.425
ENSG00000170786	SDR16C5	protein_coding	0.365926	0.623274	0.00247546	0.000267624	29.1378	46.4836
ENSG00000171724	VAT1L	protein_coding	0.337035	0.242602	0.00247743	0.000267969	11.1807	46.153
ENSG00000137547	MRPL15	protein_coding	1.66477	1.7007	0.00247821	0.00026859	528.774	310.121
ENSG00000172315	TP53RK	protein_coding	1.51894	1.53643	0.00247821	0.000268403	389.079	252.634
ENSG00000067596	DHX8	protein_coding	1.25753	1.25982	0.00247821	0.000268527	1568.24	1245.96
ENSG00000170448	NFXL1	protein_coding	1.23977	1.24163	0.00247821	0.000268707	636.455	512.253
ENSG00000162733	DDR2	protein_coding	0.460109	0.422189	0.00247821	0.000268513	436.998	1035.37
ENSG00000024526	DEPDC1	protein_coding	2.46635	2.86639	0.00248081	0.00026912	48.148	17.2358
ENSG00000148204	CRB2	protein_coding	0.310877	0.1931	0.00248664	0.000269884	19.763	102.061
ENSG00000139190	VAMP1	protein_coding	0.568445	0.551751	0.00249058	0.000270559	131.555	238.298
ENSG00000136932	TRMO	protein_coding	0.729427	0.725916	0.0024907	0.00027084	197.588	272.141
ENSG00000171475	WIPF2	protein_coding	1.3699	1.37647	0.00249823	0.000271802	1929.29	1399.4
ENSG00000172716	SLFN11	protein_coding	0.498859	0.47023	0.00250362	0.000272623	123.048	262.205
ENSG00000050555	LAMC3	protein_coding	0.425664	0.376966	0.00250362	0.000272653	532.851	1413.61
ENSG00000105438	KDELR1	protein_coding	1.79757	1.85904	0.0025063	0.000273343	2383.14	1281.14
ENSG00000110324	IL10RA	protein_coding	0.487272	0.456048	0.0025063	0.000273782	239.824	526.2
ENSG00000163050	COQ8A	protein_coding	0.563231	0.545683	0.0025207	0.000275579	28.0946	52.9411
ENSG00000137656	BUD13	protein_coding	1.2405	1.24238	0.00252229	0.000275886	409.167	329.577
ENSG00000082458	DLG3	protein_coding	1.2655	1.26802	0.00252901	0.000276755	950.344	750.418
ENSG00000009844	VTA1	protein_coding	1.53141	1.55024	0.00253831	0.000277906	546.804	352.063
ENSG00000135077	HAVCR2	protein_coding	0.547465	0.527538	0.00253934	0.000278153	45.6589	87.979
ENSG00000075290	WNT8B	protein_coding	0.394064	0.332612	0.00254513	0.000278922	14.7074	44.172
ENSG00000065361	ERBB3	protein_coding	1.61465	1.64348	0.00254951	0.000279536	5533.16	3366.13
ENSG00000074660	SCARF1	protein_coding	0.572418	0.556155	0.00255405	0.000280194	296.267	531.912
ENSG00000145335	SNCA	protein_coding	0.406145	0.349818	0.00255405	0.000280304	57.4184	164.584
ENSG00000069535	MAOB	protein_coding	0.350529	0.265418	0.00256811	0.000281984	50.414	189.82
ENSG00000116586	LAMTOR2	protein_coding	1.72579	1.77257	0.00257562	0.000282944	351.801	197.864
ENSG00000101003	GINS1	protein_coding	1.72286	1.76957	0.00257748	0.000283285	132.777	76.3874
ENSG00000128713	HOXD11	protein_coding	0.33334	0.235255	0.00257999	0.000283696	8.32341	35.6377
ENSG00000004961	HCCS	protein_coding	1.5269	1.5453	0.00258669	0.000284726	244.634	157.632
ENSG00000125834	STK35	protein_coding	1.50852	1.52518	0.00258669	0.000284673	1510.43	989.661
ENSG00000146453	PNLDC1	protein_coding	0.368409	0.292546	0.00258669	0.000284844	11.6183	39.4819
ENSG00000172534	HCFC1	protein_coding	1.3182	1.32247	0.00259391	0.000285775	3546.58	2680.65
ENSG00000129009	ISLR	protein_coding	0.394883	0.333631	0.00259392	0.000285914	83.6132	251.102
ENSG00000198356	GET3	protein_coding	1.58719	1.6125	0.00260021	0.00028732	414.27	256.843
ENSG00000125107	CNOT1	protein_coding	1.41368	1.42285	0.00260021	0.000287397	6146.67	4318.89
ENSG00000198793	MTOR	protein_coding	1.31176	1.3158	0.00260021	0.000287171	2543.03	1932.44
ENSG00000117419	ERI3	protein_coding	1.2185	1.21992	0.00260021	0.000287449	555.91	455.736
ENSG00000175463	TBC1D10C	protein_coding	0.411161	0.356607	0.00260021	0.000286959	84.7195	237.89
ENSG00000087258	GNAO1	protein_coding	0.384033	0.317402	0.00261582	0.000289433	87.6117	275.47
ENSG00000083807	SLC27A5	protein_coding	0.683073	0.677104	0.00261769	0.000289917	121.341	180.906
ENSG00000103710	RASL12	protein_coding	0.410854	0.355983	0.00261769	0.000289821	64.6015	181.244
ENSG00000138794	CASP6	protein_coding	1.44869	1.46028	0.00262391	0.000290745	285.424	195.392
ENSG00000175866	BAIAP2	protein_coding	0.463822	0.426382	0.00262565	0.000291076	1059.41	2483.22
ENSG00000013563	DNASE1L1	protein_coding	1.37662	1.38361	0.00262709	0.000291375	437.117	314.929
ENSG00000137486	ARRB1	protein_coding	0.619955	0.609071	0.00263511	0.000292542	677.298	1112.2
ENSG00000178222	RNF212	protein_coding	0.36358	0.285543	0.00263511	0.000292467	19.4148	67.8408
ENSG00000143374	TARS2	protein_coding	1.29119	1.2945	0.00264062	0.000293568	610.929	472.51
ENSG00000103051	COG4	protein_coding	1.27298	1.27573	0.00264062	0.000293449	1093.45	856.231
ENSG00000123243	ITIH5	protein_coding	0.432208	0.385126	0.00264062	0.000293573	536.209	1392.65
ENSG00000127720	METTL25	protein_coding	0.775029	0.773064	0.00264355	0.000294317	160.467	207.939
ENSG00000198879	SFMBT2	protein_coding	0.5223	0.497988	0.00264355	0.000294196	321.768	646.032
ENSG00000100220	RTCB	protein_coding	1.43022	1.44053	0.00264556	0.00029524	1030.43	714.908
ENSG00000158458	NRG2	protein_coding	0.461106	0.422806	0.00264556	0.000295128	168.32	397.633
ENSG00000077063	CTTNBP2	protein_coding	0.434474	0.388064	0.00264556	0.000294825	130.706	336.217
ENSG00000126218	F10	protein_coding	0.338188	0.24318	0.00264556	0.000294961	25.2131	103.706
ENSG00000173402	DAG1	protein_coding	1.69218	1.73329	0.00264842	0.00029584	2707.93	1561.74
ENSG00000088205	DDX18	protein_coding	1.29925	1.30284	0.00264842	0.000295721	1092.68	837.798
ENSG00000071894	CPSF1	protein_coding	1.53441	1.55381	0.00265036	0.000296196	2533.52	1628.92
ENSG00000142208	AKT1	protein_coding	1.41977	1.4294	0.00266489	0.000298102	2940.65	2056.52
ENSG00000138867	GUCD1	protein_coding	1.40321	1.41177	0.00267407	0.000299411	928.01	656.664
ENSG00000213719	CLIC1	protein_coding	1.58997	1.61584	0.00267819	0.000300014	3340.97	2066.85
ENSG00000100911	PSME2	protein_coding	1.47177	1.48531	0.00268166	0.000300544	910.564	612.211
ENSG00000104043	ATP8B4	protein_coding	0.532378	0.509764	0.00268331	0.000300872	108.201	213.095
ENSG00000136169	SETDB2	protein_coding	0.769611	0.767482	0.00268627	0.000301345	349.404	454.825
ENSG00000170385	SLC30A1	protein_coding	1.50966	1.52658	0.00269312	0.000302381	842.955	551.306
ENSG00000272391	POM121C	protein_coding	1.32278	1.32728	0.00269312	0.00030254	1356.52	1019.5
ENSG00000130713	EXOSC2	protein_coding	0.74981	0.747033	0.00269312	0.000302468	533.091	715.417
ENSG00000120509	PDZD11	protein_coding	1.37779	1.38487	0.00269645	0.000303057	293.435	211.161
ENSG00000100804	PSMB5	protein_coding	1.65788	1.69346	0.00271203	0.000305238	601.883	354.758
ENSG00000136718	IMP4	protein_coding	1.29866	1.30225	0.00271203	0.000305209	607.36	465.428
ENSG00000160087	UBE2J2	protein_coding	1.19629	1.19734	0.00271573	0.000305831	770.723	643.846
ENSG00000267385		protein_coding	0.531573	0.508868	0.00271573	0.000306085	44.7602	88.2399
ENSG00000155367	PPM1J	protein_coding	0.407487	0.349649	0.00271573	0.000306017	13.8151	39.8328
ENSG00000172893	DHCR7	protein_coding	1.85487	1.93175	0.00272494	0.000307502	499.747	258.572
ENSG00000174695	TMEM167A	protein_coding	1.57075	1.59431	0.00272494	0.000307555	783.377	491.014
ENSG00000094963	FMO2	protein_coding	0.30753	0.181423	0.00272494	0.000307311	6.96029	38.4344
ENSG00000109625	CPZ	protein_coding	2.71505	3.41859	0.00272896	0.000308153	84.0893	24.7506
ENSG00000101182	PSMA7	protein_coding	1.42459	1.4346	0.00273415	0.000309089	1385.67	966.363
ENSG00000188818	ZDHHC11	protein_coding	0.482591	0.449508	0.00273415	0.000309171	102.413	227.328
ENSG00000196419	XRCC6	protein_coding	1.5309	1.55003	0.00273571	0.000309493	2923.84	1885.79
ENSG00000175544	CABP4	protein_coding	2.0492	2.19213	0.00273728	0.000310104	226.3	103.882
ENSG00000261794	GOLGA8H	protein_coding	0.433182	0.385181	0.00273728	0.000310075	22.5894	57.3273
ENSG00000154678	PDE1C	protein_coding	0.409837	0.353902	0.00273728	0.000309884	98.9481	279.885
ENSG00000005249	PRKAR2B	protein_coding	0.435983	0.389722	0.00273802	0.000310333	154.203	396.08
ENSG00000071553	ATP6AP1	protein_coding	1.64124	1.67439	0.00274273	0.000311157	2086.77	1245.53
ENSG00000172426	RSPH9	protein_coding	0.368725	0.291605	0.00274922	0.000312038	12.4917	42.4685
ENSG00000163827	LRRC2	protein_coding	0.371182	0.296482	0.00274972	0.00031224	18.6949	63.071
ENSG00000111371	SLC38A1	protein_coding	1.68709	1.72769	0.0027502	0.00031261	5532.59	3201.52
ENSG00000259330	INAFM2	protein_coding	1.50934	1.52635	0.0027502	0.000312876	447.121	292.34
ENSG00000143409	MINDY1	protein_coding	1.49045	1.50567	0.0027502	0.000312607	1140.75	756.222
ENSG00000163959	SLC51A	protein_coding	0.349537	0.261284	0.0027502	0.000312793	16.1611	61.7267
ENSG00000138386	NAB1	protein_coding	0.734116	0.730725	0.00275231	0.000313261	761.17	1042.51
ENSG00000185274	GALNT17	protein_coding	0.331837	0.230282	0.00275977	0.000314256	47.4633	205.299
ENSG00000165186	PTCHD1	protein_coding	2.67545	3.32151	0.00276562	0.000315215	522.348	157.355
ENSG00000121440	PDZRN3	protein_coding	0.384404	0.31697	0.00276562	0.00031509	278.615	878.714
ENSG00000135926	TMBIM1	protein_coding	1.76603	1.82196	0.00276778	0.000316286	4595.64	2521.85
ENSG00000142675	CNKSR1	protein_coding	1.55868	1.58098	0.00276778	0.000316339	1201.13	758.321
ENSG00000256029		protein_coding	0.490462	0.459025	0.00276778	0.00031617	17.4768	39.2626
ENSG00000084110	HAL	protein_coding	0.486455	0.453909	0.00276778	0.000316267	33.519	74.5156
ENSG00000100558	PLEK2	protein_coding	1.61701	1.6467	0.00276988	0.000316871	378.403	229.14
ENSG00000130714	POMT1	protein_coding	0.683627	0.677641	0.00277241	0.000317307	399.145	589.439
ENSG00000117410	ATP6V0B	protein_coding	1.64438	1.67808	0.00277347	0.000317575	648.393	385.57
ENSG00000144645	OSBPL10	protein_coding	0.583617	0.568525	0.002775	0.000317897	527.214	927.711
ENSG00000167700	MFSD3	protein_coding	1.72605	1.77378	0.00277643	0.000318208	241.026	135.46
ENSG00000179295	PTPN11	protein_coding	1.26799	1.27062	0.00277837	0.000318577	2137.03	1681.51
ENSG00000255587	RAB44	protein_coding	0.364232	0.285351	0.00279001	0.000320206	65.6765	228.949
ENSG00000099942	CRKL	protein_coding	1.52923	1.54829	0.00279096	0.000320506	2100.53	1355.62
ENSG00000044524	EPHA3	protein_coding	0.437449	0.391385	0.00279902	0.00032198	145.789	372.809
ENSG00000132677	RHBG	protein_coding	2.37811	2.71348	0.00280957	0.000323341	247.629	91.1453
ENSG00000174945	AMZ1	protein_coding	0.357804	0.274099	0.00280994	0.000323533	24.8963	89.711
ENSG00000158169	FANCC	protein_coding	0.686131	0.680278	0.00281601	0.000324381	225.043	331.649
ENSG00000173818	ENDOV	protein_coding	0.719111	0.715032	0.0028165	0.000324586	254.655	357.281
ENSG00000180370	PAK2	protein_coding	1.36538	1.37189	0.00282115	0.000325271	1772.04	1290.84
ENSG00000158292	GPR153	protein_coding	1.8286	1.89953	0.00283469	0.000327132	527.039	277.526
ENSG00000163531	NFASC	protein_coding	0.404213	0.345376	0.00284549	0.000328528	327.609	948.091
ENSG00000181856	SLC2A4	protein_coding	0.338268	0.240697	0.00284578	0.000329013	30.262	124.678
ENSG00000140832	MARVELD3	protein_coding	1.52198	1.54039	0.00284623	0.000329216	417.825	270.912
ENSG00000146858	ZC3HAV1L	protein_coding	1.70332	1.74709	0.00285323	0.000330327	176.255	100.523
ENSG00000167815	PRDX2	protein_coding	1.84259	1.9172	0.00286163	0.00033145	1481.52	772.208
ENSG00000099338	CATSPERG	protein_coding	0.547665	0.527255	0.00286322	0.000331786	151.831	288.003
ENSG00000114450	GNB4	protein_coding	0.524243	0.4998	0.00286733	0.000332413	178.788	357.563
ENSG00000102317	RBM3	protein_coding	1.41855	1.42825	0.0028709	0.000332979	2683.24	1877.28
ENSG00000116984	MTR	protein_coding	0.823069	0.822126	0.00287122	0.000333167	2305.16	2803.47
ENSG00000087152	ATXN7L3	protein_coding	1.38959	1.39748	0.0028782	0.000334129	1454.24	1039.95
ENSG00000105499	PLA2G4C	protein_coding	0.441228	0.395826	0.00288742	0.000335415	65.9846	166.352
ENSG00000110811	P3H3	protein_coding	0.461782	0.422774	0.00288825	0.000335907	159.081	376.114
ENSG00000131746	TNS4	protein_coding	1.7911	1.85324	0.00289472	0.00033692	6843.52	3691.13
ENSG00000089902	RCOR1	protein_coding	1.38651	1.39422	0.00289472	0.000336965	1175.05	840.828
ENSG00000110851	PRDM4	protein_coding	1.22372	1.22529	0.0028967	0.000337349	797.603	649.296
ENSG00000105755	ETHE1	protein_coding	1.5752	1.59964	0.00289915	0.000337788	362.061	226.079
ENSG00000080845	DLGAP4	protein_coding	1.35161	1.35748	0.00290465	0.000338697	1787.95	1315.08
ENSG00000139946	PELI2	protein_coding	0.503001	0.474227	0.00290465	0.000338888	231.468	488.185
ENSG00000064205	CCN5	protein_coding	0.341837	0.246392	0.00290465	0.000338885	13.7162	55.958
ENSG00000171004	HS6ST2	protein_coding	1.86828	1.95009	0.00290881	0.000339681	402.689	205.945
ENSG00000115556	PLCD4	protein_coding	0.342997	0.24852	0.00290881	0.00033963	52.0238	208.026
ENSG00000197471	SPN	protein_coding	0.476048	0.440872	0.00290942	0.00034006	151.283	343.584
ENSG00000183496	MEX3B	protein_coding	0.468927	0.431336	0.00290942	0.000339979	21.742	50.3471
ENSG00000182606	TRAK1	protein_coding	1.53388	1.55363	0.00291129	0.000340804	8295.36	5337.14
ENSG00000151502	VPS26B	protein_coding	1.25789	1.26026	0.00291129	0.000340704	949.772	753.424
ENSG00000176472	ZNF575	protein_coding	0.624207	0.613297	0.00291129	0.000340565	35.8264	58.2591
ENSG00000184988	TMEM106A	protein_coding	0.568763	0.551493	0.00291129	0.000341016	183.737	333.318
ENSG00000198795	ZNF521	protein_coding	0.467126	0.429546	0.00291129	0.000341065	134.057	311.838
ENSG00000013725	CD6	protein_coding	0.426087	0.375457	0.00291356	0.000341622	103.377	275.437
ENSG00000048162	NOP16	protein_coding	1.34303	1.34849	0.00291759	0.000342248	297.704	220.899
ENSG00000263639	MSMB	protein_coding	3.2083	5.31405	0.00292028	0.000342719	358.949	67.3994
ENSG00000067829	IDH3G	protein_coding	1.32205	1.32661	0.00292983	0.000343993	635.708	476.935
ENSG00000176890	TYMS	protein_coding	1.84092	1.91572	0.00293147	0.000344384	253.243	132.706
ENSG00000161057	PSMC2	protein_coding	1.35546	1.36152	0.00293147	0.000344496	733.466	539.188
ENSG00000179583	CIITA	protein_coding	0.483806	0.450516	0.00293231	0.00034475	820.217	1821.02
ENSG00000104814	MAP4K1	protein_coding	0.421619	0.369214	0.00293683	0.000345436	120.861	327.192
ENSG00000197102	DYNC1H1	protein_coding	1.25263	1.25488	0.00293721	0.000345636	15680.7	12495.7
ENSG00000172987	HPSE2	protein_coding	0.325064	0.214807	0.00293756	0.000345832	48.904	226.744
ENSG00000187720	THSD4	protein_coding	0.595405	0.581562	0.00293801	0.000346196	1671.72	2874.43
ENSG00000068615	REEP1	protein_coding	0.334888	0.233137	0.00294617	0.000347313	30.3474	128.932
ENSG00000120645	IQSEC3	protein_coding	0.373205	0.297659	0.00294645	0.000347502	28.1547	93.6208
ENSG00000136379	ABHD17C	protein_coding	1.68655	1.72775	0.0029514	0.000348287	858.065	496.128
ENSG00000162458	FBLIM1	protein_coding	1.62168	1.65254	0.0029514	0.00034871	1486.16	899.263
ENSG00000164983	TMEM65	protein_coding	0.701235	0.696216	0.0029514	0.000348644	291.724	419.729
ENSG00000077616	NAALAD2	protein_coding	0.425937	0.375028	0.0029593	0.000350113	24.4156	65.1634
ENSG00000121101	TEX14	protein_coding	0.372562	0.296933	0.0029593	0.000350016	35.7157	119.936
ENSG00000188039	NWD1	protein_coding	0.444551	0.400035	0.00297036	0.000351578	110.056	275.114
ENSG00000126778	SIX1	protein_coding	1.6752	1.7146	0.00297519	0.000352306	202.659	118.132
ENSG00000166035	LIPC	protein_coding	2.2846	2.5579	0.00297971	0.000353	138.839	54.557
ENSG00000162377	COA7	protein_coding	1.4046	1.41347	0.00298437	0.000353709	333.102	237.013
ENSG00000101605	MYOM1	protein_coding	0.479477	0.444805	0.0029869	0.000354167	118.886	266.534
ENSG00000165124	SVEP1	protein_coding	0.417376	0.363153	0.00298924	0.000354603	372.478	1026.35
ENSG00000186326	RGS9BP	protein_coding	0.421986	0.368508	0.00302528	0.000359197	16.0342	43.4333
ENSG00000196218	RYR1	protein_coding	0.410084	0.352607	0.00302843	0.000359731	150.307	425.612
ENSG00000198010	DLGAP2	protein_coding	0.31977	0.202035	0.00303492	0.000360662	18.46	90.5053
ENSG00000101150	TPD52L2	protein_coding	1.4699	1.48365	0.00304166	0.000361999	1007.5	678.329
ENSG00000197136	PCNX3	protein_coding	1.38762	1.39549	0.00304166	0.000362267	2322.37	1663.36
ENSG00000134072	CAMK1	protein_coding	0.50981	0.482059	0.00304166	0.000362246	98.8769	205.128
ENSG00000164236	ANKRD33B	protein_coding	0.436556	0.389122	0.00304166	0.000362045	123.941	318.802
ENSG00000176204	LRRTM4	protein_coding	0.353445	0.2654	0.00304392	0.000362697	14.7099	55.4155
ENSG00000108924	HLF	protein_coding	0.395053	0.330909	0.00304942	0.000363514	87.0752	263.061
ENSG00000128512	DOCK4	protein_coding	0.572201	0.555225	0.00306442	0.000365788	494.313	889.958
ENSG00000130193	THEM6	protein_coding	1.76791	1.82562	0.00306927	0.000366799	1332.54	729.402
ENSG00000083750	RRAGB	protein_coding	1.28832	1.29165	0.00306927	0.000366686	414.661	318.718
ENSG00000084774	CAD	protein_coding	1.29686	1.30049	0.00307884	0.00036816	1414.67	1088.76
ENSG00000166839	ANKDD1A	protein_coding	0.592112	0.577731	0.00307974	0.000368568	266.826	462.265
ENSG00000163145	C1QTNF7	protein_coding	0.421039	0.36786	0.00307974	0.000368731	105.641	287.766
ENSG00000143552	NUP210L	protein_coding	0.381232	0.309375	0.00307974	0.000368848	19.8229	64.3815
ENSG00000004142	POLDIP2	protein_coding	1.52161	1.54028	0.00308446	0.000369646	954.46	619.015
ENSG00000104332	SFRP1	protein_coding	0.341034	0.243504	0.0030858	0.000370128	85.2197	350.267
ENSG00000186479	RGS7BP	protein_coding	0.48331	0.449325	0.00309014	0.000370817	21.6534	48.6607
ENSG00000152527	PLEKHH2	protein_coding	0.477008	0.441548	0.00309227	0.000371236	372.857	844.082
ENSG00000173272	MZT2A	protein_coding	1.54868	1.57041	0.00309322	0.000371513	422.529	269.961
ENSG00000128849	CGNL1	protein_coding	0.459057	0.41856	0.00309706	0.000372138	276.424	660.472
ENSG00000130558	OLFM1	protein_coding	0.401108	0.339376	0.00309841	0.000372464	61.7193	181.993
ENSG00000102897	LYRM1	protein_coding	0.78069	0.778811	0.00310658	0.000373611	247.937	319.923
ENSG00000106018	VIPR2	protein_coding	0.392834	0.32717	0.00310929	0.0003741	98.0969	299.244
ENSG00000169554	ZEB2	protein_coding	0.458094	0.41727	0.00312808	0.000376692	731.709	1753.87
ENSG00000162881	OXER1	protein_coding	0.445983	0.401034	0.00312828	0.000376881	26.554	65.2352
ENSG00000119403	PHF19	protein_coding	0.549666	0.529183	0.00313065	0.000377493	211.427	399.774
ENSG00000132698	RAB25	protein_coding	1.96501	2.07941	0.00313538	0.000378399	1486.5	714.209
ENSG00000120708	TGFBI	protein_coding	0.563888	0.545644	0.00313538	0.000378296	928.456	1702.01
ENSG00000007264	MATK	protein_coding	0.407771	0.348426	0.00313642	0.00037869	33.7109	96.3597
ENSG00000240972	MIF	protein_coding	2.33352	2.64551	0.0031401	0.000379803	243.458	91.868
ENSG00000135124	P2RX4	protein_coding	0.744487	0.741413	0.0031401	0.000379964	267.34	360.784
ENSG00000130584	ZBTB46	protein_coding	0.514049	0.487006	0.0031401	0.000379692	169.029	347.049
ENSG00000131016	AKAP12	protein_coding	0.428242	0.377459	0.0031401	0.000379867	1295.45	3432.08
ENSG00000133800	LYVE1	protein_coding	0.386463	0.317458	0.0031549	0.000382089	37.2063	117.869
ENSG00000182175	RGMA	protein_coding	0.336086	0.233154	0.00315822	0.000382657	34.6394	147.817
ENSG00000090020	SLC9A1	protein_coding	1.66565	1.7039	0.00316383	0.000383672	3688.55	2163.84
ENSG00000165490	DDIAS	protein_coding	1.85025	1.92883	0.00316566	0.000384061	56.701	29.7383
ENSG00000091513	TF	protein_coding	0.353704	0.264234	0.00317412	0.000385565	30.8636	116.519
ENSG00000116194	ANGPTL1	protein_coding	0.335631	0.232357	0.00317412	0.000385591	14.946	64.7713
ENSG00000162981	LRATD1	protein_coding	1.69547	1.73899	0.00317476	0.000385837	3623.06	2083.08
ENSG00000175414	ARL10	protein_coding	0.617055	0.605385	0.00317502	0.000386035	240.58	397.608
ENSG00000175600	SUGCT	protein_coding	0.472453	0.435128	0.00318071	0.000386896	19.5014	44.4203
ENSG00000163596	ICA1L	protein_coding	0.676249	0.669583	0.00318458	0.000387534	169.087	252.309
ENSG00000139517	LNX2	protein_coding	1.38731	1.39522	0.00318799	0.000388118	715.299	511.454
ENSG00000130921	MTRFR	protein_coding	0.698109	0.692821	0.00319264	0.00038914	179.929	260.705
ENSG00000139220	PPFIA2	protein_coding	0.374701	0.29875	0.00319264	0.00038919	37.9612	126.899
ENSG00000100105	PATZ1	protein_coding	1.38419	1.39194	0.00320372	0.000390843	1282.7	921.09
ENSG00000087303	NID2	protein_coding	0.487863	0.454822	0.00320372	0.000391049	153.082	337.153
ENSG00000169291	SHE	protein_coding	0.504803	0.475651	0.00320524	0.000391572	122.869	258.776
ENSG00000160224	AIRE	protein_coding	0.307508	0.170369	0.00320524	0.000391453	7.59519	43.9027
ENSG00000186318	BACE1	protein_coding	0.674489	0.667698	0.00321116	0.000392466	289.75	434.689
ENSG00000143512	HHIPL2	protein_coding	0.368721	0.287916	0.00321696	0.000393344	11.3502	39.3435
ENSG00000156261	CCT8	protein_coding	1.51994	1.53864	0.00322496	0.000394953	1504.62	976.901
ENSG00000180616	SSTR2	protein_coding	0.418876	0.363343	0.00322496	0.000395005	18.158	49.8272
ENSG00000091137	SLC26A4	protein_coding	0.334571	0.748495	0.00324061	0.000397093	95.5763	127.816
ENSG00000120915	EPHX2	protein_coding	0.677509	0.670912	0.00324086	0.000397294	310.581	463.146
ENSG00000198542	ITGBL1	protein_coding	0.433134	0.38372	0.00324193	0.000397597	118.86	310.304
ENSG00000021488	SLC7A9	protein_coding	0.469907	0.431472	0.00324327	0.000397933	25.7489	59.6946
ENSG00000170906	NDUFA3	protein_coding	1.56731	1.59143	0.00324352	0.000398134	449.25	281.084
ENSG00000124541	RRP36	protein_coding	1.33144	1.3365	0.00324412	0.000398552	480.082	360.667
ENSG00000118307	DNAI7	protein_coding	0.454006	0.410885	0.00324596	0.000399216	17.0013	42.782
ENSG00000106714	CNTNAP3	protein_coding	0.433056	0.383463	0.00324596	0.000398987	74.9521	195.338
ENSG00000121579	NAA50	protein_coding	1.47977	1.49461	0.00324633	0.000399852	1836.15	1227.77
ENSG00000109762	SNX25	protein_coding	0.768427	0.766161	0.00324633	0.000399723	372.503	486.472
ENSG00000090554	FLT3LG	protein_coding	0.419426	0.364245	0.00324633	0.000399734	29.9202	81.9952
ENSG00000168214	RBPJ	protein_coding	0.594726	0.580473	0.00325458	0.000401384	1557.52	2683.13
ENSG00000144671	SLC22A14	protein_coding	0.430974	0.379771	0.0032577	0.000401941	22.4865	58.7988
ENSG00000160539	PLPP7	protein_coding	0.377173	0.300967	0.00326155	0.000402588	11.753	38.2718
ENSG00000141574	SECTM1	protein_coding	0.511437	0.990429	0.00327239	0.000404099	87.912	89.1142
ENSG00000160957	RECQL4	protein_coding	1.92625	2.02941	0.00327508	0.000404777	248.007	122.367
ENSG00000147437	GNRH1	protein_coding	0.662381	0.654692	0.00328019	0.000405708	32.1086	50.3752
ENSG00000181631	P2RY13	protein_coding	0.505215	0.476123	0.00328019	0.000405755	29.9645	63.2019
ENSG00000170624	SGCD	protein_coding	0.352282	0.261184	0.00328182	0.00040613	56.1541	214.624
ENSG00000172985	SH3RF3	protein_coding	0.464842	0.425345	0.00328234	0.000406369	126.246	296.56
ENSG00000142731	PLK4	protein_coding	1.58994	1.6173	0.0032841	0.00040677	105.997	66.6191
ENSG00000023902	PLEKHO1	protein_coding	0.478654	0.443025	0.0032841	0.000407164	395.538	892.559
ENSG00000068976	PYGM	protein_coding	0.404379	0.342855	0.0032841	0.000407281	64.1609	185.993
ENSG00000168710	AHCYL1	protein_coding	1.32868	1.33364	0.0032926	0.00040935	2068.37	1550.65
ENSG00000020256	ZFP64	protein_coding	1.28332	1.28654	0.0032926	0.000409077	494.403	381.152
ENSG00000069424	KCNAB2	protein_coding	0.537617	0.514798	0.0032926	0.00040871	253.138	491.72
ENSG00000100385	IL2RB	protein_coding	0.486654	0.453025	0.0032926	0.000409378	114.434	252.949
ENSG00000025423	HSD17B6	protein_coding	0.397573	0.332977	0.0032926	0.000408588	44.0464	132.41
ENSG00000165280	VCP	protein_coding	1.38677	1.39473	0.00329501	0.000409852	4008.27	2873.64
ENSG00000126247	CAPNS1	protein_coding	1.59583	1.62381	0.00329606	0.000410158	2827.62	1740.53
ENSG00000130590	SAMD10	protein_coding	1.47222	1.48645	0.00330327	0.000411229	335.682	225.257
ENSG00000114503	NCBP2	protein_coding	1.4179	1.42786	0.00330565	0.000411875	936.37	655.006
ENSG00000102543	CDADC1	protein_coding	0.709959	0.705263	0.00330693	0.000412209	94.1271	136.157
ENSG00000213588	ZBTB9	protein_coding	1.41609	1.42593	0.00330829	0.000412553	269.275	187.581
ENSG00000051128	HOMER3	protein_coding	1.54294	1.56438	0.00332472	0.00041493	281.836	180.487
ENSG00000160963	COL26A1	protein_coding	0.377425	0.301623	0.00332472	0.000414953	17.2814	57.2635
ENSG00000146701	MDH2	protein_coding	1.63565	1.66953	0.00333616	0.000417191	1718.46	1028.37
ENSG00000084693	AGBL5	protein_coding	1.31584	1.32027	0.00333616	0.000417436	537.708	406.998
ENSG00000161509	GRIN2C	protein_coding	0.31823	0.19378	0.00333616	0.000417114	21.2109	108.387
ENSG00000109919	MTCH2	protein_coding	1.54666	1.56848	0.00334497	0.000418718	654.001	416.406
ENSG00000205937	RNPS1	protein_coding	1.25027	1.25252	0.00335428	0.000420589	1952.18	1556.11
ENSG00000138964	PARVG	protein_coding	0.469203	0.430763	0.00335428	0.000420592	186.999	433.872
ENSG00000159307	SCUBE1	protein_coding	0.422509	0.368446	0.00335428	0.000420479	112.3	304.913
ENSG00000171302	CANT1	protein_coding	1.42518	1.43571	0.0033637	0.000421951	1186.66	826.486
ENSG00000169442	CD52	protein_coding	0.45025	0.808595	0.0033673	0.000422581	65.144	80.6803
ENSG00000066455	GOLGA5	protein_coding	1.36833	1.37527	0.00337176	0.000423319	743.524	539.174
ENSG00000269190	FBXO17	protein_coding	0.463421	0.423224	0.00337709	0.000424165	71.143	167.782
ENSG00000074842	MYDGF	protein_coding	1.56091	1.5845	0.00338596	0.000425468	512.742	323.736
ENSG00000128564	VGF	protein_coding	0.331161	0.219557	0.00338596	0.000425638	11.6234	52.1061
ENSG00000157350	ST3GAL2	protein_coding	0.687392	0.681376	0.00338924	0.000426229	444.431	653.186
ENSG00000101470	TNNC2	protein_coding	0.380229	0.305244	0.00339045	0.000426561	15.2157	49.8747
ENSG00000163606	CD200R1	protein_coding	0.472313	0.434653	0.00340209	0.000428205	21.542	49.7888
ENSG00000157827	FMNL2	protein_coding	0.587839	0.572554	0.0034034	0.00042855	568.008	991.803
ENSG00000109519	GRPEL1	protein_coding	1.49479	1.51118	0.0034062	0.000429603	437.045	288.818
ENSG00000116212	LRRC42	protein_coding	1.34012	1.34564	0.0034062	0.000429622	278.576	207.387
ENSG00000116661	FBXO2	protein_coding	0.51153	0.483154	0.0034062	0.000429241	47.1914	97.5056
ENSG00000110079	MS4A4A	protein_coding	0.475313	0.438466	0.0034062	0.000429308	34.9014	80.6614
ENSG00000138442	WDR12	protein_coding	1.30474	1.30874	0.00341085	0.00043039	550.954	419.76
ENSG00000214688	C10orf105	protein_coding	0.417094	0.359048	0.00342951	0.000432925	12.9941	35.1802
ENSG00000188981	MSANTD1	protein_coding	0.518232	0.491186	0.00342988	0.000433285	48.0773	97.4177
ENSG00000096996	IL12RB1	protein_coding	0.415272	0.357738	0.00342988	0.000433334	46.6873	130.198
ENSG00000168309	FAM107A	protein_coding	0.411382	0.352451	0.00343062	0.00043379	111.588	316.674
[truncated: 3,642 more rows]
