# Supplementary material for: Sex-related differences in gene expression in early-stage bladder cancer revealed by whole-transcriptome sequencing
Source: BMC Cancer. 2026 Feb 9;26:361. doi: 10.1186/s12885-026-15666-3 (PMC12998147; doi:10.1186/s12885-026-15666-3)
Supplement: Supplementary file 1 — Supplementary Material 1: Supplementary Figure S1. The proportion of mitochondrial reads per sample calculated by ANOVA. Supplementary Figure S2. The boxplots for the five key genes identified in the two-factor interaction model illustrating sex-dependent expression changes in tumor tissue. Supplementary Table S1. DEGs most significantly differentiating between BC (g) and BM (s) tissues in female samples. Supplementary Table S2. DEGs most significantly differentiating between BC (g) and BM (s) tissues in male samples. Supplementary Table S3. Significantly enriched GO categories in ClueGO functional analysis of 753 female-unique DEGs (padj < 0.05). Supplementary Table S4. Significantly enriched GO categories in ClueGO functional analysis of 3989 male-unique DEGs (padj < 0.05). Supplementary Table S5. Functional annotation to immune system-related GO categories of female-related unique DEGs. Supplementary Table S6. Functional annotation to immune system-related GO categories of male-related unique DEGs. Supplementary Table S7. Two-factor (sex*tissue) interaction model. Sex-related gene altered expression in bladder tumor samples; Tissue: bladder cancer (BC), bladder mucosa (BM); Sex: female (F), male (M). [file 12885_2026_15666_MOESM1_ESM.zip › Table S3.xls]

## Sheet: ClueGO Results
	Table S3. Significantly enriched GO categories in ClueGO functional analysis of 753 female-unique DEGs (padj < 0.05).
GOID	GOTerm	Ontology Source	Term PValue	Term PValue Corrected with Benjamini-Hochberg	Group PValue	Group PValue Corrected with Benjamini-Hochberg	GOLevels	GOGroups	% Associated Genes	Nr. Genes	Associated Genes Found
GO:0050866	negative regulation of cell activation	GO_BiologicalProcess-EBI-QuickGO-GOA_20.11.2017_00h00	1.54401e-07	2.40179e-07	1.54401e-07	1.54401e-07	[3, 4, 5]	Group0	13.0435	24	[BANK1, BTK, BTN2A2, CD300LF, CNR2, CYLD, DTX1, ERBB2, HLX, IHH, IRF1, JAK3, MNDA, PAG1, PRDM1, PTPN22, RIPOR2, SAMSN1, SERPINE2, TIGIT, TMEM131L, TNFAIP3, TNFRSF13B, TYRO3]
GO:0002695	negative regulation of leukocyte activation	GO_BiologicalProcess-EBI-QuickGO-GOA_20.11.2017_00h00	7.29799e-08	1.70286e-07	1.54401e-07	1.54401e-07	[3, 4, 5, 6]	Group0	14.0244	23	[BANK1, BTK, BTN2A2, CD300LF, CNR2, CYLD, DTX1, ERBB2, HLX, IHH, IRF1, JAK3, MNDA, PAG1, PRDM1, PTPN22, RIPOR2, SAMSN1, TIGIT, TMEM131L, TNFAIP3, TNFRSF13B, TYRO3]
GO:0051250	negative regulation of lymphocyte activation	GO_BiologicalProcess-EBI-QuickGO-GOA_20.11.2017_00h00	6.45722e-08	1.80802e-07	1.54401e-07	1.54401e-07	[4, 5, 6, 7]	Group0	15.2174	21	[BANK1, BTK, BTN2A2, CYLD, DTX1, ERBB2, HLX, IHH, IRF1, JAK3, MNDA, PAG1, PRDM1, PTPN22, RIPOR2, SAMSN1, TIGIT, TMEM131L, TNFAIP3, TNFRSF13B, TYRO3]
GO:0030098	lymphocyte differentiation	GO_BiologicalProcess-EBI-QuickGO-GOA_20.11.2017_00h00	7.40467e-09	3.45551e-08	9.83958e-09	1.47594e-08	[4, 5, 6, 7, 8, 9]	Group1	11.0448	37	[BTK, CD2, CD28, CD83, CD86, CDK6, CR1, CYLD, DTX1, ERBB2, FOXN1, GATA3, HDAC9, HLX, IHH, IKZF1, IL1RL2, IL7R, IRF1, ITGA4, JAK3, LYL1, MALT1, NOTCH2, PLCL2, PRDM1, PREX1, PTPN22, RHOH, SART1, SOCS1, TCF7, TMEM131L, TNFSF8, TYRO3, VAV1, VCAM1]
GO:1902105	regulation of leukocyte differentiation	GO_BiologicalProcess-EBI-QuickGO-GOA_20.11.2017_00h00	1.22498e-06	1.31921e-06	9.83958e-09	1.47594e-08	[4, 5, 6, 7, 8, 9]	Group1	10.566	28	[BTK, CD2, CD28, CD83, CD86, CDK6, CR1, CYLD, DTX1, ERBB2, EVI2B, FOXN1, GATA3, HCLS1, HLX, IHH, IL1RL2, IL7R, IRF1, JAK3, KITLG, NF1, PRDM1, RASSF2, SART1, SOCS1, TMEM131L, TYROBP]
GO:0030217	T cell differentiation	GO_BiologicalProcess-EBI-QuickGO-GOA_20.11.2017_00h00	2.80188e-07	3.56603e-07	9.83958e-09	1.47594e-08	[5, 6, 7, 8, 9, 10]	Group1	11.6379	27	[CD2, CD28, CD83, CD86, CDK6, CR1, CYLD, DTX1, ERBB2, FOXN1, GATA3, HLX, IHH, IL1RL2, IL7R, IRF1, JAK3, PRDM1, PREX1, PTPN22, RHOH, SART1, SOCS1, TCF7, TMEM131L, TNFSF8, VAV1]
GO:0045619	regulation of lymphocyte differentiation	GO_BiologicalProcess-EBI-QuickGO-GOA_20.11.2017_00h00	6.68196e-07	7.79562e-07	9.83958e-09	1.47594e-08	[5, 6, 7, 8, 9, 10]	Group1	13.2911	21	[BTK, CD2, CD28, CD83, CD86, CR1, CYLD, DTX1, ERBB2, FOXN1, GATA3, HLX, IHH, IL1RL2, IL7R, IRF1, JAK3, PRDM1, SART1, SOCS1, TMEM131L]
GO:0045580	regulation of T cell differentiation	GO_BiologicalProcess-EBI-QuickGO-GOA_20.11.2017_00h00	1.1015e-07	1.92763e-07	9.83958e-09	1.47594e-08	[6, 7, 8, 9, 10, 11]	Group1	15.3846	20	[CD2, CD28, CD83, CD86, CR1, CYLD, DTX1, ERBB2, FOXN1, GATA3, HLX, IHH, IL1RL2, IL7R, IRF1, JAK3, PRDM1, SART1, SOCS1, TMEM131L]
GO:0022409	positive regulation of cell-cell adhesion	GO_BiologicalProcess-EBI-QuickGO-GOA_20.11.2017_00h00	7.72914e-08	1.54583e-07	1.5574e-11	4.6722e-11	[3, 4, 5]	Group2	11.2727	31	[CD28, CD83, CD86, CYLD, DENND6A, DPP4, GATA3, HAS2, HLA-DMB, HLA-DQA1, HLA-DQB1, HLA-DQB2, HLX, ICAM1, IHH, IL1RL2, IL6ST, IL7R, ITGA4, JAK3, MALT1, NPHS1, NR4A3, PDCD1, SART1, SERPINF2, SOCS1, SOX2, TNFRSF13C, VAV1, VCAM1]
GO:0042110	T cell activation	GO_BiologicalProcess-EBI-QuickGO-GOA_20.11.2017_00h00	4.79044e-10	6.70661e-09	1.5574e-11	4.6722e-11	[4, 5]	Group2	10.0402	50	[APBB1IP, BTN2A2, CD1C, CD2, CD28, CD83, CD86, CDK6, CR1, CYLD, DPP4, DTX1, ERBB2, FOXN1, GATA3, HLA-DMB, HLA-DQA1, HLA-DQB1, HLA-DQB2, HLX, ICAM1, IHH, IL1RL2, IL6ST, IL7R, IRF1, JAK3, MALT1, MICB, MSN, NPHS1, PAG1, PDCD1, PIK3CG, PPP3CA, PRDM1, PREX1, PTPN22, RHOH, RIPOR2, SART1, SOCS1, TCF7, TIGIT, TMEM131L, TNFRSF13C, TNFRSF4, TNFSF8, VAV1, VCAM1]
GO:1903037	regulation of leukocyte cell-cell adhesion	GO_BiologicalProcess-EBI-QuickGO-GOA_20.11.2017_00h00	5.28999e-10	3.70299e-09	1.5574e-11	4.6722e-11	[4, 5]	Group2	11.326	41	[BTN2A2, CD2, CD28, CD83, CD86, CR1, CYLD, DPP4, DTX1, ERBB2, FOXN1, GATA3, HAS2, HLA-DMB, HLA-DQA1, HLA-DQB1, HLA-DQB2, HLX, ICAM1, IHH, IL1RL2, IL6ST, IL7R, IRF1, ITGA4, JAK3, MALT1, NPHS1, NR4A3, PAG1, PDCD1, PRDM1, PTPN22, RIPOR2, SART1, SOCS1, TIGIT, TMEM131L, TNFRSF13C, VAV1, VCAM1]
GO:1903039	positive regulation of leukocyte cell-cell adhesion	GO_BiologicalProcess-EBI-QuickGO-GOA_20.11.2017_00h00	1.75097e-07	2.45136e-07	1.5574e-11	4.6722e-11	[4, 5, 6]	Group2	11.6183	28	[CD28, CD83, CD86, CYLD, DPP4, GATA3, HAS2, HLA-DMB, HLA-DQA1, HLA-DQB1, HLA-DQB2, HLX, ICAM1, IHH, IL1RL2, IL6ST, IL7R, ITGA4, JAK3, MALT1, NPHS1, NR4A3, PDCD1, SART1, SOCS1, TNFRSF13C, VAV1, VCAM1]
GO:0050863	regulation of T cell activation	GO_BiologicalProcess-EBI-QuickGO-GOA_20.11.2017_00h00	1.75969e-08	6.15891e-08	1.5574e-11	4.6722e-11	[5, 6, 7]	Group2	10.6936	37	[BTN2A2, CD2, CD28, CD83, CD86, CR1, CYLD, DPP4, DTX1, ERBB2, FOXN1, GATA3, HLA-DMB, HLA-DQA1, HLA-DQB1, HLA-DQB2, HLX, IHH, IL1RL2, IL6ST, IL7R, IRF1, JAK3, MALT1, NPHS1, PAG1, PDCD1, PRDM1, PTPN22, RIPOR2, SART1, SOCS1, TIGIT, TMEM131L, TNFRSF13C, VAV1, VCAM1]
GO:0050870	positive regulation of T cell activation	GO_BiologicalProcess-EBI-QuickGO-GOA_20.11.2017_00h00	1.00226e-05	1.00226e-05	1.5574e-11	4.6722e-11	[5, 6, 7, 8]	Group2	10.3448	24	[CD28, CD83, CD86, CYLD, DPP4, GATA3, HLA-DMB, HLA-DQA1, HLA-DQB1, HLA-DQB2, HLX, IHH, IL1RL2, IL6ST, IL7R, JAK3, MALT1, NPHS1, PDCD1, SART1, SOCS1, TNFRSF13C, VAV1, VCAM1]
