# Supplementary material for: Sex-related differences in gene expression in early-stage bladder cancer revealed by whole-transcriptome sequencing
Source: BMC Cancer. 2026 Feb 9;26:361. doi: 10.1186/s12885-026-15666-3 (PMC12998147; doi:10.1186/s12885-026-15666-3)
Supplement: Supplementary file 1 — Supplementary Material 1: Supplementary Figure S1. The proportion of mitochondrial reads per sample calculated by ANOVA. Supplementary Figure S2. The boxplots for the five key genes identified in the two-factor interaction model illustrating sex-dependent expression changes in tumor tissue. Supplementary Table S1. DEGs most significantly differentiating between BC (g) and BM (s) tissues in female samples. Supplementary Table S2. DEGs most significantly differentiating between BC (g) and BM (s) tissues in male samples. Supplementary Table S3. Significantly enriched GO categories in ClueGO functional analysis of 753 female-unique DEGs (padj < 0.05). Supplementary Table S4. Significantly enriched GO categories in ClueGO functional analysis of 3989 male-unique DEGs (padj < 0.05). Supplementary Table S5. Functional annotation to immune system-related GO categories of female-related unique DEGs. Supplementary Table S6. Functional annotation to immune system-related GO categories of male-related unique DEGs. Supplementary Table S7. Two-factor (sex*tissue) interaction model. Sex-related gene altered expression in bladder tumor samples; Tissue: bladder cancer (BC), bladder mucosa (BM); Sex: female (F), male (M). [file 12885_2026_15666_MOESM1_ESM.zip › Table S4.xls]

## Sheet: ClueGO Results
Table S4. Significantly enriched GO categories in ClueGO functional analysis of 3989 male-unique DEGs (padj < 0.05).
GOID	GOTerm	Ontology Source	Term PValue	Term PValue Corrected with Benjamini-Hochberg	Group PValue	Group PValue Corrected with Benjamini-Hochberg	GOLevels	GOGroups	% Associated Genes	Nr. Genes	Associated Genes Found
GO:0044772	mitotic cell cycle phase transition	GO_BiologicalProcess-EBI-QuickGO-GOA_20.11.2017_00h00	3.58736e-12	2.49321e-10	2.70743e-21	4.60263e-20	[4, 5]	Group16	32.23	185	[AKT1, ANAPC11, ANAPC2, ANLN, APEX1, AURKA, BAX, BID, BIRC5, BORA, BRCA1, BRD7, BUB1, BUB1B, BUB3, CALM3, CAMK2A, CASP2, CCNA2, CCNB1, CCNB2, CCNE1, CCNY, CDC14B, CDC20, CDC25B, CDC34, CDC7, CDK1, CDK2AP2, CDK7, CDKN1C, CDT1, CENPE, CENPF, CEP41, CHMP2A, CHMP4C, CKAP5, CKS2, CNOT1, CNOT3, CNOT6, CNOT8, CRADD, CSNK1D, CSNK1E, CTC1, CUL3, CUL4A, DDB1, DGKZ, DHDDS, DHFR, DLGAP5, DNM2, DTL, DUSP12, D…
GO:0061418	regulation of transcription from RNA polymerase II promoter in response to hypoxia	GO_BiologicalProcess-EBI-QuickGO-GOA_20.11.2017_00h00	2.04811e-12	2.84687e-10	2.70743e-21	4.60263e-20	[5, 6, 7, 8, 9, 10, 11, 12, 13]	Group16	54.7619	46	[CA9, CITED2, EGLN1, EGLN2, EGLN3, ELOB, ELOC, EP300, EPAS1, HIF1A, HIF3A, HIGD1A, PSMA3, PSMA4, PSMA5, PSMA7, PSMB1, PSMB2, PSMB3, PSMB4, PSMB5, PSMB6, PSMB8, PSMC1, PSMC2, PSMC4, PSMC5, PSMD1, PSMD10, PSMD13, PSMD14, PSMD2, PSMD3, PSMD4, PSMD6, PSMD8, PSME2, PSMF1, RBPJ, RBX1, SEM1, UBA52, UBB, UBE2D2, VEGFA, VHL]
GO:0031145	anaphase-promoting complex-dependent catabolic process	GO_BiologicalProcess-EBI-QuickGO-GOA_20.11.2017_00h00	1.55104e-11	3.59325e-10	2.70743e-21	4.60263e-20	[7, 8, 9, 10, 11]	Group16	53.6585	44	[ANAPC11, ANAPC2, AURKA, BUB1B, BUB3, C2orf40, CCNB1, CDC20, CDK1, CUL3, MAD2L1, PSMA3, PSMA4, PSMA5, PSMA7, PSMB1, PSMB2, PSMB3, PSMB4, PSMB5, PSMB6, PSMB8, PSMC1, PSMC2, PSMC4, PSMC5, PSMD1, PSMD10, PSMD13, PSMD14, PSMD2, PSMD3, PSMD4, PSMD6, PSMD8, PSME2, PSMF1, PTTG1, SEM1, SKP2, UBA52, UBB, UBE2C, UBE2S]
GO:0036294	cellular response to decreased oxygen levels	GO_BiologicalProcess-EBI-QuickGO-GOA_20.11.2017_00h00	1.47175e-11	4.09147e-10	2.70743e-21	4.60263e-20	[5]	Group16	40.2844	85	[ADAM8, AKT1, AQP1, AQP3, BAD, BNIP3L, CA9, CBL, CCNA2, CCNB1, CFLAR, CHCHD2, CITED2, EEF2K, EGLN1, EGLN2, EGLN3, EIF4EBP1, ELOB, ELOC, ENO1, EP300, EPAS1, ERO1A, GNB1, HIF1A, HIF3A, HIGD1A, HP1BP3, HYOU1, KCNMB1, MRPL36, MTOR, NDRG1, NPEPPS, OPA1, P4HB, PDK1, PHB2, PINK1, PPARD, PSMA3, PSMA4, PSMA5, PSMA7, PSMB1, PSMB2, PSMB3, PSMB4, PSMB5, PSMB6, PSMB8, PSMC1, PSMC2, PSMC4, PSMC5, PSMD1, PSMD10…
GO:0071456	cellular response to hypoxia	GO_BiologicalProcess-EBI-QuickGO-GOA_20.11.2017_00h00	1.24985e-11	4.34322e-10	2.70743e-21	4.60263e-20	[4, 6]	Group16	40.6863	83	[ADAM8, AKT1, AQP1, AQP3, BAD, BNIP3L, CA9, CCNA2, CCNB1, CFLAR, CHCHD2, CITED2, EGLN1, EGLN2, EGLN3, EIF4EBP1, ELOB, ELOC, ENO1, EP300, EPAS1, ERO1A, GNB1, HIF1A, HIF3A, HIGD1A, HP1BP3, HYOU1, KCNMB1, MRPL36, MTOR, NDRG1, NPEPPS, OPA1, P4HB, PDK1, PHB2, PINK1, PPARD, PSMA3, PSMA4, PSMA5, PSMA7, PSMB1, PSMB2, PSMB3, PSMB4, PSMB5, PSMB6, PSMB8, PSMC1, PSMC2, PSMC4, PSMC5, PSMD1, PSMD10, PSMD13, PS…
GO:1901990	regulation of mitotic cell cycle phase transition	GO_BiologicalProcess-EBI-QuickGO-GOA_20.11.2017_00h00	1.17865e-11	5.46108e-10	2.70743e-21	4.60263e-20	[5, 6, 7]	Group16	34.0426	144	[AKT1, ANAPC11, ANAPC2, ANLN, APEX1, AURKA, BAX, BID, BIRC5, BRCA1, BRD7, BUB1, BUB1B, BUB3, CASP2, CCNB1, CDC14B, CDC20, CDC7, CDK1, CDK2AP2, CDKN1C, CDT1, CENPE, CENPF, CEP41, CHMP4C, CKAP5, CNOT1, CNOT3, CNOT6, CNOT8, CRADD, CSNK1D, CSNK1E, CTC1, CUL3, CUL4A, DDB1, DGKZ, DLGAP5, DTL, DUSP12, DYNC1H1, DYNC1I2, DYNLL1, E2F8, EIF4G1, EP300, FANCI, FHL1, GTSE1, HAUS2, HMMR, HSP90AA1, HUS1B, HYAL1,…
GO:1901987	regulation of cell cycle phase transition	GO_BiologicalProcess-EBI-QuickGO-GOA_20.11.2017_00h00	1.20875e-10	2.1002e-09	2.70743e-21	4.60263e-20	[4, 5, 6]	Group16	32.816	148	[AKT1, ANAPC11, ANAPC2, ANLN, APEX1, ATF5, AURKA, BAX, BID, BIRC5, BRCA1, BRD7, BUB1, BUB1B, BUB3, CASP2, CCNB1, CDC14B, CDC20, CDC25B, CDC7, CDK1, CDK2AP2, CDKN1C, CDT1, CENPE, CENPF, CEP41, CHMP4C, CKAP5, CNOT1, CNOT3, CNOT6, CNOT8, CRADD, CSNK1D, CSNK1E, CTC1, CUL3, CUL4A, DDB1, DGKZ, DLGAP5, DTL, DUSP12, DYNC1H1, DYNC1I2, DYNLL1, E2F8, EIF4G1, EP300, FANCI, FHL1, GTSE1, HAUS2, HMMR, HSP90AA1,…
GO:0001666	response to hypoxia	GO_BiologicalProcess-EBI-QuickGO-GOA_20.11.2017_00h00	1.17696e-10	2.3371e-09	2.70743e-21	4.60263e-20	[3, 5]	Group16	34.4353	125	[ACTN4, ACVRL1, ADAM8, ADM, ADORA1, AHCY, AKT1, ALAD, ANGPT2, ANGPTL4, AQP1, AQP3, ATP1B1, BAD, BECN1, BNIP3L, CA9, CASP3, CAV1, CCNA2, CCNB1, CD24, CFLAR, CHCHD2, CHRNA7, CHRNB2, CITED2, CRYAB, CST3, CXCL12, CYBA, CYGB, DDIT4, EGLN1, EGLN2, EGLN3, EIF4EBP1, ELOB, ELOC, ENO1, EP300, EPAS1, ERO1A, FIS1, GNB1, HIF1A, HIF3A, HIGD1A, HMOX2, HP1BP3, HSF1, HYOU1, ITGA2, KCNMB1, LDHA, MRPL36, MTHFR, MTO…
GO:1901988	negative regulation of cell cycle phase transition	GO_BiologicalProcess-EBI-QuickGO-GOA_20.11.2017_00h00	2.15728e-10	3.33179e-09	2.70743e-21	4.60263e-20	[4, 5, 6, 7]	Group16	37.8723	89	[ATF5, AURKA, BAX, BRCA1, BRD7, BUB1, BUB1B, BUB3, CASP2, CCNB1, CDK1, CDK2AP2, CDT1, CENPF, CHMP4C, CNOT1, CNOT3, CNOT6, CNOT8, CRADD, DGKZ, DUSP12, E2F8, EP300, FANCI, FHL1, GTSE1, HUS1B, JADE1, KANK2, MAD1L1, MAD2L1, MOCOS, MYO16, NAE1, NDC80, PCBP4, PCNA, PKD2, PLAGL1, PRKD2, PRKDC, PRMT2, PSMA3, PSMA4, PSMA5, PSMA7, PSMB1, PSMB2, PSMB3, PSMB4, PSMB5, PSMB6, PSMB8, PSMC1, PSMC2, PSMC4, PSMC5,…
GO:1901991	negative regulation of mitotic cell cycle phase transition	GO_BiologicalProcess-EBI-QuickGO-GOA_20.11.2017_00h00	4.58639e-10	6.37508e-09	2.70743e-21	4.60263e-20	[5, 6, 7, 8]	Group16	38.0531	86	[AURKA, BAX, BRCA1, BRD7, BUB1, BUB1B, BUB3, CASP2, CCNB1, CDK1, CDK2AP2, CDT1, CENPF, CHMP4C, CNOT1, CNOT3, CNOT6, CNOT8, CRADD, DGKZ, DUSP12, E2F8, EP300, FANCI, FHL1, GTSE1, HUS1B, JADE1, KANK2, MAD1L1, MAD2L1, MYO16, NAE1, NDC80, PCBP4, PCNA, PKD2, PLAGL1, PRKD2, PRKDC, PRMT2, PSMA3, PSMA4, PSMA5, PSMA7, PSMB1, PSMB2, PSMB3, PSMB4, PSMB5, PSMB6, PSMB8, PSMC1, PSMC2, PSMC4, PSMC5, PSMD1, PSMD1…
GO:0009161	ribonucleoside monophosphate metabolic process	GO_BiologicalProcess-EBI-QuickGO-GOA_20.11.2017_00h00	2.04607e-09	2.03145e-08	1.9214e-11	1.63319e-10	[6, 7, 8]	Group15	33.6182	118	[AK1, AK2, AK5, ALDOA, ALDOC, ATP1A2, ATP1B1, ATP6V0A4, ATP6V1A, BAD, BID, CARD11, CASK, CCNB1, CDK1, CHCHD10, CLPX, CMPK1, COX5A, COX5B, COX6A1, COX6B1, COX6C, COX7A2L, COX7B, COX7C, COX8A, CYC1, DDIT4, DFFB, DHTKD1, DLG3, ENO1, ENO2, ENO3, FOXM1, FXN, GAPDH, GMPR2, GMPS, GPD1, GPI, GUK1, HIF1A, HK1, HK2, HSPA8, LDHA, MLXIPL, MPP2, NADK, NDUFA12, NDUFA2, NDUFAF1, NDUFB1, NDUFB11, NDUFB2, NDUFB3,…
GO:0051444	negative regulation of ubiquitin-protein transferase activity	GO_BiologicalProcess-EBI-QuickGO-GOA_20.11.2017_00h00	2.03876e-09	2.17991e-08	2.70743e-21	4.60263e-20	[6, 8, 9, 10, 11, 12]	Group16	48.3146	43	[ABL1, ANAPC11, ANAPC2, BUB1B, BUB3, CCNB1, CDC20, CDK1, DTX3L, LIMK1, MAD2L1, PARK7, PSMA3, PSMA4, PSMA5, PSMA7, PSMB1, PSMB2, PSMB3, PSMB4, PSMB5, PSMB6, PSMB8, PSMC1, PSMC2, PSMC4, PSMC5, PSMD1, PSMD10, PSMD13, PSMD14, PSMD2, PSMD3, PSMD4, PSMD6, PSMD8, PSME2, PSMF1, SEM1, UBA52, UBB, UBE2C, USP44]
GO:0031146	SCF-dependent proteasomal ubiquitin-dependent protein catabolic process	GO_BiologicalProcess-EBI-QuickGO-GOA_20.11.2017_00h00	1.96895e-09	2.2807e-08	2.70743e-21	4.60263e-20	[7, 8, 9, 10, 11]	Group16	51.3514	38	[FBXO2, FBXO6, FBXW11, FBXW4, KIF14, PSMA3, PSMA4, PSMA5, PSMA7, PSMB1, PSMB2, PSMB3, PSMB4, PSMB5, PSMB6, PSMB8, PSMC1, PSMC2, PSMC4, PSMC5, PSMD1, PSMD10, PSMD13, PSMD14, PSMD2, PSMD3, PSMD4, PSMD6, PSMD8, PSME2, PSMF1, RBX1, RNF7, SEM1, SKP1, UBA52, UBB, WWTR1]
GO:0009123	nucleoside monophosphate metabolic process	GO_BiologicalProcess-EBI-QuickGO-GOA_20.11.2017_00h00	1.82691e-09	2.30855e-08	1.9214e-11	1.63319e-10	[5, 6, 7]	Group15	33.4247	122	[AK1, AK2, AK5, ALDOA, ALDOC, ATP1A2, ATP1B1, ATP6V0A4, ATP6V1A, BAD, BID, CARD11, CASK, CCNB1, CDK1, CHCHD10, CLPX, CMPK1, COX5A, COX5B, COX6A1, COX6B1, COX6C, COX7A2L, COX7B, COX7C, COX8A, CYC1, DDIT4, DFFB, DGUOK, DHTKD1, DLG3, DTYMK, ENO1, ENO2, ENO3, FOXM1, FXN, GAPDH, GMPR2, GMPS, GPD1, GPI, GUK1, HIF1A, HK1, HK2, HSPA8, LDHA, MLXIPL, MPP2, NADK, NDUFA12, NDUFA2, NDUFAF1, NDUFB1, NDUFB11, N…
GO:0009167	purine ribonucleoside monophosphate metabolic process	GO_BiologicalProcess-EBI-QuickGO-GOA_20.11.2017_00h00	2.58807e-09	2.39828e-08	1.9214e-11	1.63319e-10	[7, 8, 9]	Group15	33.7278	114	[AK1, AK2, AK5, ALDOA, ALDOC, ATP1A2, ATP1B1, ATP6V0A4, ATP6V1A, BAD, BID, CARD11, CASK, CCNB1, CDK1, CHCHD10, CLPX, COX5A, COX5B, COX6A1, COX6B1, COX6C, COX7A2L, COX7B, COX7C, COX8A, CYC1, DDIT4, DHTKD1, DLG3, ENO1, ENO2, ENO3, FOXM1, FXN, GAPDH, GMPR2, GMPS, GPD1, GPI, GUK1, HIF1A, HK1, HK2, HSPA8, LDHA, MLXIPL, MPP2, NADK, NDUFA12, NDUFA2, NDUFAF1, NDUFB1, NDUFB11, NDUFB2, NDUFB3, NDUFB4, NDUF…
GO:0051437	positive regulation of ubiquitin-protein ligase activity involved in regulation of mitotic cell cycle transition	GO_BiologicalProcess-EBI-QuickGO-GOA_20.11.2017_00h00	3.27905e-09	2.84867e-08	2.70743e-21	4.60263e-20	[6, 7, 8, 9, 10, 11, 12, 13, 14]	Group16	50	39	[ANAPC11, ANAPC2, BUB1B, BUB3, CCNB1, CDC20, CDK1, MAD2L1, PSMA3, PSMA4, PSMA5, PSMA7, PSMB1, PSMB2, PSMB3, PSMB4, PSMB5, PSMB6, PSMB8, PSMC1, PSMC2, PSMC4, PSMC5, PSMD1, PSMD10, PSMD13, PSMD14, PSMD2, PSMD3, PSMD4, PSMD6, PSMD8, PSME2, PSMF1, SEM1, SKP1, UBA52, UBB, UBE2C]
GO:0030177	positive regulation of Wnt signaling pathway	GO_BiologicalProcess-EBI-QuickGO-GOA_20.11.2017_00h00	3.58474e-09	2.93105e-08	2.70743e-21	4.60263e-20	[4, 5, 6, 7, 8, 9]	Group16	40	66	[ABL1, ASPM, ATP6AP2, ATP6V0C, CAV1, COL1A1, CSNK1D, CSNK1E, CSNK2A2, DEPDC1B, DISC1, DIXDC1, DLX5, DVL1, FGF9, FGFR2, GPRC5B, GSKIP, JUP, KANK1, LGR6, LRRK1, NAIP, PDZD2, PSMA3, PSMA4, PSMA5, PSMA7, PSMB1, PSMB2, PSMB3, PSMB4, PSMB5, PSMB6, PSMB8, PSMC1, PSMC2, PSMC4, PSMC5, PSMD1, PSMD10, PSMD13, PSMD14, PSMD2, PSMD3, PSMD4, PSMD6, PSMD8, PSME2, PSMF1, RBPJ, RSPO1, RSPO3, SALL1, SEM1, SFRP1, SF…
GO:0043618	regulation of transcription from RNA polymerase II promoter in response to stress	GO_BiologicalProcess-EBI-QuickGO-GOA_20.11.2017_00h00	4.18718e-09	3.23343e-08	2.70743e-21	4.60263e-20	[5, 7, 8, 9, 10, 11, 12]	Group16	43.4426	53	[ATF3, CA9, CITED2, CREB3L3, EGLN1, EGLN2, EGLN3, ELOB, ELOC, EP300, EPAS1, GCN1, HIF1A, HIF3A, HIGD1A, HSF1, PSMA3, PSMA4, PSMA5, PSMA7, PSMB1, PSMB2, PSMB3, PSMB4, PSMB5, PSMB6, PSMB8, PSMC1, PSMC2, PSMC4, PSMC5, PSMD1, PSMD10, PSMD13, PSMD14, PSMD2, PSMD3, PSMD4, PSMD6, PSMD8, PSME2, PSMF1, RBPJ, RBX1, SEM1, SESN2, TMBIM6, TP53, UBA52, UBB, UBE2D2, VEGFA, VHL]
GO:0046034	ATP metabolic process	GO_BiologicalProcess-EBI-QuickGO-GOA_20.11.2017_00h00	4.65472e-09	3.40529e-08	1.9214e-11	1.63319e-10	[7, 8, 9, 10]	Group15	34.7222	100	[AK1, AK5, ALDOA, ALDOC, ATP1A2, ATP1B1, ATP6V0A4, ATP6V1A, BAD, BID, CCNB1, CDK1, CHCHD10, CLPX, COX5A, COX5B, COX6A1, COX6B1, COX6C, COX7A2L, COX7B, COX7C, COX8A, CYC1, DDIT4, DHTKD1, ENO1, ENO2, ENO3, FXN, GAPDH, GPD1, GPI, GUK1, HIF1A, HK1, HK2, HSPA8, LDHA, MLXIPL, NADK, NDUFA12, NDUFA2, NDUFAF1, NDUFB1, NDUFB11, NDUFB2, NDUFB3, NDUFB4, NDUFB9, NDUFS1, NDUFS2, NDUFS3, NDUFS5, NDUFS6, NDUFV1,…
GO:0051443	positive regulation of ubiquitin-protein transferase activity	GO_BiologicalProcess-EBI-QuickGO-GOA_20.11.2017_00h00	6.41108e-09	4.4557e-08	2.70743e-21	4.60263e-20	[6, 8, 9, 10, 11, 12]	Group16	44.8598	48	[ANAPC11, ANAPC2, BUB1B, BUB3, CCNB1, CDC14B, CDC20, CDK1, DCUN1D1, DCUN1D5, MAD2L1, PDZD2, PINK1, PSMA3, PSMA4, PSMA5, PSMA7, PSMB1, PSMB2, PSMB3, PSMB4, PSMB5, PSMB6, PSMB8, PSMC1, PSMC2, PSMC4, PSMC5, PSMD1, PSMD10, PSMD13, PSMD14, PSMD2, PSMD3, PSMD4, PSMD6, PSMD8, PSME2, PSMF1, RAB1A, SEM1, SKP1, UBA52, UBB, UBE2C, UBE2L3, UBE2N, UBE2S]
GO:0009141	nucleoside triphosphate metabolic process	GO_BiologicalProcess-EBI-QuickGO-GOA_20.11.2017_00h00	8.93162e-09	5.91188e-08	1.9214e-11	1.63319e-10	[5, 6, 7]	Group15	33.1412	115	[AK1, AK5, AK7, ALDOA, ALDOC, ATP1A2, ATP1B1, ATP6V0A4, ATP6V1A, BAD, BID, CCNB1, CDK1, CHCHD10, CLPX, CMPK1, COX5A, COX5B, COX6A1, COX6B1, COX6C, COX7A2L, COX7B, COX7C, COX8A, CYC1, DCTPP1, DDIT4, DGUOK, DHTKD1, DTYMK, EFNA1, ENO1, ENO2, ENO3, FXN, GAPDH, GNAI3, GPD1, GPI, GUK1, HIF1A, HK1, HK2, HSPA8, LDHA, MLXIPL, MOCOS, MOCS1, MOCS3, NADK, NDUFA12, NDUFA2, NDUFAF1, NDUFB1, NDUFB11, NDUFB2, ND…
GO:0090263	positive regulation of canonical Wnt signaling pathway	GO_BiologicalProcess-EBI-QuickGO-GOA_20.11.2017_00h00	1.09047e-08	6.88978e-08	2.70743e-21	4.60263e-20	[5, 6, 7, 8, 9, 10]	Group16	42.1875	54	[ASPM, CAV1, COL1A1, CSNK1D, DIXDC1, DLX5, DVL1, FGF9, FGFR2, GPRC5B, GSKIP, JUP, LGR6, LRRK1, NAIP, PDZD2, PSMA3, PSMA4, PSMA5, PSMA7, PSMB1, PSMB2, PSMB3, PSMB4, PSMB5, PSMB6, PSMB8, PSMC1, PSMC2, PSMC4, PSMC5, PSMD1, PSMD10, PSMD13, PSMD14, PSMD2, PSMD3, PSMD4, PSMD6, PSMD8, PSME2, PSMF1, RBPJ, RSPO1, RSPO3, SEM1, SFRP1, SFRP4, SULF2, UBA52, UBB, UBR5, WNT2B, XIAP]
GO:0009199	ribonucleoside triphosphate metabolic process	GO_BiologicalProcess-EBI-QuickGO-GOA_20.11.2017_00h00	1.21837e-08	7.36318e-08	1.9214e-11	1.63319e-10	[6, 7, 8]	Group15	33.3333	109	[AK1, AK5, ALDOA, ALDOC, ATP1A2, ATP1B1, ATP6V0A4, ATP6V1A, BAD, BID, CCNB1, CDK1, CHCHD10, CLPX, COX5A, COX5B, COX6A1, COX6B1, COX6C, COX7A2L, COX7B, COX7C, COX8A, CYC1, DDIT4, DHTKD1, EFNA1, ENO1, ENO2, ENO3, FXN, GAPDH, GNAI3, GPD1, GPI, GUK1, HIF1A, HK1, HK2, HSPA8, LDHA, MLXIPL, MOCOS, MOCS1, MOCS3, NADK, NDUFA12, NDUFA2, NDUFAF1, NDUFB1, NDUFB11, NDUFB2, NDUFB3, NDUFB4, NDUFB9, NDUFS1, NDUF…
GO:0045930	negative regulation of mitotic cell cycle	GO_BiologicalProcess-EBI-QuickGO-GOA_20.11.2017_00h00	1.27571e-08	7.38849e-08	2.70743e-21	4.60263e-20	[4, 5, 6]	Group16	33.6538	105	[ABL1, AURKA, BAX, BRCA1, BRD7, BRINP2, BUB1, BUB1B, BUB3, CASP2, CCNB1, CDC14B, CDK1, CDK2AP2, CDT1, CENPF, CHMP4C, CNOT1, CNOT3, CNOT6, CNOT8, CRADD, DGKZ, DUSP12, E2F8, EP300, FANCI, FHL1, FOXC1, GTSE1, HUS1B, JADE1, KANK2, KIF25, MAD1L1, MAD2L1, MAD2L1BP, MYO16, NABP2, NAE1, NDC80, PCBP4, PCNA, PKD2, PLAGL1, PNPT1, PRKD2, PRKDC, PRMT2, PSMA3, PSMA4, PSMA5, PSMA7, PSMB1, PSMB2, PSMB3, PSMB4, P…
GO:0002244	hematopoietic progenitor cell differentiation	GO_BiologicalProcess-EBI-QuickGO-GOA_20.11.2017_00h00	1.97358e-08	1.01603e-07	2.70743e-21	4.60263e-20	[4, 5, 6, 7, 8]	Group16	38.8235	66	[ABL1, AGPAT5, ANLN, BATF, CBFB, DACT2, DHTKD1, EEF2, EIF2AK2, EML1, ESCO2, FLT3, FOXC1, HEATR9, HES1, HYAL2, JAM3, LDB1, MEOX1, N4BP2L2, PDCD2, PDGFRA, PRKDC, PRRC2C, PSMA3, PSMA4, PSMA5, PSMA7, PSMB1, PSMB2, PSMB3, PSMB4, PSMB5, PSMB6, PSMB8, PSMC1, PSMC2, PSMC4, PSMC5, PSMD1, PSMD10, PSMD13, PSMD14, PSMD2, PSMD3, PSMD4, PSMD6, PSMD8, PSME2, PSMF1, PTPRZ1, PYGO1, REST, RRS1, SEM1, SFRP1, SLC8A3…
GO:0045862	positive regulation of proteolysis	GO_BiologicalProcess-EBI-QuickGO-GOA_20.11.2017_00h00	1.8343e-08	1.01987e-07	2.70743e-21	4.60263e-20	[5, 6, 7, 8]	Group16	31.7734	129	[ADAM8, ADAM9, ADRA2A, ADRM1, AKIRIN2, AKT1, ANAPC11, ANAPC2, ANKIB1, ARRB1, ASPH, ASTL, AURKA, BAD, BAX, BCAP31, BCL2L11, BID, BUB1B, BUB3, C6, CAPN3, CASP2, CASP3, CASP8, CAV1, CCNB1, CDC20, CDK1, CLEC3B, CLPX, CRADD, CSNK1A1, CSNK1D, CSNK1E, CTSC, DAP, DISC1, DNAJA3, DVL1, DYNLL1, EDEM1, EFNA1, EGF, EGLN3, ENO1, EPHA4, FADD, FBLN1, FBXW11, FIS1, FN1, GPLD1, GSK3B, GSN, HDAC2, HMGB1, HPN, HSF1,…
GO:0009144	purine nucleoside triphosphate metabolic process	GO_BiologicalProcess-EBI-QuickGO-GOA_20.11.2017_00h00	1.94911e-08	1.04202e-07	1.9214e-11	1.63319e-10	[6, 7, 8]	Group15	33.1307	109	[AK1, AK5, ALDOA, ALDOC, ATP1A2, ATP1B1, ATP6V0A4, ATP6V1A, BAD, BID, CCNB1, CDK1, CHCHD10, CLPX, COX5A, COX5B, COX6A1, COX6B1, COX6C, COX7A2L, COX7B, COX7C, COX8A, CYC1, DDIT4, DGUOK, DHTKD1, EFNA1, ENO1, ENO2, ENO3, FXN, GAPDH, GNAI3, GPD1, GPI, GUK1, HIF1A, HK1, HK2, HSPA8, LDHA, MLXIPL, MOCOS, MOCS1, MOCS3, NADK, NDUFA12, NDUFA2, NDUFAF1, NDUFB1, NDUFB11, NDUFB2, NDUFB3, NDUFB4, NDUFB9, NDUFS…
GO:0044839	cell cycle G2/M phase transition	GO_BiologicalProcess-EBI-QuickGO-GOA_20.11.2017_00h00	2.46737e-08	1.22487e-07	2.70743e-21	4.60263e-20	[4, 5]	Group16	34.4444	93	[ATF5, AURKA, BIRC5, BORA, BRCA1, CALM3, CCNA2, CCNB1, CCNB2, CCNY, CDC25B, CDC7, CDK1, CDK7, CENPF, CEP41, CHMP4C, CKAP5, CSNK1D, CSNK1E, CTC1, DHDDS, DNM2, DTL, DYNC1H1, DYNC1I2, DYNLL1, ENSA, FANCI, FBXW11, FHL1, FOXM1, GTSE1, HAUS2, HMMR, HSP90AA1, HUS1B, KHDRBS1, KIF14, MAPRE1, MELK, NAE1, PKIA, PLK4, PPP1R12B, PSMA3, PSMA4, PSMA5, PSMA7, PSMB1, PSMB2, PSMB3, PSMB4, PSMB5, PSMB6, PSMB8, PSMC…
GO:1904667	negative regulation of ubiquitin protein ligase activity	GO_BiologicalProcess-EBI-QuickGO-GOA_20.11.2017_00h00	2.98414e-08	1.43033e-07	2.70743e-21	4.60263e-20	[7, 9, 10, 11, 12, 13]	Group16	47.561	39	[ANAPC11, ANAPC2, BUB1B, BUB3, CCNB1, CDC20, CDK1, MAD2L1, PSMA3, PSMA4, PSMA5, PSMA7, PSMB1, PSMB2, PSMB3, PSMB4, PSMB5, PSMB6, PSMB8, PSMC1, PSMC2, PSMC4, PSMC5, PSMD1, PSMD10, PSMD13, PSMD14, PSMD2, PSMD3, PSMD4, PSMD6, PSMD8, PSME2, PSMF1, SEM1, UBA52, UBB, UBE2C, USP44]
GO:0000086	G2/M transition of mitotic cell cycle	GO_BiologicalProcess-EBI-QuickGO-GOA_20.11.2017_00h00	3.2583e-08	1.46098e-07	2.70743e-21	4.60263e-20	[5, 6]	Group16	34.6154	90	[AURKA, BIRC5, BORA, BRCA1, CALM3, CCNA2, CCNB1, CCNB2, CCNY, CDC25B, CDC7, CDK1, CDK7, CENPF, CEP41, CHMP4C, CKAP5, CSNK1D, CSNK1E, CTC1, DHDDS, DNM2, DTL, DYNC1H1, DYNC1I2, DYNLL1, ENSA, FANCI, FBXW11, FHL1, FOXM1, HAUS2, HMMR, HSP90AA1, HUS1B, KHDRBS1, KIF14, MAPRE1, MELK, NAE1, PKIA, PLK4, PPP1R12B, PSMA3, PSMA4, PSMA5, PSMA7, PSMB1, PSMB2, PSMB3, PSMB4, PSMB5, PSMB6, PSMB8, PSMC1, PSMC2, PSM…
GO:0051438	regulation of ubiquitin-protein transferase activity	GO_BiologicalProcess-EBI-QuickGO-GOA_20.11.2017_00h00	3.23489e-08	1.49883e-07	2.70743e-21	4.60263e-20	[5, 8, 9, 10, 11]	Group16	41.2214	54	[ABL1, ANAPC11, ANAPC2, BUB1B, BUB3, CCNB1, CDC14B, CDC20, CDK1, DCUN1D1, DCUN1D5, DTX3L, FEM1A, LIMK1, MAD2L1, PARK7, PDZD2, PINK1, PSMA3, PSMA4, PSMA5, PSMA7, PSMB1, PSMB2, PSMB3, PSMB4, PSMB5, PSMB6, PSMB8, PSMC1, PSMC2, PSMC4, PSMC5, PSMD1, PSMD10, PSMD13, PSMD14, PSMD2, PSMD3, PSMD4, PSMD6, PSMD8, PSME2, PSMF1, RAB1A, SEM1, SKP1, UBA52, UBB, UBE2C, UBE2L3, UBE2N, UBE2S, USP44]
GO:0045732	positive regulation of protein catabolic process	GO_BiologicalProcess-EBI-QuickGO-GOA_20.11.2017_00h00	3.45252e-08	1.49969e-07	2.70743e-21	4.60263e-20	[4, 5, 6, 7]	Group16	33.9223	96	[ADAM8, ADAM9, ADRA2A, AKT1, ANAPC11, ANAPC2, ANKIB1, ATG4B, AURKA, BCAP31, BUB1B, BUB3, CAV1, CCNB1, CDC20, CDK1, CPAMD8, CSNK1A1, CSNK1D, CSNK1E, CSNK2A2, CTSC, DDB1, DISC1, DTL, DVL1, EDEM1, EGF, EGLN2, FOXO1, GGA1, GGA3, GPLD1, GSK3B, HSPBP1, KEAP1, LPCAT1, LRP1, MAD2L1, NRDC, OAZ1, PACSIN3, PRKN, PSMA3, PSMA4, PSMA5, PSMA7, PSMB1, PSMB2, PSMB3, PSMB4, PSMB5, PSMB6, PSMB8, PSMC1, PSMC2, PSMC4…
GO:1902750	negative regulation of cell cycle G2/M phase transition	GO_BiologicalProcess-EBI-QuickGO-GOA_20.11.2017_00h00	4.60123e-08	1.9381e-07	2.70743e-21	4.60263e-20	[5, 6, 7, 8]	Group16	44.7917	43	[ATF5, AURKA, BRCA1, CDK1, CHMP4C, FANCI, FHL1, HUS1B, NAE1, PSMA3, PSMA4, PSMA5, PSMA7, PSMB1, PSMB2, PSMB3, PSMB4, PSMB5, PSMB6, PSMB8, PSMC1, PSMC2, PSMC4, PSMC5, PSMD1, PSMD10, PSMD13, PSMD14, PSMD2, PSMD3, PSMD4, PSMD6, PSMD8, PSME2, PSMF1, RAD21, RBX1, SEM1, SKP1, TOPBP1, UBA52, UBB, ZFYVE19]
GO:1903311	regulation of mRNA metabolic process	GO_BiologicalProcess-EBI-QuickGO-GOA_20.11.2017_00h00	5.20256e-08	2.06616e-07	2.70743e-21	4.60263e-20	[5, 6, 7, 8]	Group16	33.8028	96	[AHCYL1, AKT1, APEX1, C1QBP, CCNB1, CIRBP, CNOT1, CNOT8, CPAMD8, CSDC2, CTR9, DHX9, EIF4G1, ELAVL1, EXOSC2, HNRNPA0, HNRNPL, HNRNPR, HSF1, HSPA8, HSPB1, IGF2BP1, KHDRBS1, KHSRP, MAPKAPK2, MTOR, MYD88, NCBP2, NELFE, NUP214, NUP98, PABPC1, PAIP1, PCBP4, PDE12, PKP3, PNPT1, POLR2G, PRDX5, PRPF19, PSMA3, PSMA4, PSMA5, PSMA7, PSMB1, PSMB2, PSMB3, PSMB4, PSMB5, PSMB6, PSMB8, PSMC1, PSMC2, PSMC4, PSMC5,…
GO:0006521	regulation of cellular amino acid metabolic process	GO_BiologicalProcess-EBI-QuickGO-GOA_20.11.2017_00h00	5.14569e-08	2.10368e-07	2.70743e-21	4.60263e-20	[4, 5, 6, 7]	Group16	50.7937	32	[AZIN1, COMT, NQO1, OAZ1, PARK7, PSMA3, PSMA4, PSMA5, PSMA7, PSMB1, PSMB2, PSMB3, PSMB4, PSMB5, PSMB6, PSMB8, PSMC1, PSMC2, PSMC4, PSMC5, PSMD1, PSMD10, PSMD13, PSMD14, PSMD2, PSMD3, PSMD4, PSMD6, PSMD8, PSME2, PSMF1, SEM1]
GO:0043161	proteasome-mediated ubiquitin-dependent protein catabolic process	GO_BiologicalProcess-EBI-QuickGO-GOA_20.11.2017_00h00	7.49522e-08	2.89399e-07	2.70743e-21	4.60263e-20	[6, 7, 8, 9, 10]	Group16	31.3924	124	[AKT1, ANAPC11, ANAPC2, ANKIB1, ANKZF1, ARAF, ARRB1, AURKA, BCAP31, BTBD1, BUB1B, BUB3, C2orf40, CAV1, CCDC47, CCNB1, CD2AP, CDC20, CDC34, CDK1, CSNK1A1, CSNK1D, CSNK1E, CUL3, CUL4A, DDB1, DERL3, DVL1, EDEM1, FAF1, FAF2, FBXL19, FBXL22, FBXO15, FBXO2, FBXO45, FBXO6, FBXW11, FBXW4, GSK3B, GTSE1, HECTD3, HSP90AB1, HSPBP1, KAT5, KBTBD4, KCTD10, KCTD5, KEAP1, KIF14, MAD2L1, NPLOC4, NSFL1C, PARK7, PRK…
GO:1904666	regulation of ubiquitin protein ligase activity	GO_BiologicalProcess-EBI-QuickGO-GOA_20.11.2017_00h00	8.02409e-08	3.01445e-07	2.70743e-21	4.60263e-20	[6, 9, 10, 11, 12]	Group16	43.8776	43	[ANAPC11, ANAPC2, BUB1B, BUB3, CCNB1, CDC14B, CDC20, CDK1, MAD2L1, PSMA3, PSMA4, PSMA5, PSMA7, PSMB1, PSMB2, PSMB3, PSMB4, PSMB5, PSMB6, PSMB8, PSMC1, PSMC2, PSMC4, PSMC5, PSMD1, PSMD10, PSMD13, PSMD14, PSMD2, PSMD3, PSMD4, PSMD6, PSMD8, PSME2, PSMF1, RAB1A, SEM1, SKP1, UBA52, UBB, UBE2C, UBE2S, USP44]
GO:1902749	regulation of cell cycle G2/M phase transition	GO_BiologicalProcess-EBI-QuickGO-GOA_20.11.2017_00h00	9.81539e-08	3.59037e-07	2.70743e-21	4.60263e-20	[5, 6, 7]	Group16	35.6808	76	[ATF5, AURKA, BRCA1, CCNB1, CDC25B, CDC7, CDK1, CENPF, CEP41, CHMP4C, CKAP5, CSNK1D, CSNK1E, CTC1, DTL, DYNC1H1, DYNC1I2, DYNLL1, FANCI, FHL1, GTSE1, HAUS2, HMMR, HSP90AA1, HUS1B, KIF14, MAPRE1, NAE1, PKIA, PLK4, PSMA3, PSMA4, PSMA5, PSMA7, PSMB1, PSMB2, PSMB3, PSMB4, PSMB5, PSMB6, PSMB8, PSMC1, PSMC2, PSMC4, PSMC5, PSMD1, PSMD10, PSMD13, PSMD14, PSMD2, PSMD3, PSMD4, PSMD6, PSMD8, PSME2, PSMF1, R…
GO:0009896	positive regulation of catabolic process	GO_BiologicalProcess-EBI-QuickGO-GOA_20.11.2017_00h00	1.24221e-07	4.42737e-07	2.70743e-21	4.60263e-20	[3, 4, 5]	Group16	30.2128	142	[ADAM8, ADAM9, ADRA2A, AKT1, ANAPC11, ANAPC2, ANKIB1, ATG4B, AURKA, BAD, BAX, BCAP31, BECN1, BNIP3L, BUB1B, BUB3, CAV1, CCNB1, CDC20, CDK1, CNOT1, CNOT8, CPAMD8, CSNK1A1, CSNK1D, CSNK1E, CSNK2A2, CTSC, DCN, DDB1, DISC1, DTL, DTX3L, DVL1, EDEM1, EGF, EGLN2, FOXO1, GGA1, GGA3, GNAI3, GPD1, GPLD1, GSK3B, HAMP, HIF1A, HK2, HMGB1, HNRNPR, HSF1, HSPBP1, KEAP1, KHSRP, LPCAT1, LRP1, MAD2L1, MFN2, MLXIPL,…
GO:0060218	hematopoietic stem cell differentiation	GO_BiologicalProcess-EBI-QuickGO-GOA_20.11.2017_00h00	1.45323e-07	5.04997e-07	2.70743e-21	4.60263e-20	[5, 6, 7, 8, 9]	Group16	44.086	41	[ABL1, BATF, CBFB, EIF2AK2, FOXC1, LDB1, MEOX1, N4BP2L2, PSMA3, PSMA4, PSMA5, PSMA7, PSMB1, PSMB2, PSMB3, PSMB4, PSMB5, PSMB6, PSMB8, PSMC1, PSMC2, PSMC4, PSMC5, PSMD1, PSMD10, PSMD13, PSMD14, PSMD2, PSMD3, PSMD4, PSMD6, PSMD8, PSME2, PSMF1, SEM1, SFRP1, TCF3, TCF7L1, UBA52, UBB, XRCC5]
GO:0043624	cellular protein complex disassembly	GO_BiologicalProcess-EBI-QuickGO-GOA_20.11.2017_00h00	1.61013e-07	5.45872e-07	9.70444e-07	3.29951e-06	[6]	Group13	35.3774	75	[ASPH, AVIL, CAPZA1, CAPZB, CFL2, CIB1, CKAP2, CKAP5, DLGAP3, EIF5A, EIF5A2, EPS8, GFM2, GSN, GSPT1, HSPA8, KIF18B, KIF19, LMOD1, MICAL2, MID1, MRPL12, MRPL13, MRPL14, MRPL15, MRPL16, MRPL17, MRPL18, MRPL19, MRPL20, MRPL22, MRPL24, MRPL27, MRPL28, MRPL3, MRPL34, MRPL35, MRPL36, MRPL4, MRPL42, MRPL47, MRPL51, MRPL52, MRPL54, MRPL55, MRPL57, MRPL58, MRPL9, MRPS10, MRPS11, MRPS12, MRPS15, MRPS16, MR…
GO:0006415	translational termination	GO_BiologicalProcess-EBI-QuickGO-GOA_20.11.2017_00h00	1.66223e-07	5.50119e-07	9.70444e-07	3.29951e-06	[6, 7, 8]	Group13	42.7184	44	[DLGAP3, EIF5A, EIF5A2, GFM2, GSPT1, MRPL12, MRPL13, MRPL14, MRPL15, MRPL16, MRPL17, MRPL18, MRPL19, MRPL20, MRPL22, MRPL24, MRPL27, MRPL28, MRPL3, MRPL34, MRPL35, MRPL36, MRPL4, MRPL42, MRPL47, MRPL51, MRPL52, MRPL54, MRPL55, MRPL57, MRPL58, MRPL9, MRPS10, MRPS11, MRPS12, MRPS15, MRPS16, MRPS18A, MRPS23, MRPS30, MRPS34, MRPS7, OGFOD1, TRMT112]
GO:2000736	regulation of stem cell differentiation	GO_BiologicalProcess-EBI-QuickGO-GOA_20.11.2017_00h00	1.71746e-07	5.55179e-07	2.70743e-21	4.60263e-20	[4, 5]	Group16	40.6504	50	[ABL1, CBFB, CDK12, EIF2AK2, FOXC1, HES1, KDM3A, LDB1, LTBP3, N4BP2L2, PDGFRA, PSMA3, PSMA4, PSMA5, PSMA7, PSMB1, PSMB2, PSMB3, PSMB4, PSMB5, PSMB6, PSMB8, PSMC1, PSMC2, PSMC4, PSMC5, PSMD1, PSMD10, PSMD13, PSMD14, PSMD2, PSMD3, PSMD4, PSMD6, PSMD8, PSME2, PSMF1, REST, SEM1, SEMA3C, SMIM29, TACSTD2, TBX5, TCF3, TCF7L1, TEAD2, TRIM6, UBA52, UBB, ZFP36L2]
GO:0031331	positive regulation of cellular catabolic process	GO_BiologicalProcess-EBI-QuickGO-GOA_20.11.2017_00h00	1.81649e-07	5.61093e-07	2.70743e-21	4.60263e-20	[4, 5, 6]	Group16	30.8068	126	[ADAM8, ADAM9, ADRA2A, AKT1, ANAPC11, ANAPC2, ANKIB1, AURKA, BAD, BAX, BCAP31, BECN1, BNIP3L, BUB1B, BUB3, CAV1, CCNB1, CDC20, CDK1, CNOT1, CNOT8, CSNK1A1, CSNK1D, CSNK1E, CTSC, DCN, DISC1, DTX3L, DVL1, EDEM1, EGF, FOXO1, GNAI3, GPD1, GPLD1, GSK3B, HAMP, HIF1A, HK2, HMGB1, HNRNPR, HSF1, HSPBP1, KEAP1, KHSRP, LRP1, MAD2L1, MFN2, MLXIPL, MUL1, NRDC, PABPC1, PACSIN3, PARK7, PFKFB3, PFKFB4, PINK1, PL…
GO:0033238	regulation of cellular amine metabolic process	GO_BiologicalProcess-EBI-QuickGO-GOA_20.11.2017_00h00	1.80232e-07	5.6937e-07	2.70743e-21	4.60263e-20	[4, 5, 6]	Group16	45.679	37	[AZIN1, CHRNB2, COMT, MAOB, NQO1, OAZ1, PARK7, PNKD, PRKN, PSMA3, PSMA4, PSMA5, PSMA7, PSMB1, PSMB2, PSMB3, PSMB4, PSMB5, PSMB6, PSMB8, PSMC1, PSMC2, PSMC4, PSMC5, PSMD1, PSMD10, PSMD13, PSMD14, PSMD2, PSMD3, PSMD4, PSMD6, PSMD8, PSME2, PSMF1, SEM1, SLC6A3]
GO:0044106	cellular amine metabolic process	GO_BiologicalProcess-EBI-QuickGO-GOA_20.11.2017_00h00	1.93854e-07	5.85778e-07	2.70743e-21	4.60263e-20	[4, 5]	Group16	39.5522	53	[AADAT, ABCC2, AFMID, AGMAT, ALDH7A1, AZIN1, AZIN2, CHKA, CHRNB2, COMT, DBH, DHPS, GDE1, KYAT1, MAOB, NQO1, OAZ1, PARK7, PNKD, PRKN, PSMA3, PSMA4, PSMA5, PSMA7, PSMB1, PSMB2, PSMB3, PSMB4, PSMB5, PSMB6, PSMB8, PSMC1, PSMC2, PSMC4, PSMC5, PSMD1, PSMD10, PSMD13, PSMD14, PSMD2, PSMD3, PSMD4, PSMD6, PSMD8, PSME2, PSMF1, RAI1, SEM1, SLC26A1, SLC38A1, SLC6A3, SRM, TPH1]
GO:0010389	regulation of G2/M transition of mitotic cell cycle	GO_BiologicalProcess-EBI-QuickGO-GOA_20.11.2017_00h00	2.06872e-07	6.11813e-07	2.70743e-21	4.60263e-20	[6, 7, 8]	Group16	35.6436	72	[AURKA, BRCA1, CCNB1, CDC7, CDK1, CENPF, CEP41, CHMP4C, CKAP5, CSNK1D, CSNK1E, CTC1, DTL, DYNC1H1, DYNC1I2, DYNLL1, FANCI, FHL1, HAUS2, HMMR, HSP90AA1, HUS1B, KIF14, MAPRE1, NAE1, PKIA, PLK4, PSMA3, PSMA4, PSMA5, PSMA7, PSMB1, PSMB2, PSMB3, PSMB4, PSMB5, PSMB6, PSMB8, PSMC1, PSMC2, PSMC4, PSMC5, PSMD1, PSMD10, PSMD13, PSMD14, PSMD2, PSMD3, PSMD4, PSMD6, PSMD8, PSME2, PSMF1, RAB11A, RAD21, RAD51B,…
GO:0070125	mitochondrial translational elongation	GO_BiologicalProcess-EBI-QuickGO-GOA_20.11.2017_00h00	2.21369e-07	6.41048e-07	9.70444e-07	3.29951e-06	[6, 7, 8, 9]	Group13	44.8276	39	[DLGAP3, GFM1, MRPL12, MRPL13, MRPL14, MRPL15, MRPL16, MRPL17, MRPL18, MRPL19, MRPL20, MRPL22, MRPL24, MRPL27, MRPL28, MRPL3, MRPL34, MRPL35, MRPL36, MRPL4, MRPL42, MRPL47, MRPL51, MRPL52, MRPL54, MRPL55, MRPL57, MRPL58, MRPL9, MRPS10, MRPS11, MRPS12, MRPS15, MRPS16, MRPS18A, MRPS23, MRPS30, MRPS34, MRPS7]
GO:0010498	proteasomal protein catabolic process	GO_BiologicalProcess-EBI-QuickGO-GOA_20.11.2017_00h00	2.33375e-07	6.48783e-07	2.70743e-21	4.60263e-20	[5, 6, 7, 8]	Group16	30.2013	135	[AKT1, ALAD, ANAPC11, ANAPC2, ANKIB1, ANKZF1, ARAF, ARRB1, ATE1, AURKA, BCAP31, BTBD1, BUB1B, BUB3, C2orf40, CAV1, CCDC47, CCNB1, CD2AP, CDC20, CDC34, CDK1, CSNK1A1, CSNK1D, CSNK1E, CUL3, CUL4A, DDB1, DERL3, DVL1, EDEM1, FAF1, FAF2, FBXL19, FBXL22, FBXO15, FBXO2, FBXO45, FBXO6, FBXW11, FBXW4, GSK3B, GTSE1, HECTD3, HSP90AB1, HSPBP1, KAT5, KBTBD4, KCTD10, KCTD5, KEAP1, KIF14, MAD2L1, NPLOC4, NSFL1C…
GO:0061013	regulation of mRNA catabolic process	GO_BiologicalProcess-EBI-QuickGO-GOA_20.11.2017_00h00	2.30193e-07	6.52995e-07	2.70743e-21	4.60263e-20	[5, 6, 7, 8, 9]	Group16	36.7232	65	[AKT1, APEX1, CIRBP, CNOT1, CNOT8, CPAMD8, CSDC2, DHX9, EIF4G1, ELAVL1, EXOSC2, HNRNPA0, HNRNPR, HSPA8, HSPB1, IGF2BP1, KHSRP, MAPKAPK2, MTOR, MYD88, NUP214, PABPC1, PAIP1, PCBP4, PDE12, PKP3, PNPT1, POLR2G, PSMA3, PSMA4, PSMA5, PSMA7, PSMB1, PSMB2, PSMB3, PSMB4, PSMB5, PSMB6, PSMB8, PSMC1, PSMC2, PSMC4, PSMC5, PSMD1, PSMD10, PSMD13, PSMD14, PSMD2, PSMD3, PSMD4, PSMD6, PSMD8, PSME2, PSMF1, PUM1, …
GO:1902036	regulation of hematopoietic stem cell differentiation	GO_BiologicalProcess-EBI-QuickGO-GOA_20.11.2017_00h00	2.56726e-07	6.99703e-07	2.70743e-21	4.60263e-20	[5, 6, 7, 8, 9, 10]	Group16	45.122	37	[ABL1, CBFB, EIF2AK2, FOXC1, LDB1, N4BP2L2, PSMA3, PSMA4, PSMA5, PSMA7, PSMB1, PSMB2, PSMB3, PSMB4, PSMB5, PSMB6, PSMB8, PSMC1, PSMC2, PSMC4, PSMC5, PSMD1, PSMD10, PSMD13, PSMD14, PSMD2, PSMD3, PSMD4, PSMD6, PSMD8, PSME2, PSMF1, SEM1, TCF3, TCF7L1, UBA52, UBB]
GO:0006414	translational elongation	GO_BiologicalProcess-EBI-QuickGO-GOA_20.11.2017_00h00	2.91816e-07	7.80046e-07	9.70444e-07	3.29951e-06	[5, 6, 7, 8]	Group13	39.3939	52	[DIO2, DLGAP3, DPH2, EEF1A2, EEF2, EEF2K, EFNA1, EIF5A, EIF5A2, GFM1, MRPL12, MRPL13, MRPL14, MRPL15, MRPL16, MRPL17, MRPL18, MRPL19, MRPL20, MRPL22, MRPL24, MRPL27, MRPL28, MRPL3, MRPL34, MRPL35, MRPL36, MRPL4, MRPL42, MRPL47, MRPL51, MRPL52, MRPL54, MRPL55, MRPL57, MRPL58, MRPL9, MRPS10, MRPS11, MRPS12, MRPS15, MRPS16, MRPS18A, MRPS23, MRPS30, MRPS34, MRPS7, RACK1, SECISBP2, SELENOT, SRP9, TUFM]
GO:0010948	negative regulation of cell cycle process	GO_BiologicalProcess-EBI-QuickGO-GOA_20.11.2017_00h00	3.46792e-07	9.09512e-07	2.70743e-21	4.60263e-20	[3, 4, 5, 6]	Group16	31.6716	108	[ATF5, AURKA, BAX, BRCA1, BRD7, BUB1, BUB1B, BUB3, CALR, CASP2, CBX3, CCNB1, CDC7, CDK1, CDK2AP2, CDT1, CENPF, CHMP2A, CHMP4C, CNOT1, CNOT3, CNOT6, CNOT8, CRADD, DGKZ, DUSP12, E2F8, EHMT2, EP300, FANCI, FHL1, GTSE1, HORMAD1, HSP90AB1, HUS1B, JADE1, KANK2, KIF25, MAD1L1, MAD2L1, MGA, MIF, MLXIPL, MOCOS, MYO16, NAE1, NDC80, PCBP4, PCGF6, PCNA, PKD2, PLAGL1, PRKD2, PRKDC, PRMT2, PSMA3, PSMA4, PSMA5,…
GO:0070126	mitochondrial translational termination	GO_BiologicalProcess-EBI-QuickGO-GOA_20.11.2017_00h00	3.53383e-07	9.09635e-07	9.70444e-07	3.29951e-06	[7, 8, 9]	Group13	43.8202	39	[DLGAP3, GFM2, MRPL12, MRPL13, MRPL14, MRPL15, MRPL16, MRPL17, MRPL18, MRPL19, MRPL20, MRPL22, MRPL24, MRPL27, MRPL28, MRPL3, MRPL34, MRPL35, MRPL36, MRPL4, MRPL42, MRPL47, MRPL51, MRPL52, MRPL54, MRPL55, MRPL57, MRPL58, MRPL9, MRPS10, MRPS11, MRPS12, MRPS15, MRPS16, MRPS18A, MRPS23, MRPS30, MRPS34, MRPS7]
GO:0045333	cellular respiration	GO_BiologicalProcess-EBI-QuickGO-GOA_20.11.2017_00h00	4.32227e-07	1.09236e-06	1.9214e-11	1.63319e-10	[4, 5]	Group15	36.0215	67	[ACO2, BID, BLOC1S1, CCNB1, CDK1, COQ10A, COQ10B, COX5A, COX5B, COX6A1, COX6B1, COX6C, COX7A2L, COX7B, COX7C, COX8A, CS, CYC1, DHTKD1, ETFA, FASTKD5, FH, FXN, GPD1, GPD2, HIF1A, IDH2, IDH3B, MDH1, MDH2, MTFR1, NDUFA12, NDUFA2, NDUFAF1, NDUFB1, NDUFB11, NDUFB2, NDUFB3, NDUFB4, NDUFB9, NDUFS1, NDUFS2, NDUFS3, NDUFS5, NDUFS6, NDUFV1, NNT, NOA1, OGDHL, PARK7, PINK1, PNPT1, PRELID1, SDHB, SDHC, SIRT3,…
GO:0000819	sister chromatid segregation	GO_BiologicalProcess-EBI-QuickGO-GOA_20.11.2017_00h00	4.47318e-07	1.11031e-06	5.23394e-08	2.9659e-07	[4, 5]	Group12	33.7449	82	[ANAPC11, AURKC, BECN1, BIRC5, BOD1, BUB1, BUB1B, BUB3, CCNB1, CDC14B, CDC20, CDT1, CENPE, CENPF, CENPH, CENPI, CENPK, CENPN, CENPO, CENPU, CHMP2A, CHMP4C, CKAP5, CTCF, CUL3, DLGAP5, DUSP12, DYNC1H1, DYNC1I2, DYNC1LI2, DYNLL1, ERCC6L, FEN1, HORMAD1, KIF14, KIF18B, KIF23, KIF25, KIF4A, KNL1, KPNB1, MAD1L1, MAD2L1, MAP10, MAPRE1, MOCOS, NAA50, NCAPD2, NCAPD3, NDC80, NUP133, NUP37, NUP43, NUP62, NUP…
GO:1903364	positive regulation of cellular protein catabolic process	GO_BiologicalProcess-EBI-QuickGO-GOA_20.11.2017_00h00	5.06654e-07	1.23553e-06	2.70743e-21	4.60263e-20	[5, 6, 7, 8]	Group16	34.9282	73	[AKT1, ANAPC11, ANAPC2, ANKIB1, AURKA, BCAP31, BUB1B, BUB3, CAV1, CCNB1, CDC20, CDK1, CSNK1A1, CSNK1D, CSNK1E, CTSC, DISC1, DVL1, EDEM1, EGF, GSK3B, HSPBP1, KEAP1, LRP1, MAD2L1, PRKN, PSMA3, PSMA4, PSMA5, PSMA7, PSMB1, PSMB2, PSMB3, PSMB4, PSMB5, PSMB6, PSMB8, PSMC1, PSMC2, PSMC4, PSMC5, PSMD1, PSMD10, PSMD13, PSMD14, PSMD2, PSMD3, PSMD4, PSMD6, PSMD8, PSME2, PSMF1, PTK2, PTTG1IP, RACK1, RAD23A, …
GO:0043241	protein complex disassembly	GO_BiologicalProcess-EBI-QuickGO-GOA_20.11.2017_00h00	7.94719e-07	1.90459e-06	9.70444e-07	3.29951e-06	[5]	Group13	32.2917	93	[ASPH, AVIL, CAPZA1, CAPZB, CAV1, CFL2, CHMP2A, CIB1, CKAP2, CKAP5, CSNK1A1, DDIT4, DLGAP3, DVL1, EIF5A, EIF5A2, EPS8, GABARAPL1, GFM2, GSK3B, GSN, GSPT1, HSPA8, KIF18B, KIF19, LAMP2, LIX1L, LMOD1, MICAL2, MID1, MRPL12, MRPL13, MRPL14, MRPL15, MRPL16, MRPL17, MRPL18, MRPL19, MRPL20, MRPL22, MRPL24, MRPL27, MRPL28, MRPL3, MRPL34, MRPL35, MRPL36, MRPL4, MRPL42, MRPL47, MRPL51, MRPL52, MRPL54, MRPL5…
GO:0043488	regulation of mRNA stability	GO_BiologicalProcess-EBI-QuickGO-GOA_20.11.2017_00h00	8.95317e-07	2.10931e-06	2.70743e-21	4.60263e-20	[4, 6, 7, 8, 9, 10]	Group16	37.1795	58	[AKT1, APEX1, CIRBP, CPAMD8, CSDC2, DHX9, EIF4G1, ELAVL1, EXOSC2, HNRNPA0, HNRNPR, HSPA8, HSPB1, IGF2BP1, KHSRP, MAPKAPK2, MTOR, MYD88, NUP214, PABPC1, PAIP1, PCBP4, PDE12, PSMA3, PSMA4, PSMA5, PSMA7, PSMB1, PSMB2, PSMB3, PSMB4, PSMB5, PSMB6, PSMB8, PSMC1, PSMC2, PSMC4, PSMC5, PSMD1, PSMD10, PSMD13, PSMD14, PSMD2, PSMD3, PSMD4, PSMD6, PSMD8, PSME2, PSMF1, PUM1, SEM1, SERBP1, THRAP3, UBA52, UBB, Y…
GO:1903052	positive regulation of proteolysis involved in cellular protein catabolic process	GO_BiologicalProcess-EBI-QuickGO-GOA_20.11.2017_00h00	1.0909e-06	2.52725e-06	2.70743e-21	4.60263e-20	[6, 7, 8, 9]	Group16	35.0785	67	[AKT1, ANAPC11, ANAPC2, ANKIB1, AURKA, BCAP31, BUB1B, BUB3, CAV1, CCNB1, CDC20, CDK1, CSNK1A1, CSNK1D, CSNK1E, CTSC, DISC1, DVL1, EDEM1, EGF, GSK3B, HSPBP1, KEAP1, MAD2L1, PRKN, PSMA3, PSMA4, PSMA5, PSMA7, PSMB1, PSMB2, PSMB3, PSMB4, PSMB5, PSMB6, PSMB8, PSMC1, PSMC2, PSMC4, PSMC5, PSMD1, PSMD10, PSMD13, PSMD14, PSMD2, PSMD3, PSMD4, PSMD6, PSMD8, PSME2, PSMF1, PTK2, RACK1, RAD23A, RBX1, RNF114, R…
GO:0043487	regulation of RNA stability	GO_BiologicalProcess-EBI-QuickGO-GOA_20.11.2017_00h00	1.28481e-06	2.92767e-06	2.70743e-21	4.60263e-20	[3, 5, 6, 7, 8]	Group16	36.1446	60	[AKT1, APEX1, CIRBP, CPAMD8, CSDC2, DHX9, DKC1, EIF4G1, ELAVL1, EXOSC2, HNRNPA0, HNRNPR, HSPA8, HSPB1, IGF2BP1, KHSRP, MAPKAPK2, MTOR, MYD88, NUP214, PABPC1, PAIP1, PCBP4, PDE12, PSMA3, PSMA4, PSMA5, PSMA7, PSMB1, PSMB2, PSMB3, PSMB4, PSMB5, PSMB6, PSMB8, PSMC1, PSMC2, PSMC4, PSMC5, PSMD1, PSMD10, PSMD13, PSMD14, PSMD2, PSMD3, PSMD4, PSMD6, PSMD8, PSME2, PSMF1, PUM1, SEM1, SERBP1, SMG7, THRAP3, U…
GO:1901532	regulation of hematopoietic progenitor cell differentiation	GO_BiologicalProcess-EBI-QuickGO-GOA_20.11.2017_00h00	1.44774e-06	3.19421e-06	2.70743e-21	4.60263e-20	[4, 5, 6, 7, 8, 9]	Group16	41.9355	39	[ABL1, CBFB, EIF2AK2, FOXC1, HES1, LDB1, N4BP2L2, PDCD2, PSMA3, PSMA4, PSMA5, PSMA7, PSMB1, PSMB2, PSMB3, PSMB4, PSMB5, PSMB6, PSMB8, PSMC1, PSMC2, PSMC4, PSMC5, PSMD1, PSMD10, PSMD13, PSMD14, PSMD2, PSMD3, PSMD4, PSMD6, PSMD8, PSME2, PSMF1, SEM1, TCF3, TCF7L1, UBA52, UBB]
GO:0030111	regulation of Wnt signaling pathway	GO_BiologicalProcess-EBI-QuickGO-GOA_20.11.2017_00h00	1.43423e-06	3.21546e-06	2.70743e-21	4.60263e-20	[4, 5, 6, 7, 8]	Group16	30.9735	105	[ABL1, ANAPC2, ASPM, ATP6AP2, ATP6V0C, CAV1, CBFB, CCL14, CCNY, CDH2, CHD8, COL1A1, CSNK1A1, CSNK1D, CSNK1E, CSNK2A2, CTHRC1, CUL3, DACT2, DACT3, DEPDC1B, DISC1, DIXDC1, DKK3, DLX5, DVL1, FGF9, FGFR2, FOXO1, G3BP1, GPI, GPRC5B, GRB10, GSK3B, GSKIP, HDAC1, HMGXB4, INVS, JADE1, JUP, KANK1, KLHL12, LGR6, LRP1, LRRK1, MDFI, NAIP, NLK, PDZD2, PPP1CA, PRKN, PSMA3, PSMA4, PSMA5, PSMA7, PSMB1, PSMB2, PSM…
GO:0032543	mitochondrial translation	GO_BiologicalProcess-EBI-QuickGO-GOA_20.11.2017_00h00	1.482e-06	3.21871e-06	9.70444e-07	3.29951e-06	[6, 7, 8]	Group13	38.7097	48	[C1QBP, COA3, DARS2, DLGAP3, GFM1, GFM2, MRPL12, MRPL13, MRPL14, MRPL15, MRPL16, MRPL17, MRPL18, MRPL19, MRPL20, MRPL22, MRPL24, MRPL27, MRPL28, MRPL3, MRPL34, MRPL35, MRPL36, MRPL4, MRPL42, MRPL47, MRPL51, MRPL52, MRPL54, MRPL55, MRPL57, MRPL58, MRPL9, MRPS10, MRPS11, MRPS12, MRPS15, MRPS16, MRPS18A, MRPS23, MRPS30, MRPS34, MRPS7, MTIF2, NOA1, TRMT10C, UQCC2, YARS2]
GO:0001738	morphogenesis of a polarized epithelium	GO_BiologicalProcess-EBI-QuickGO-GOA_20.11.2017_00h00	2.0098e-06	4.29788e-06	2.70743e-21	4.60263e-20	[5, 6]	Group16	36.9863	54	[ABL1, AP2B1, AP2M1, AP2S1, CELSR3, CLTC, CTHRC1, DLG3, DVL1, FOXF1, FZD4, GPC6, MYO9A, OPHN1, PFN1, PRICKLE2, PSMA3, PSMA4, PSMA5, PSMA7, PSMB1, PSMB2, PSMB3, PSMB4, PSMB5, PSMB6, PSMB8, PSMC1, PSMC2, PSMC4, PSMC5, PSMD1, PSMD10, PSMD13, PSMD14, PSMD2, PSMD3, PSMD4, PSMD6, PSMD8, PSME2, PSMF1, PTK7, RAB10, RAC1, RHOA, RSPO3, SAPCD2, SEM1, SFRP1, SH3BP1, UBA52, UBB, WNT11]
GO:0022904	respiratory electron transport chain	GO_BiologicalProcess-EBI-QuickGO-GOA_20.11.2017_00h00	2.27872e-06	4.79913e-06	1.9214e-11	1.63319e-10	[4, 5, 6]	Group15	40.1869	43	[BID, CCNB1, CDK1, COX5A, COX5B, COX6A1, COX6B1, COX6C, COX7A2L, COX7B, COX7C, COX8A, CYC1, ETFA, GPD1, GPD2, NDUFA12, NDUFA2, NDUFAF1, NDUFB1, NDUFB11, NDUFB2, NDUFB3, NDUFB4, NDUFB9, NDUFS1, NDUFS2, NDUFS3, NDUFS5, NDUFS6, NDUFV1, PARK7, PINK1, SDHB, SDHC, SLC25A12, SLC25A13, UQCR10, UQCRC1, UQCRFS1, UQCRH, UQCRHL, WWTR1]
GO:0031398	positive regulation of protein ubiquitination	GO_BiologicalProcess-EBI-QuickGO-GOA_20.11.2017_00h00	2.98186e-06	6.18624e-06	2.70743e-21	4.60263e-20	[7, 8, 9, 10, 11]	Group16	34.375	66	[AIMP2, ANAPC11, ANAPC2, ARRB1, BRCA1, BUB1B, BUB3, CAV1, CCNB1, CDC14B, CDC20, CDK1, CTR9, DCUN1D1, DCUN1D5, DISC1, DNAJA3, EGF, FANCI, HAMP, HSPBP1, MAD2L1, PDZD2, PINK1, PRKN, PSMA3, PSMA4, PSMA5, PSMA7, PSMB1, PSMB2, PSMB3, PSMB4, PSMB5, PSMB6, PSMB8, PSMC1, PSMC2, PSMC4, PSMC5, PSMD1, PSMD10, PSMD13, PSMD14, PSMD2, PSMD3, PSMD4, PSMD6, PSMD8, PSME2, PSMF1, PTK2, PTTG1IP, RAB1A, RIPK2, SEM1, …
GO:0035567	non-canonical Wnt signaling pathway	GO_BiologicalProcess-EBI-QuickGO-GOA_20.11.2017_00h00	3.03473e-06	6.20334e-06	2.70743e-21	4.60263e-20	[5, 6, 7, 8]	Group16	36.076	57	[ABL1, AP2B1, AP2M1, AP2S1, CAMK2A, CELSR3, CLTC, CSNK1D, CSNK1E, CTHRC1, DVL1, FZD4, GNB1, GPC6, GPI, MYOC, NLK, PFN1, PRICKLE2, PSMA3, PSMA4, PSMA5, PSMA7, PSMB1, PSMB2, PSMB3, PSMB4, PSMB5, PSMB6, PSMB8, PSMC1, PSMC2, PSMC4, PSMC5, PSMD1, PSMD10, PSMD13, PSMD14, PSMD2, PSMD3, PSMD4, PSMD6, PSMD8, PSME2, PSMF1, PTK7, RAC1, RHOA, RNF213, RSPO3, SEM1, SFRP1, SFRP4, TNRC6C, UBA52, UBB, WNT11]
GO:0042775	mitochondrial ATP synthesis coupled electron transport	GO_BiologicalProcess-EBI-QuickGO-GOA_20.11.2017_00h00	3.42377e-06	6.89716e-06	1.9214e-11	1.63319e-10	[6, 7, 8, 10, 11, 12, 13]	Group15	41.573	37	[BID, CCNB1, CDK1, COX5A, COX5B, COX6A1, COX6B1, COX6C, COX7A2L, COX7B, COX7C, COX8A, CYC1, NDUFA12, NDUFA2, NDUFAF1, NDUFB1, NDUFB11, NDUFB2, NDUFB3, NDUFB4, NDUFB9, NDUFS1, NDUFS2, NDUFS3, NDUFS5, NDUFS6, NDUFV1, PARK7, PINK1, SDHC, UQCR10, UQCRC1, UQCRFS1, UQCRH, UQCRHL, WWTR1]
GO:0042787	protein ubiquitination involved in ubiquitin-dependent protein catabolic process	GO_BiologicalProcess-EBI-QuickGO-GOA_20.11.2017_00h00	3.58866e-06	7.12606e-06	2.70743e-21	4.60263e-20	[8, 9, 10]	Group16	33.3333	73	[ANAPC11, ANAPC2, ANKIB1, AURKA, BTBD1, BUB1B, BUB3, CBL, CCNB1, CDC20, CDK1, CUL3, CUL4A, DDB1, DISC1, DTX3L, EGF, ELOC, FBXO10, FBXO45, HUWE1, KBTBD4, KLHL2, LNX1, MAD2L1, PRKN, PSMA3, PSMA4, PSMA5, PSMA7, PSMB1, PSMB2, PSMB3, PSMB4, PSMB5, PSMB6, PSMB8, PSMC1, PSMC2, PSMC4, PSMC5, PSMD1, PSMD10, PSMD13, PSMD14, PSMD2, PSMD3, PSMD4, PSMD6, PSMD8, PSME2, PSMF1, PTK2, PTTG1, RBX1, RNF11, RNF126, …
GO:0006119	oxidative phosphorylation	GO_BiologicalProcess-EBI-QuickGO-GOA_20.11.2017_00h00	3.79118e-06	7.42216e-06	1.9214e-11	1.63319e-10	[4, 6, 8, 9, 10, 11]	Group15	39.0909	43	[BID, CCNB1, CDK1, CHCHD10, COX5A, COX5B, COX6A1, COX6B1, COX6C, COX7A2L, COX7B, COX7C, COX8A, CYC1, FXN, MLXIPL, NDUFA12, NDUFA2, NDUFAF1, NDUFB1, NDUFB11, NDUFB2, NDUFB3, NDUFB4, NDUFB9, NDUFS1, NDUFS2, NDUFS3, NDUFS5, NDUFS6, NDUFV1, PARK7, PDE12, PINK1, SDHC, UQCC2, UQCR10, UQCRC1, UQCRFS1, UQCRH, UQCRHL, VCP, WWTR1]
GO:0001736	establishment of planar polarity	GO_BiologicalProcess-EBI-QuickGO-GOA_20.11.2017_00h00	4.23479e-06	8.17549e-06	2.70743e-21	4.60263e-20	[4, 5, 6, 7]	Group16	37.6923	49	[ABL1, AP2B1, AP2M1, AP2S1, CELSR3, CLTC, CTHRC1, DLG3, DVL1, FZD4, GPC6, PFN1, PRICKLE2, PSMA3, PSMA4, PSMA5, PSMA7, PSMB1, PSMB2, PSMB3, PSMB4, PSMB5, PSMB6, PSMB8, PSMC1, PSMC2, PSMC4, PSMC5, PSMD1, PSMD10, PSMD13, PSMD14, PSMD2, PSMD3, PSMD4, PSMD6, PSMD8, PSME2, PSMF1, PTK7, RAC1, RHOA, RSPO3, SAPCD2, SEM1, SFRP1, UBA52, UBB, WNT11]
GO:0002479	antigen processing and presentation of exogenous peptide antigen via MHC class I, TAP-dependent	GO_BiologicalProcess-EBI-QuickGO-GOA_20.11.2017_00h00	4.2967e-06	8.18139e-06	2.70743e-21	4.60263e-20	[6]	Group16	42.5	34	[B2M, CALR, CYBA, HLA-A, PDIA3, PSMA3, PSMA4, PSMA5, PSMA7, PSMB1, PSMB2, PSMB3, PSMB4, PSMB5, PSMB6, PSMB8, PSMC1, PSMC2, PSMC4, PSMC5, PSMD1, PSMD10, PSMD13, PSMD14, PSMD2, PSMD3, PSMD4, PSMD6, PSMD8, PSME2, PSMF1, SEM1, VAMP3, VAMP8]
GO:1903321	negative regulation of protein modification by small protein conjugation or removal	GO_BiologicalProcess-EBI-QuickGO-GOA_20.11.2017_00h00	5.58558e-06	1.04918e-05	2.70743e-21	4.60263e-20	[6, 7, 8, 9]	Group16	35.443	56	[ABL1, ANAPC11, ANAPC2, ARRB1, BUB1B, BUB3, CAPN3, CAV1, CCNB1, CDC20, CDK1, CDK5, DTX3L, GNL3L, LIMK1, MAD2L1, MTOR, PARK7, PRMT3, PSMA3, PSMA4, PSMA5, PSMA7, PSMB1, PSMB2, PSMB3, PSMB4, PSMB5, PSMB6, PSMB8, PSMC1, PSMC2, PSMC4, PSMC5, PSMD1, PSMD10, PSMD13, PSMD14, PSMD2, PSMD3, PSMD4, PSMD6, PSMD8, PSME2, PSMF1, SEM1, SGTA, TRIP12, TSPO, U2AF2, UBA52, UBB, UBE2C, UBR5, USP44, VPS28]
GO:0140053	mitochondrial gene expression	GO_BiologicalProcess-EBI-QuickGO-GOA_20.11.2017_00h00	6.23276e-06	1.15514e-05	9.70444e-07	3.29951e-06	[5]	Group13	36.4286	51	[C1QBP, COA3, DARS2, DLGAP3, FASTKD5, GFM1, GFM2, HSD17B10, MRPL12, MRPL13, MRPL14, MRPL15, MRPL16, MRPL17, MRPL18, MRPL19, MRPL20, MRPL22, MRPL24, MRPL27, MRPL28, MRPL3, MRPL34, MRPL35, MRPL36, MRPL4, MRPL42, MRPL47, MRPL51, MRPL52, MRPL54, MRPL55, MRPL57, MRPL58, MRPL9, MRPS10, MRPS11, MRPS12, MRPS15, MRPS16, MRPS18A, MRPS23, MRPS30, MRPS34, MRPS7, MTERF2, MTIF2, NOA1, TRMT10C, UQCC2, YARS2]
GO:2000027	regulation of organ morphogenesis	GO_BiologicalProcess-EBI-QuickGO-GOA_20.11.2017_00h00	6.54806e-06	1.19761e-05	2.70743e-21	4.60263e-20	[4, 5, 6, 7]	Group16	31.5217	87	[ABL1, AP2B1, AP2M1, AP2S1, ASPN, BAX, BMPR2, CEACAM1, CELSR3, CFLAR, CITED2, CLTC, CSF1, CTHRC1, DVL1, EYA1, FGFR2, FOXC1, FOXP2, FZD4, GPC6, HAND2, HES1, HOXB7, HOXD13, HPN, LIMS2, MAGED1, MED1, NFIB, PFN1, PHB2, POR, PRICKLE2, PSMA3, PSMA4, PSMA5, PSMA7, PSMB1, PSMB2, PSMB3, PSMB4, PSMB5, PSMB6, PSMB8, PSMC1, PSMC2, PSMC4, PSMC5, PSMD1, PSMD10, PSMD13, PSMD14, PSMD2, PSMD3, PSMD4, PSMD6, PSMD8…
GO:2000058	regulation of protein ubiquitination involved in ubiquitin-dependent protein catabolic process	GO_BiologicalProcess-EBI-QuickGO-GOA_20.11.2017_00h00	6.6936e-06	1.20833e-05	2.70743e-21	4.60263e-20	[7, 8, 9, 10, 11]	Group16	38.7387	43	[ANAPC11, ANAPC2, BUB1B, BUB3, CCNB1, CDC20, CDK1, DISC1, EGF, MAD2L1, PSMA3, PSMA4, PSMA5, PSMA7, PSMB1, PSMB2, PSMB3, PSMB4, PSMB5, PSMB6, PSMB8, PSMC1, PSMC2, PSMC4, PSMC5, PSMD1, PSMD10, PSMD13, PSMD14, PSMD2, PSMD3, PSMD4, PSMD6, PSMD8, PSME2, PSMF1, PTK2, SEM1, SGTA, SKP1, UBA52, UBB, UBE2C]
GO:1903322	positive regulation of protein modification by small protein conjugation or removal	GO_BiologicalProcess-EBI-QuickGO-GOA_20.11.2017_00h00	8.16847e-06	1.45566e-05	2.70743e-21	4.60263e-20	[6, 7, 8, 9]	Group16	33.1754	70	[AIMP2, ANAPC11, ANAPC2, ARRB1, BRCA1, BUB1B, BUB3, CAV1, CCNB1, CDC14B, CDC20, CDK1, CTR9, DCUN1D1, DCUN1D5, DISC1, DNAJA3, EGF, FANCI, GNL3, HAMP, HSPBP1, MAD2L1, MUL1, PDZD2, PINK1, PRKN, PSMA3, PSMA4, PSMA5, PSMA7, PSMB1, PSMB2, PSMB3, PSMB4, PSMB5, PSMB6, PSMB8, PSMC1, PSMC2, PSMC4, PSMC5, PSMD1, PSMD10, PSMD13, PSMD14, PSMD2, PSMD3, PSMD4, PSMD6, PSMD8, PSME2, PSMF1, PTK2, PTTG1IP, RAB1A, R…
GO:0046496	nicotinamide nucleotide metabolic process	GO_BiologicalProcess-EBI-QuickGO-GOA_20.11.2017_00h00	9.22991e-06	1.624e-05	1.9214e-11	1.63319e-10	[6, 7, 8, 9]	Group15	33.5025	66	[ALDOA, ALDOC, DCXR, DDIT4, DDR2, DERA, DHTKD1, ENO1, ENO2, ENO3, FMO2, G6PD, GAPDH, GPD1, GPD2, GPI, HIF1A, HK1, HK2, IDH2, LDHA, MDH1, MDH2, ME1, MLXIPL, NADK, NADK2, NAPRT, NMNAT2, NNMT, NNT, NUP133, NUP153, NUP155, NUP205, NUP214, NUP37, NUP43, NUP50, NUP58, NUP62, NUP98, OGDHL, PCDHB11, PFKFB3, PFKFB4, PFKP, PGAM1, PGD, PGM1, PGM2, PGM2L1, PHACTR1, POM121, PRDX5, PTGIS, RANBP2, RNLS, RPIA, S…
GO:0060828	regulation of canonical Wnt signaling pathway	GO_BiologicalProcess-EBI-QuickGO-GOA_20.11.2017_00h00	9.50732e-06	1.6519e-05	2.70743e-21	4.60263e-20	[5, 6, 7, 8, 9]	Group16	31.6406	81	[ANAPC2, ASPM, CAV1, CCL14, CCNY, CDH2, CHD8, COL1A1, CSNK1A1, CSNK1D, CTHRC1, CUL3, DACT3, DIXDC1, DKK3, DLX5, DVL1, FGF9, FGFR2, FOXO1, G3BP1, GPRC5B, GSK3B, GSKIP, HDAC1, INVS, JADE1, JUP, KLHL12, LGR6, LRRK1, NAIP, PDZD2, PPP1CA, PRKN, PSMA3, PSMA4, PSMA5, PSMA7, PSMB1, PSMB2, PSMB3, PSMB4, PSMB5, PSMB6, PSMB8, PSMC1, PSMC2, PSMC4, PSMC5, PSMD1, PSMD10, PSMD13, PSMD14, PSMD2, PSMD3, PSMD4, PS…
GO:1900034	regulation of cellular response to heat	GO_BiologicalProcess-EBI-QuickGO-GOA_20.11.2017_00h00	1.02966e-05	1.76694e-05	5.90711e-05	0.000143458	[4, 5, 6]	Group10	40.6977	35	[AKT1S1, CAMK2A, CRYAB, EP300, FKBP4, FKBPL, GSK3B, HSBP1, HSF1, HSP90AA1, HSP90AB1, HSPA8, HSPH1, MAPK1, MAPKAPK2, MAPT, MLST8, MTOR, NUP133, NUP153, NUP155, NUP205, NUP214, NUP37, NUP43, NUP50, NUP58, NUP62, NUP98, POM121, PTGES3, RANBP2, RPA3, TPR, YWHAE]
GO:0006733	oxidoreduction coenzyme metabolic process	GO_BiologicalProcess-EBI-QuickGO-GOA_20.11.2017_00h00	1.42834e-05	2.42121e-05	1.9214e-11	1.63319e-10	[5]	Group15	32.7103	70	[ALDOA, ALDOC, COQ10A, COQ10B, COQ3, COQ8A, DCXR, DDIT4, DDR2, DERA, DHTKD1, ENO1, ENO2, ENO3, FMO2, G6PD, GAPDH, GPD1, GPD2, GPI, HIF1A, HK1, HK2, IDH2, LDHA, MDH1, MDH2, ME1, MLXIPL, NADK, NADK2, NAPRT, NMNAT2, NNMT, NNT, NUP133, NUP153, NUP155, NUP205, NUP214, NUP37, NUP43, NUP50, NUP58, NUP62, NUP98, OGDHL, PCDHB11, PFKFB3, PFKFB4, PFKP, PGAM1, PGD, PGM1, PGM2, PGM2L1, PHACTR1, POM121, PRDX5,…
GO:0009132	nucleoside diphosphate metabolic process	GO_BiologicalProcess-EBI-QuickGO-GOA_20.11.2017_00h00	1.87839e-05	3.14574e-05	1.9214e-11	1.63319e-10	[5, 6, 7]	Group15	34.3558	56	[AK1, AK2, AK5, AK7, ALDOA, ALDOC, BAD, CARD11, CASK, CMPK1, DDIT4, DHTKD1, DLG3, DTYMK, ENO1, ENO2, ENO3, FOXM1, GAPDH, GPD1, GPI, GUK1, HIF1A, HK1, HK2, LDHA, MLXIPL, MPP2, NME4, NUDT5, NUDT7, NUP133, NUP153, NUP155, NUP205, NUP214, NUP37, NUP43, NUP50, NUP58, NUP62, NUP98, OGDHL, PFKFB3, PFKFB4, PFKP, PGAM1, PGM1, PGM2L1, POM121, RANBP2, SCRIB, SEM1, TJP2, TPI1, TPR]
GO:0000075	cell cycle checkpoint	GO_BiologicalProcess-EBI-QuickGO-GOA_20.11.2017_00h00	1.99594e-05	3.30281e-05	2.70743e-21	4.60263e-20	[2, 4, 5, 6]	Group16	31.4516	78	[AKT1, AURKA, BAX, BIRC5, BRCA1, BUB1, BUB1B, BUB3, CASP2, CCNB1, CCNG2, CDC14B, CDC5L, CDK1, CDT1, CENPF, CHMP4C, CNOT1, CNOT3, CNOT6, CNOT8, CRADD, CUL4A, DCLRE1B, DEPDC1B, DGKZ, DTL, DUSP12, E2F8, EP300, FANCI, FBXO6, GTSE1, H2AFX, HORMAD1, HUS1B, MAD1L1, MAD2L1, MAD2L1BP, MAPKAPK2, MRPL36, NABP2, NAE1, NDC80, NDRG1, NSUN2, PCBP4, PCNA, PEA15, PLAGL1, PRKDC, PRPF19, PTPN11, RB1, RHNO1, RNASEH2…
GO:0030178	negative regulation of Wnt signaling pathway	GO_BiologicalProcess-EBI-QuickGO-GOA_20.11.2017_00h00	2.64003e-05	4.31723e-05	2.70743e-21	4.60263e-20	[4, 5, 6, 7, 8, 9]	Group16	32.381	68	[ANAPC2, CAV1, CCL14, CDH2, CHD8, CSNK1A1, CTHRC1, CUL3, DACT3, DKK3, DVL1, FGF9, FOXO1, G3BP1, GPI, GRB10, GSK3B, HDAC1, HMGXB4, INVS, JADE1, KLHL12, LRP1, MDFI, NLK, PRKN, PSMA3, PSMA4, PSMA5, PSMA7, PSMB1, PSMB2, PSMB3, PSMB4, PSMB5, PSMB6, PSMB8, PSMC1, PSMC2, PSMC4, PSMC5, PSMD1, PSMD10, PSMD13, PSMD14, PSMD2, PSMD3, PSMD4, PSMD6, PSMD8, PSME2, PSMF1, RACK1, RBMS3, RBX1, RNF213, SCYL2, SEM1,…
GO:1905330	regulation of morphogenesis of an epithelium	GO_BiologicalProcess-EBI-QuickGO-GOA_20.11.2017_00h00	2.69266e-05	4.35209e-05	2.70743e-21	4.60263e-20	[4, 5, 6]	Group16	32.8125	63	[ABL1, AP2B1, AP2M1, AP2S1, CELSR3, CLTC, CTHRC1, DVL1, FGFR2, FZD4, GPC6, HOXB7, HOXD13, MAGED1, MTOR, PFN1, PHB2, PRICKLE2, PSMA3, PSMA4, PSMA5, PSMA7, PSMB1, PSMB2, PSMB3, PSMB4, PSMB5, PSMB6, PSMB8, PSMC1, PSMC2, PSMC4, PSMC5, PSMD1, PSMD10, PSMD13, PSMD14, PSMD2, PSMD3, PSMD4, PSMD6, PSMD8, PSME2, PSMF1, PTK7, RAC1, RHOA, RSPO3, SAPCD2, SEM1, SFRP1, SIX1, SIX2, SIX4, SOX8, SULF1, TACSTD2, TG…
GO:0031396	regulation of protein ubiquitination	GO_BiologicalProcess-EBI-QuickGO-GOA_20.11.2017_00h00	2.91062e-05	4.59745e-05	2.70743e-21	4.60263e-20	[7, 8, 9, 10]	Group16	30.5755	85	[ABL1, AIMP2, ANAPC11, ANAPC2, ARRB1, BRCA1, BUB1B, BUB3, CAV1, CCNB1, CDC14B, CDC20, CDK1, CDK5, CTR9, DCUN1D1, DCUN1D5, DISC1, DNAJA3, DTX3L, EGF, FANCI, FBXO2, FEM1A, GNL3L, HAMP, HSP90AA1, HSP90AB1, HSPBP1, LIMK1, MAD2L1, MTOR, PARK7, PDZD2, PINK1, PRKN, PRMT3, PSMA3, PSMA4, PSMA5, PSMA7, PSMB1, PSMB2, PSMB3, PSMB4, PSMB5, PSMB6, PSMB8, PSMC1, PSMC2, PSMC4, PSMC5, PSMD1, PSMD10, PSMD13, PSMD1…
GO:0071560	cellular response to transforming growth factor beta stimulus	GO_BiologicalProcess-EBI-QuickGO-GOA_20.11.2017_00h00	2.90166e-05	4.63598e-05	2.90166e-05	8.22137e-05	[4, 6]	Group06	31.7391	73	[ACVRL1, ADAM9, ADAMTSL2, ARHGEF18, ASPN, CAV1, CBL, CCNQ, CDKN1C, CFLAR, CITED2, CLEC3B, COL1A1, COL1A2, COL3A1, CRK, CX3CR1, DKK3, DNM2, DUSP15, DUSP22, F11R, FAM89B, FBN1, FERMT2, FGFR2, FMOD, FOXH1, GDF9, GPI, HDAC2, HPGD, HSP90AB1, HTRA1, HTRA3, HTRA4, HYAL2, ID1, LEMD3, LIMS1, LTBP3, MYOCD, NEDD8, NLK, PDE2A, PDZD2, POSTN, PRKCZ, PTK2, PTPRK, PXN, RHOA, SFRP1, SKOR1, SMAD6, SNW1, SNX25, SRF…
GO:0048524	positive regulation of viral process	GO_BiologicalProcess-EBI-QuickGO-GOA_20.11.2017_00h00	3.0112e-05	4.70289e-05	6.21697e-05	0.000132111	[3, 4, 5, 6]	Group02	36.8421	42	[ADARB1, CD4, CHMP2A, CHMP4C, DDB1, DHX9, EP300, HPN, HSPA8, LGALS9, NELFA, NELFE, P4HB, PABPC1, PC, PDE12, PFN1, POLR2A, POLR2B, POLR2D, POLR2E, POLR2G, POLR2I, POLR2J, POLR2L, PPIA, PPIB, PPID, RAB7A, RAD23A, RRP1B, SMARCA4, SMARCB1, SNW1, SP1, SRPK1, SRPK2, SUPT4H1, TOP2A, TRIM11, VPS4B, VPS72]
GO:0009185	ribonucleoside diphosphate metabolic process	GO_BiologicalProcess-EBI-QuickGO-GOA_20.11.2017_00h00	3.10694e-05	4.79849e-05	1.9214e-11	1.63319e-10	[6, 7, 8]	Group15	35.2113	50	[AK2, AK5, ALDOA, ALDOC, BAD, CARD11, CASK, DDIT4, DHTKD1, DLG3, ENO1, ENO2, ENO3, FOXM1, GAPDH, GPD1, GPI, GUK1, HIF1A, HK1, HK2, LDHA, MLXIPL, MPP2, NUDT5, NUP133, NUP153, NUP155, NUP205, NUP214, NUP37, NUP43, NUP50, NUP58, NUP62, NUP98, OGDHL, PFKFB3, PFKFB4, PFKP, PGAM1, PGM1, PGM2L1, POM121, RANBP2, SCRIB, SEM1, TJP2, TPI1, TPR]
GO:0051168	nuclear export	GO_BiologicalProcess-EBI-QuickGO-GOA_20.11.2017_00h00	5.21087e-05	7.95946e-05	6.55935e-07	2.78772e-06	[6, 7]	Group14	31.8841	66	[AGFG1, AHCYL1, ALYREF, BUD13, CALR, CDK5, CPSF1, CPSF2, CPSF3, CSE1L, DHX9, EIF5A, FYTTD1, GAS6, GSK3B, GTSE1, KHDRBS1, LSG1, NCBP2, NMD3, NUP133, NUP153, NUP155, NUP205, NUP214, NUP37, NUP43, NUP50, NUP58, NUP62, NUP98, NXT1, PARK7, PKD1, POLR2D, POM121, PTPN11, RAN, RANBP1, RANBP2, RANBP3L, RANGAP1, RBM8A, RITA1, RNPS1, RPSA, RRS1, SDAD1, SEM1, SFN, SLBP, SMG7, SRRM1, SRSF2, SRSF9, SSB, TGFB1,…
GO:0090090	negative regulation of canonical Wnt signaling pathway	GO_BiologicalProcess-EBI-QuickGO-GOA_20.11.2017_00h00	5.90711e-05	8.92488e-05	2.70743e-21	4.60263e-20	[5, 6, 7, 8, 9, 10]	Group16	32.9545	58	[ANAPC2, CAV1, CCL14, CDH2, CHD8, CSNK1A1, CTHRC1, CUL3, DACT3, DKK3, DVL1, FOXO1, G3BP1, GSK3B, HDAC1, INVS, JADE1, KLHL12, PRKN, PSMA3, PSMA4, PSMA5, PSMA7, PSMB1, PSMB2, PSMB3, PSMB4, PSMB5, PSMB6, PSMB8, PSMC1, PSMC2, PSMC4, PSMC5, PSMD1, PSMD10, PSMD13, PSMD14, PSMD2, PSMD3, PSMD4, PSMD6, PSMD8, PSME2, PSMF1, RBMS3, RBX1, SCYL2, SEM1, SFRP1, SFRP4, SOX10, STK24, UBA52, UBB, WNT11, WNT5B, WWT…
GO:0050792	regulation of viral process	GO_BiologicalProcess-EBI-QuickGO-GOA_20.11.2017_00h00	6.21697e-05	9.29203e-05	6.21697e-05	0.000132111	[4, 5]	Group02	32.0197	65	[ADARB1, APOBEC3C, BANF1, BST2, CCL4, CD4, CHMP2A, CHMP4C, DDB1, DHX9, DYNLT1, EIF2AK2, EP300, FBLN1, GSN, HDAC1, HPN, HS3ST6, HSPA8, ILF3, LGALS9, NECTIN2, NELFA, NELFE, OAS1, OAS3, OASL, P4HB, PABPC1, PC, PDE12, PFN1, POLR2A, POLR2B, POLR2D, POLR2E, POLR2G, POLR2I, POLR2J, POLR2L, POU2F3, PPIA, PPIB, PPID, PRKN, RAB7A, RAD23A, REST, RRP1B, SMARCA4, SMARCB1, SNW1, SP1, SRPK1, SRPK2, SUPT4H1, TOP…
GO:0006611	protein export from nucleus	GO_BiologicalProcess-EBI-QuickGO-GOA_20.11.2017_00h00	0.000108285	0.000160124	6.55935e-07	2.78772e-06	[5, 6, 7, 8, 9]	Group14	31.9149	60	[AGFG1, AHCYL1, ALYREF, BUD13, CALR, CDK5, CPSF1, CPSF2, CPSF3, CSE1L, EIF5A, FYTTD1, GAS6, GSK3B, GTSE1, NCBP2, NMD3, NUP133, NUP153, NUP155, NUP205, NUP214, NUP37, NUP43, NUP50, NUP58, NUP62, NUP98, NXT1, PARK7, PKD1, POLR2D, POM121, PTPN11, RAN, RANBP2, RANGAP1, RBM8A, RNPS1, RPSA, RRS1, SDAD1, SEM1, SFN, SLBP, SMG7, SRRM1, SRSF2, SRSF9, SSB, TGFB1, TP53, TPR, U2AF2, UHMK1, XPO6, XPOT, YWHAE, …
GO:1900180	regulation of protein localization to nucleus	GO_BiologicalProcess-EBI-QuickGO-GOA_20.11.2017_00h00	0.000132882	0.000194427	0.000132882	0.000250999	[5, 6, 7]	Group07	30.2905	73	[AKT1, ANAPC2, BMP6, CCL19, CCT2, CCT3, CCT4, CCT5, CCT6A, CCT7, CCT8, CD2AP, CDH1, CDK1, CHERP, DACT3, DCLK2, DCLK3, DDX58, DTX3L, ECT2, EDAR, EGF, FAF1, FAM89B, FBXW11, FLNA, G3BP2, GAS6, GSK3B, GTSE1, HDAC3, HSP90AB1, HYAL2, IPO5, JUP, KANK1, KEAP1, LGALS9, MAPK1, MDFI, MED1, MTOR, NMD3, NUP58, NUP62, OGG1, PARK7, PDE2A, PDZD2, PKD1, PKD2, PKIA, PKIG, PLXNA1, PRDX1, PRKD2, PSMD10, RAB23, RBCK1…
GO:0060964	regulation of gene silencing by miRNA	GO_BiologicalProcess-EBI-QuickGO-GOA_20.11.2017_00h00	0.000163569	0.000236834	5.90711e-05	0.000143458	[5, 6, 7, 8, 9, 10, 11]	Group10	38.0952	32	[DHX9, EIF4G1, ELAVL1, MAP2K2, MYCN, NUP133, NUP153, NUP155, NUP205, NUP214, NUP37, NUP43, NUP50, NUP58, NUP62, NUP98, POLR2A, POLR2B, POLR2D, POLR2E, POLR2G, POLR2I, POLR2J, POLR2L, POM121, PUM1, RAN, RANBP2, TGFB1, TPR, WTIP, ZC3H10]
GO:0070585	protein localization to mitochondrion	GO_BiologicalProcess-EBI-QuickGO-GOA_20.11.2017_00h00	0.000173804	0.000249059	0.000173804	0.000295466	[6]	Group11	30.9524	65	[ACTL6A, AKT1, BAD, BAX, BCL2L11, BID, BNIP3L, CASP8, CSNK2A2, CTSK, DYNLL1, FAM20B, FIS1, GLS2, GRPEL1, GRPEL2, HES1, HK1, HK2, HSP90AA1, HSPA4, HSPD1, HSPH1, HUWE1, KCNN3, LPAR1, MAIP1, MAPT, MFN2, MTCH2, MYBPC1, NMT1, NPEPPS, PDE2A, PINK1, PRKN, PSMD8, RNF2, RPL28, RUVBL1, SAE1, SELENOI, SFN, SH3GLB1, SLC25A6, SREBF1, TDRD12, TIMM13, TIMM17A, TIMM17B, TIMM50, TOMM22, TP53, TP53BP2, TSPO, U2AF2…
GO:0046939	nucleotide phosphorylation	GO_BiologicalProcess-EBI-QuickGO-GOA_20.11.2017_00h00	0.000193082	0.000273861	1.9214e-11	1.63319e-10	[6, 7, 8]	Group15	33.3333	47	[AK1, AK2, AK5, AK7, ALDOA, ALDOC, CMPK1, DDIT4, DHTKD1, DTYMK, ENO1, ENO2, ENO3, GAPDH, GPD1, GPI, GUK1, HIF1A, HK1, HK2, LDHA, MLXIPL, NME4, NUP133, NUP153, NUP155, NUP205, NUP214, NUP37, NUP43, NUP50, NUP58, NUP62, NUP98, OGDHL, PFKFB3, PFKFB4, PFKP, PGAM1, PGM1, PGM2L1, POM121, RAD50, RANBP2, SEM1, TPI1, TPR]
GO:0010565	regulation of cellular ketone metabolic process	GO_BiologicalProcess-EBI-QuickGO-GOA_20.11.2017_00h00	0.000199857	0.000280608	2.70743e-21	4.60263e-20	[4, 5]	Group16	31.5217	58	[ACACB, ACADL, ADIPOR2, AKT1, AZIN1, BMP6, BRCA1, C1QTNF2, CAV1, CCNQ, CEACAM1, COMT, COQ3, DGAT2, DKK3, ETFBKMT, MALRD1, MLXIPL, MLYCD, MTOR, NQO1, NR1H3, OAZ1, PARK7, PDK1, PLIN5, PSMA3, PSMA4, PSMA5, PSMA7, PSMB1, PSMB2, PSMB3, PSMB4, PSMB5, PSMB6, PSMB8, PSMC1, PSMC2, PSMC4, PSMC5, PSMD1, PSMD10, PSMD13, PSMD14, PSMD2, PSMD3, PSMD4, PSMD6, PSMD8, PSME2, PSMF1, REST, SEM1, SREBF1, STAR, TWIST1…
GO:0007062	sister chromatid cohesion	GO_BiologicalProcess-EBI-QuickGO-GOA_20.11.2017_00h00	0.00026932	0.000374355	5.23394e-08	2.9659e-07	[3, 4, 5, 6]	Group12	33.0935	46	[BIRC5, BOD1, BUB1, BUB1B, BUB3, CDC20, CENPE, CENPF, CENPH, CENPI, CENPK, CENPN, CENPO, CENPU, CKAP5, CTCF, DYNC1H1, DYNC1I2, DYNC1LI2, DYNLL1, ERCC6L, FEN1, HORMAD1, KNL1, MAD1L1, MAD2L1, MAPRE1, NAA50, NDC80, NUP133, NUP37, NUP43, NUP98, PDS5A, PHB2, RAD21, RANBP2, RANGAP1, RB1, RCC2, SEC13, SKA1, SPC24, TAOK1, ZWILCH, ZWINT]
GO:0046031	ADP metabolic process	GO_BiologicalProcess-EBI-QuickGO-GOA_20.11.2017_00h00	0.000354712	0.000488167	1.9214e-11	1.63319e-10	[7, 8, 9, 10]	Group15	33.8843	41	[AK2, AK5, ALDOA, ALDOC, BAD, DDIT4, DHTKD1, ENO1, ENO2, ENO3, GAPDH, GPD1, GPI, HIF1A, HK1, HK2, LDHA, MLXIPL, NUP133, NUP153, NUP155, NUP205, NUP214, NUP37, NUP43, NUP50, NUP58, NUP62, NUP98, OGDHL, PFKFB3, PFKFB4, PFKP, PGAM1, PGM1, PGM2L1, POM121, RANBP2, SEM1, TPI1, TPR]
GO:2000045	regulation of G1/S transition of mitotic cell cycle	GO_BiologicalProcess-EBI-QuickGO-GOA_20.11.2017_00h00	0.000369113	0.000503007	2.70743e-21	4.60263e-20	[6, 7, 8]	Group16	32.2581	50	[AKT1, APEX1, AURKA, BAX, BID, BRD7, CASP2, CCNB1, CDK1, CDK2AP2, CNOT1, CNOT3, CNOT6, CNOT8, CRADD, CUL4A, DGKZ, E2F8, EIF4G1, EP300, FHL1, GTSE1, HYAL1, JADE1, KANK2, KIF14, MYO16, PCBP4, PCNA, PDPN, PID1, PKD1, PKD2, PLAGL1, PRKD2, PRKDC, PRMT2, PSME2, RB1, RDX, SEM1, SFN, SLFN11, SMARCA4, TCF3, TCF7L1, TP53, UBA52, UBB, UBE2E2]
GO:0031047	gene silencing by RNA	GO_BiologicalProcess-EBI-QuickGO-GOA_20.11.2017_00h00	0.000400602	0.000540618	6.55935e-07	2.78772e-06	[3, 6, 7, 8]	Group14	32.4324	48	[CLP1, CNOT1, CNOT3, CNOT6, CNOT8, COLEC12, DHX9, DROSHA, EIF4G1, ELAVL1, MAP2K2, MYCN, NCBP2, NUP133, NUP153, NUP155, NUP205, NUP214, NUP37, NUP43, NUP50, NUP58, NUP62, NUP98, PABPC1, PIWIL2, PIWIL4, POLR2A, POLR2B, POLR2D, POLR2E, POLR2G, POLR2I, POLR2J, POLR2L, POM121, PUM1, RAN, RANBP2, SND1, TDRD1, TDRD12, TGFB1, TNRC6C, TPR, WTIP, ZC3H10, ZC3H7B]
GO:0002220	innate immune response activating cell surface receptor signaling pathway	GO_BiologicalProcess-EBI-QuickGO-GOA_20.11.2017_00h00	0.000412613	0.000551473	2.70743e-21	4.60263e-20	[5, 6, 7, 8, 9, 10]	Group16	33.3333	44	[CARD11, CD209, EP300, FBXW11, FFAR2, KRAS, MUC3A, NRAS, PAK2, PAK3, PSMA3, PSMA4, PSMA5, PSMA7, PSMB1, PSMB2, PSMB3, PSMB4, PSMB5, PSMB6, PSMB8, PSMC1, PSMC2, PSMC4, PSMC5, PSMD1, PSMD10, PSMD13, PSMD14, PSMD2, PSMD3, PSMD4, PSMD6, PSMD8, PSME2, PSMF1, SEM1, SKP1, SYK, TAB3, UBA52, UBB, UBE2D2, UBE2N]
GO:0006405	RNA export from nucleus	GO_BiologicalProcess-EBI-QuickGO-GOA_20.11.2017_00h00	0.000517271	0.000684769	6.55935e-07	2.78772e-06	[5, 6, 7, 8]	Group14	32.4138	47	[AGFG1, ALYREF, BUD13, CPSF1, CPSF2, CPSF3, DHX9, EIF5A, FYTTD1, KHDRBS1, NCBP2, NMD3, NUP133, NUP153, NUP155, NUP205, NUP214, NUP37, NUP43, NUP50, NUP58, NUP62, NUP98, NXT1, POLR2D, POM121, RAN, RANBP1, RANBP2, RANBP3L, RBM8A, RNPS1, RPSA, RRS1, SDAD1, SEM1, SLBP, SMG7, SRRM1, SRSF2, SRSF9, SSB, TPR, U2AF2, XPOT, ZC3H3, ZNF593]
GO:0035257	nuclear hormone receptor binding	GO_MolecularFunction-EBI-QuickGO-GOA_20.11.2017_00h00	0.000547006	0.0007173	0.000547006	0.000845373	[5]	Group08	32.1918	47	[ACTN4, ARRB1, BRCA1, CALR, CCNE1, CDK7, CNOT1, DCAF13, EP300, FKBP4, FKBPL, FLT3, FOXH1, FOXP2, HIF1A, KAT5, KDM3A, LRIF1, MED1, MED13, MED22, MED24, MED25, NCOA3, NCOA4, NCOA7, NUP62, OASL, PARK7, PCNA, PHB2, PPID, PRMT2, RAN, RB1, RNF6, SMARCA4, SMARCD3, SNW1, TAF7, TGFB1I1, THRAP3, TOB2, TRIP12, TRIP4, WIPI1, ZNF366]
GO:0007051	spindle organization	GO_BiologicalProcess-EBI-QuickGO-GOA_20.11.2017_00h00	0.000563523	0.000732053	5.23394e-08	2.9659e-07	[3, 4, 6]	Group12	31.5152	52	[ARHGEF10, ASPM, AURKA, AURKC, BIRC5, BORA, CCDC69, CCNB1, CDC14B, CDC20, CENPE, CHMP2A, CHMP4C, CKAP5, CLTC, CSNK1D, DYNC1H1, EML1, FLNA, HAUS2, HDAC3, INTS13, KIF11, KIF23, KIF3B, KIF4A, KPNB1, MAP10, MOCOS, NDC80, NUP62, PARP3, PKD1, RAB11A, RACGAP1, RAN, RANBP1, RANBP2, RANBP3L, RHOA, STARD9, STIL, STMN1, TPR, TPX2, TRIM36, TTK, TUBB, TUBG1, UVRAG, VPS4B, WASHC5]
GO:0071426	ribonucleoprotein complex export from nucleus	GO_BiologicalProcess-EBI-QuickGO-GOA_20.11.2017_00h00	0.000602006	0.000774804	6.55935e-07	2.78772e-06	[4, 6, 7, 8, 9, 10]	Group14	32.8244	43	[AGFG1, ALYREF, BUD13, CPSF1, CPSF2, CPSF3, EIF5A, FYTTD1, NCBP2, NMD3, NUP133, NUP153, NUP155, NUP205, NUP214, NUP37, NUP43, NUP50, NUP58, NUP62, NUP98, NXT1, POLR2D, POM121, RAN, RANBP2, RBM8A, RNPS1, RPSA, RRS1, SDAD1, SEM1, SLBP, SMG7, SRRM1, SRSF2, SRSF9, SSB, TPR, U2AF2, XPOT, ZC3H3, ZNF593]
GO:0008361	regulation of cell size	GO_BiologicalProcess-EBI-QuickGO-GOA_20.11.2017_00h00	0.000654511	0.000827063	0.000654511	0.000927223	[4, 5]	Group05	31.4465	50	[ABL1, AKT1, AKT1S1, AKT3, ANAPC2, ANO6, AQP1, BMPR2, CDH4, CDK5, CDKL3, CXCL12, CXXC1, DCC, DISC1, DNM2, DPYSL2, EFNA5, FN1, HSP90AB1, IFRD1, L1CAM, LAMTOR5, LIMK1, MAP1B, MAPT, MTOR, MTPN, NELL1, NPM3, NRCAM, NRP1, PLXNA1, PLXNA3, PLXNA4, RAB11A, RAC1, RDX, RET, RHOA, RND2, RNF6, SLC12A2, SLC26A5, SPP1, TMEM123, TRPV2, TWF2, VEGFA, XK]
GO:0034605	cellular response to heat	GO_BiologicalProcess-EBI-QuickGO-GOA_20.11.2017_00h00	0.000648569	0.000827074	5.90711e-05	0.000143458	[4, 5]	Group10	33.0645	41	[AKT1S1, CAMK2A, CRYAB, EIF2S1, EP300, FKBP4, FKBPL, GSK3B, HDAC2, HSBP1, HSF1, HSP90AA1, HSP90AB1, HSPA8, HSPH1, IL1A, MAPK1, MAPKAPK2, MAPT, MKI67, MLST8, MTOR, NUP133, NUP153, NUP155, NUP205, NUP214, NUP37, NUP43, NUP50, NUP58, NUP62, NUP98, POLR2D, POM121, PTGES3, RANBP2, RPA3, SCARA5, TPR, YWHAE]
GO:0000070	mitotic sister chromatid segregation	GO_BiologicalProcess-EBI-QuickGO-GOA_20.11.2017_00h00	0.000678594	0.000842183	5.23394e-08	2.9659e-07	[4, 5, 6, 7]	Group12	31.7881	48	[ANAPC11, AURKC, BECN1, BOD1, BUB1, BUB1B, BUB3, CCNB1, CDC14B, CDC20, CDT1, CENPE, CENPF, CHMP2A, CHMP4C, CUL3, DLGAP5, DUSP12, KIF14, KIF18B, KIF23, KIF25, KIF4A, KPNB1, MAD1L1, MAD2L1, MAP10, NAA50, NCAPD2, NCAPD3, NDC80, NUP62, PDS5A, PTTG1, RAB11A, RACGAP1, RAD21, RB1, RRS1, SMC4, TEX14, TPR, TRIP13, TTK, UBE2C, USP44, VPS4B, ZWINT]
GO:0046364	monosaccharide biosynthetic process	GO_BiologicalProcess-EBI-QuickGO-GOA_20.11.2017_00h00	0.000675842	0.000846325	0.000675842	0.000883794	[4, 5]	Group01	33.945	37	[ALDOA, ALDOC, ATF3, DDR2, DGAT2, ENO1, ENO2, ENO3, FOXO1, G6PC3, G6PD, GAPDH, GOT2, GPD1, GPD2, GPI, KHSRP, LEPR, MDH1, MDH2, PC, PGAM1, PGD, PGM1, POLR2D, PPP4R3B, RANBP2, RBP4, SESN2, SLC25A1, SLC25A12, SLC25A13, SLC37A4, TALDO1, TKT, TPI1, UBL4A]
GO:0055076	transition metal ion homeostasis	GO_BiologicalProcess-EBI-QuickGO-GOA_20.11.2017_00h00	0.000763388	0.000939035	0.000763388	0.000926971	[8]	Group04	32.3529	44	[AP3D1, ARF1, ATP2C1, ATP6V1A, ATP7B, B2M, BMP6, CAND1, CP, CYBRD1, EGLN1, EIF2AK1, EIF2AK2, EPAS1, FTH1, FTL, FXN, HAMP, HIF1A, HMOX2, HYAL2, NCOA4, NEDD8, NEO1, PICALM, PRKN, S100A9, SCARA5, SFXN1, SFXN2, SFXN3, SKP1, SLC30A1, SLC30A2, SLC30A7, SLC39A4, SLC39A5, SLC39A7, SRI, TFRC, TMEM199, UBA52, UBB, XIAP]
GO:0006096	glycolytic process	GO_BiologicalProcess-EBI-QuickGO-GOA_20.11.2017_00h00	0.000974891	0.00118868	1.9214e-11	1.63319e-10	[5, 7, 8, 9, 10, 11, 12]	Group15	33.0435	38	[ALDOA, ALDOC, DDIT4, DHTKD1, ENO1, ENO2, ENO3, GAPDH, GPD1, GPI, HIF1A, HK1, HK2, LDHA, MLXIPL, NUP133, NUP153, NUP155, NUP205, NUP214, NUP37, NUP43, NUP50, NUP58, NUP62, NUP98, OGDHL, PFKFB3, PFKFB4, PFKP, PGAM1, PGM1, PGM2L1, POM121, RANBP2, SEM1, TPI1, TPR]
GO:1903578	regulation of ATP metabolic process	GO_BiologicalProcess-EBI-QuickGO-GOA_20.11.2017_00h00	0.00101075	0.00121115	6.55935e-07	2.78772e-06	[7, 8, 9, 10, 11]	Group14	34	34	[CCNB1, CDK1, DDIT4, ENO1, GPD1, HIF1A, MLXIPL, NUP133, NUP153, NUP155, NUP205, NUP214, NUP37, NUP43, NUP50, NUP58, NUP62, NUP98, PARK7, PDE12, PFKFB3, PFKFB4, PGAM1, PID1, PINK1, POM121, RANBP2, SEM1, TMSB4X, TPR, TSPO, UQCC2, VCP, WWTR1]
GO:0043112	receptor metabolic process	GO_BiologicalProcess-EBI-QuickGO-GOA_20.11.2017_00h00	0.00100703	0.0012172	0.00100703	0.00114131	[4, 5]	Group09	30.3867	55	[ADM, AP2B1, AP2M1, AP2S1, ARF1, ARRB1, BECN1, BVES, CAV1, CCL14, CD63, CDK5, CEACAM1, CLTA, CLTC, DNM1, DNM2, DTX3L, EGF, EHD3, HAMP, HDAC1, HDAC2, HIF1A, ITGB3, LAMTOR1, LRP1, LRPAP1, NECAB2, NR1H3, NTF3, PICALM, PIK3R4, PLEKHJ1, PTPN1, RAB11B, RAB5A, RAMP1, RSPO1, SCRIB, SCYL2, SEC24A, SFRP4, SH3GLB1, SNAP25, SNX1, SNX25, SYK, TFRC, TGFB1, UBQLN2, UVRAG, VAMP3, VEGFA, VLDLR]
GO:0006165	nucleoside diphosphate phosphorylation	GO_BiologicalProcess-EBI-QuickGO-GOA_20.11.2017_00h00	0.00104143	0.00123726	1.9214e-11	1.63319e-10	[6, 7, 8, 9]	Group15	32.0896	43	[AK1, AK5, AK7, ALDOA, ALDOC, CMPK1, DDIT4, DHTKD1, ENO1, ENO2, ENO3, GAPDH, GPD1, GPI, HIF1A, HK1, HK2, LDHA, MLXIPL, NME4, NUP133, NUP153, NUP155, NUP205, NUP214, NUP37, NUP43, NUP50, NUP58, NUP62, NUP98, OGDHL, PFKFB3, PFKFB4, PFKP, PGAM1, PGM1, PGM2L1, POM121, RANBP2, SEM1, TPI1, TPR]
GO:0007052	mitotic spindle organization	GO_BiologicalProcess-EBI-QuickGO-GOA_20.11.2017_00h00	0.00105549	0.00124333	5.23394e-08	2.9659e-07	[4, 5, 6, 7]	Group12	33.3333	36	[ARHGEF10, AURKA, AURKC, BIRC5, BORA, CCNB1, CDC14B, CDC20, CENPE, CHMP2A, CHMP4C, CLTC, DYNC1H1, EML1, FLNA, INTS13, KIF11, KIF23, KIF3B, KIF4A, KPNB1, MAP10, NDC80, NUP62, PARP3, PKD1, RAB11A, RACGAP1, RAN, RHOA, STIL, STMN1, TPR, TPX2, TTK, VPS4B]
GO:0007093	mitotic cell cycle checkpoint	GO_BiologicalProcess-EBI-QuickGO-GOA_20.11.2017_00h00	0.00108246	0.00126439	2.70743e-21	4.60263e-20	[3, 4, 5, 6, 7]	Group16	30.6358	53	[AURKA, BAX, BRCA1, BUB1, BUB1B, BUB3, CASP2, CCNB1, CDK1, CDT1, CENPF, CHMP4C, CNOT1, CNOT3, CNOT6, CNOT8, CRADD, DGKZ, DUSP12, E2F8, EP300, FANCI, GTSE1, HUS1B, MAD1L1, MAD2L1, MAD2L1BP, NABP2, NAE1, NDC80, PCBP4, PCNA, PLAGL1, PRKDC, RB1, SETMAR, SFN, TEX14, TGFB1, TOP2A, TOP2B, TOPBP1, TP53, TPR, TRIP13, TTK, UBA52, UBB, USP44, WNT9A, ZFYVE19, ZWILCH, ZWINT]
GO:0050954	sensory perception of mechanical stimulus	GO_BiologicalProcess-EBI-QuickGO-GOA_20.11.2017_00h00	0.00126096	0.00146062	0.00126096	0.00133977	[5]	Group03	30.5389	51	[ALDH7A1, ATP6V0A4, BIRC5, CASP3, CHRNB2, COL11A1, COL1A1, CRYM, CXCL12, DIAPH1, DNM1, EPS8L2, EYA1, FZD4, GABRB3, GJB2, GJB6, GRM7, GSDME, HEXB, HOXA1, HPN, ITGA2, KCNQ4, MARVELD2, MBP, MYH14, MYO15A, NDUFB9, NTRK1, OTOA, PCDH15, PHF24, PIEZO2, PJVK, SIX1, SLC17A8, SLC26A5, SLITRK6, SOBP, STRC, TBL1X, TECTA, TFAP2A, TH, THRB, TIMM13, TMIE, TUB, USH2A, WHRN]
GO:1903747	regulation of establishment of protein localization to mitochondrion	GO_BiologicalProcess-EBI-QuickGO-GOA_20.11.2017_00h00	0.00128848	0.00148015	0.000173804	0.000295466	[5, 6, 7, 8]	Group11	31.6547	44	[ACTL6A, BAD, BCL2L11, BID, BNIP3L, CASP8, CSNK2A2, CTSK, DYNLL1, FAM20B, GLS2, HES1, HSPH1, HUWE1, KCNN3, LPAR1, MAPT, MYBPC1, NMT1, NPEPPS, PINK1, PRKN, PSMD8, RNF2, RPL28, RUVBL1, SAE1, SELENOI, SFN, SH3GLB1, SREBF1, TDRD12, TP53, TP53BP2, U2AF2, UBE2J2, UBE2L3, UBL5, VPS11, WBP11, WDR46, YWHAB, YWHAE, YWHAQ]
GO:0007179	transforming growth factor beta receptor signaling pathway	GO_BiologicalProcess-EBI-QuickGO-GOA_20.11.2017_00h00	0.00139137	0.00158525	2.90166e-05	8.22137e-05	[5, 6, 7, 8]	Group06	30	54	[ACVRL1, ADAM9, ADAMTSL2, ARHGEF18, ASPN, CAV1, CBL, CDKN1C, CITED2, COL1A2, COL3A1, DKK3, DNM2, DUSP15, DUSP22, F11R, FAM89B, FBN1, FERMT2, FMOD, FOXH1, GDF9, GPI, HPGD, HSP90AB1, HTRA1, HTRA3, HTRA4, ID1, LEMD3, LTBP3, MYOCD, NEDD8, NLK, PDZD2, PRKCZ, PTK2, PTPRK, PXN, RHOA, SKOR1, SMAD6, SNW1, SNX25, SRFBP1, STRAP, TGFB1, TGFB1I1, TGFBR3, TRIM33, UBA52, UBB, VASN, WFIKKN1]
GO:0035194	posttranscriptional gene silencing by RNA	GO_BiologicalProcess-EBI-QuickGO-GOA_20.11.2017_00h00	0.00145916	0.00164897	6.55935e-07	2.78772e-06	[4, 7, 8, 9]	Group14	32.2581	40	[CLP1, CNOT1, CNOT6, CNOT8, COLEC12, DHX9, DROSHA, EIF4G1, ELAVL1, MAP2K2, MYCN, NUP133, NUP153, NUP155, NUP205, NUP214, NUP37, NUP43, NUP50, NUP58, NUP62, NUP98, POLR2A, POLR2B, POLR2D, POLR2E, POLR2G, POLR2I, POLR2J, POLR2L, POM121, PUM1, RAN, RANBP2, TGFB1, TNRC6C, TPR, WTIP, ZC3H10, ZC3H7B]
GO:0035195	gene silencing by miRNA	GO_BiologicalProcess-EBI-QuickGO-GOA_20.11.2017_00h00	0.00149687	0.00166452	6.55935e-07	2.78772e-06	[5, 6, 7, 8, 9, 10]	Group14	32.7586	38	[CNOT1, CNOT6, CNOT8, DHX9, DROSHA, EIF4G1, ELAVL1, MAP2K2, MYCN, NUP133, NUP153, NUP155, NUP205, NUP214, NUP37, NUP43, NUP50, NUP58, NUP62, NUP98, POLR2A, POLR2B, POLR2D, POLR2E, POLR2G, POLR2I, POLR2J, POLR2L, POM121, PUM1, RAN, RANBP2, TGFB1, TNRC6C, TPR, WTIP, ZC3H10, ZC3H7B]
GO:1902806	regulation of cell cycle G1/S phase transition	GO_BiologicalProcess-EBI-QuickGO-GOA_20.11.2017_00h00	0.00148613	0.0016659	2.70743e-21	4.60263e-20	[5, 6, 7]	Group16	30.2326	52	[AKT1, APEX1, AURKA, BAX, BID, BRD7, CASP2, CCNB1, CDK1, CDK2AP2, CNOT1, CNOT3, CNOT6, CNOT8, CRADD, CUL4A, DGKZ, E2F8, EIF4G1, EP300, FHL1, GTSE1, HYAL1, JADE1, KANK2, KIF14, MYO16, PCBP4, PCNA, PDPN, PHB2, PID1, PKD1, PKD2, PLAGL1, PRKD2, PRKDC, PRMT2, PSME2, RB1, RDX, SEM1, SFN, SLFN11, SMARCA4, SUSD2, TCF3, TCF7L1, TP53, UBA52, UBB, UBE2E2]
GO:0035258	steroid hormone receptor binding	GO_MolecularFunction-EBI-QuickGO-GOA_20.11.2017_00h00	0.00182269	0.00201074	0.000547006	0.000845373	[6]	Group08	33.6842	32	[ARRB1, BRCA1, CALR, CCNE1, CDK7, CNOT1, DCAF13, EP300, FKBP4, FKBPL, FLT3, FOXH1, FOXP2, KAT5, KDM3A, MED1, NCOA3, NCOA4, PARK7, PCNA, PHB2, PPID, PRMT2, RAN, RB1, RNF6, SMARCA4, SNW1, TGFB1I1, TRIP4, WIPI1, ZNF366]
GO:0007605	sensory perception of sound	GO_BiologicalProcess-EBI-QuickGO-GOA_20.11.2017_00h00	0.00198859	0.00217649	0.00126096	0.00133977	[6]	Group03	30.6667	46	[ALDH7A1, ATP6V0A4, BIRC5, CASP3, CHRNB2, COL11A1, COL1A1, CRYM, DIAPH1, DNM1, EPS8L2, EYA1, FZD4, GABRB3, GJB2, GJB6, GRM7, GSDME, HEXB, HOXA1, HPN, KCNQ4, MARVELD2, MBP, MYH14, MYO15A, NDUFB9, OTOA, PCDH15, PJVK, SIX1, SLC17A8, SLC26A5, SLITRK6, SOBP, STRC, TBL1X, TECTA, TFAP2A, TH, THRB, TIMM13, TMIE, TUB, USH2A, WHRN]
GO:0055072	iron ion homeostasis	GO_BiologicalProcess-EBI-QuickGO-GOA_20.11.2017_00h00	0.00236214	0.00256514	0.000763388	0.000926971	[9]	Group04	33.6957	31	[ATP6V1A, B2M, BMP6, CAND1, CP, CYBRD1, EGLN1, EIF2AK1, EIF2AK2, EPAS1, FTH1, FTL, FXN, HAMP, HIF1A, HMOX2, HYAL2, NCOA4, NEDD8, NEO1, PICALM, SCARA5, SFXN1, SFXN2, SFXN3, SKP1, SRI, TFRC, TMEM199, UBA52, UBB]
GO:1902850	microtubule cytoskeleton organization involved in mitosis	GO_BiologicalProcess-EBI-QuickGO-GOA_20.11.2017_00h00	0.00280539	0.00302286	5.23394e-08	2.9659e-07	[4, 5, 6]	Group12	31.0078	40	[ARHGEF10, AURKA, AURKC, BIRC5, BORA, CCNB1, CDC14B, CDC20, CENPE, CHMP2A, CHMP4C, CLTC, DYNC1H1, DYNLT1, EML1, EYA1, FLNA, INTS13, KIF11, KIF23, KIF3B, KIF4A, KPNB1, MAP10, NDC80, NUP62, PARP3, PKD1, RAB11A, RACGAP1, RAN, RHOA, SAPCD2, SLC6A4, STIL, STMN1, TPR, TPX2, TTK, VPS4B]
GO:0061387	regulation of extent of cell growth	GO_BiologicalProcess-EBI-QuickGO-GOA_20.11.2017_00h00	0.00309538	0.00330968	0.000654511	0.000927223	[4, 5, 6]	Group05	32.9897	32	[ABL1, ANAPC2, BMPR2, CDH4, CDK5, CDKL3, CXCL12, CXXC1, DCC, DISC1, DNM2, DPYSL2, EFNA5, FN1, IFRD1, L1CAM, LIMK1, MAP1B, MAPT, NELL1, NRCAM, NRP1, PLXNA1, PLXNA3, PLXNA4, RAB11A, RND2, RNF6, SPP1, TRPV2, TWF2, VEGFA]
GO:0061572	actin filament bundle organization	GO_BiologicalProcess-EBI-QuickGO-GOA_20.11.2017_00h00	0.00320379	0.00339944	0.00320379	0.00320379	[5, 7]	Group00	30.5556	44	[ABL1, ACTN1, ACTN4, ARHGEF10, ARRB1, BAIAP2, BAIAP2L1, CUL3, DPYSL3, DYNLL1, EPHA1, EPS8, FSCN1, FSCN3, ID1, LIMK1, LPAR1, MARCKS, MTOR, MYOC, NELL1, NRP1, PFN1, PHACTR1, PRKN, PXN, RAC1, RDX, RFLNB, RHOA, RNMT, SDC4, SFRP1, SHROOM1, SORBS1, SORBS3, SPIRE1, STMN1, SYNPO2, TACR1, TACSTD2, TOX4, WASF2, WNT11]
GO:1903749	positive regulation of establishment of protein localization to mitochondrion	GO_BiologicalProcess-EBI-QuickGO-GOA_20.11.2017_00h00	0.0033018	0.00347689	0.000173804	0.000295466	[3, 4, 5, 6, 7, 8, 9]	Group11	31.2	39	[ACTL6A, BAD, BCL2L11, BID, CASP8, CSNK2A2, CTSK, DYNLL1, FAM20B, GLS2, HES1, HUWE1, KCNN3, LPAR1, MYBPC1, NMT1, NPEPPS, PINK1, PSMD8, RNF2, RPL28, RUVBL1, SAE1, SELENOI, SFN, SH3GLB1, TDRD12, TP53, TP53BP2, U2AF2, UBE2J2, UBE2L3, UBL5, VPS11, WBP11, WDR46, YWHAB, YWHAE, YWHAQ]
GO:1902807	negative regulation of cell cycle G1/S phase transition	GO_BiologicalProcess-EBI-QuickGO-GOA_20.11.2017_00h00	0.00381182	0.00398378	2.70743e-21	4.60263e-20	[5, 6, 7, 8]	Group16	31.8182	35	[AURKA, BAX, BRD7, CASP2, CCNB1, CDK1, CDK2AP2, CNOT1, CNOT3, CNOT6, CNOT8, CRADD, DGKZ, E2F8, EP300, FHL1, GTSE1, JADE1, KANK2, MYO16, PCBP4, PCNA, PKD2, PLAGL1, PRKD2, PRKDC, PRMT2, RB1, SFN, SLFN11, SMARCA4, SUSD2, TP53, UBA52, UBB]
GO:1900182	positive regulation of protein localization to nucleus	GO_BiologicalProcess-EBI-QuickGO-GOA_20.11.2017_00h00	0.00396638	0.00411438	0.000132882	0.000250999	[3, 4, 5, 6, 7, 8]	Group07	30.2158	42	[AKT1, BMP6, CCL19, CCT2, CCT3, CCT4, CCT5, CCT6A, CCT7, CCT8, CD2AP, CDH1, CDK1, CHERP, DDX58, DTX3L, ECT2, EDAR, EGF, FLNA, GTSE1, HDAC3, HSP90AB1, HYAL2, IPO5, JUP, KANK1, LGALS9, MAPK1, MED1, NMD3, PARK7, RBCK1, RHOA, SESN2, STIMATE, SULF2, TCP1, TGFB1, TPR, UBR5, ZPR1]
GO:0006406	mRNA export from nucleus	GO_BiologicalProcess-EBI-QuickGO-GOA_20.11.2017_00h00	0.00440317	0.00453363	6.55935e-07	2.78772e-06	[5, 6, 7, 8, 9, 10, 11, 12]	Group14	31.25	35	[AGFG1, ALYREF, BUD13, CPSF1, CPSF2, CPSF3, EIF5A, FYTTD1, NCBP2, NUP133, NUP153, NUP155, NUP205, NUP214, NUP37, NUP43, NUP50, NUP58, NUP62, NUP98, NXT1, POLR2D, POM121, RANBP2, RBM8A, RNPS1, SEM1, SLBP, SMG7, SRRM1, SRSF2, SRSF9, TPR, U2AF2, ZC3H3]
GO:0006094	gluconeogenesis	GO_BiologicalProcess-EBI-QuickGO-GOA_20.11.2017_00h00	0.00500006	0.00511036	0.000675842	0.000883794	[6, 7]	Group01	31.9588	31	[ALDOA, ALDOC, ATF3, DGAT2, ENO1, ENO2, ENO3, FOXO1, G6PC3, GAPDH, GOT2, GPD1, GPD2, GPI, KHSRP, LEPR, MDH1, MDH2, PC, PGAM1, PGM1, POLR2D, PPP4R3B, RANBP2, RBP4, SESN2, SLC25A1, SLC25A12, SLC25A13, SLC37A4, TPI1]
GO:0060968	regulation of gene silencing	GO_BiologicalProcess-EBI-QuickGO-GOA_20.11.2017_00h00	0.00807207	0.00818991	6.55935e-07	2.78772e-06	[3, 4, 5, 6, 7, 8]	Group14	30.9091	34	[DHX9, EIF4G1, ELAVL1, MAP2K2, MYCN, NUP133, NUP153, NUP155, NUP205, NUP214, NUP37, NUP43, NUP50, NUP58, NUP62, NUP98, POLR2A, POLR2B, POLR2D, POLR2E, POLR2G, POLR2I, POLR2J, POLR2L, POM121, PUM1, RAN, RANBP2, SETDB1, TGFB1, TPR, UHRF1, WTIP, ZC3H10]
GO:0051261	protein depolymerization	GO_BiologicalProcess-EBI-QuickGO-GOA_20.11.2017_00h00	0.0120116	0.0120986	9.70444e-07	3.29951e-06	[7]	Group13	30.6931	31	[ASPH, AVIL, CAPZA1, CAPZB, CFL2, CIB1, CKAP2, CKAP5, EPS8, GSN, HSPA8, KIF18B, KIF19, LMOD1, MICAL2, MID1, MTPN, NAV3, PLEKHH2, RDX, SH3BP1, SPEF1, SPTBN1, STMN1, TMOD3, TMOD4, TTBK2, TWF1, TWF2, VPS4B, VPS72]
GO:0031623	receptor internalization	GO_BiologicalProcess-EBI-QuickGO-GOA_20.11.2017_00h00	0.0160364	0.0160364	0.00100703	0.00114131	[5, 6, 7]	Group09	30.303	30	[ADM, AP2B1, AP2M1, ARF1, ARRB1, CAV1, CCL14, CD63, CEACAM1, CLTC, DNM1, DNM2, EGF, HAMP, LRP1, LRPAP1, NECAB2, NTF3, PICALM, RAB5A, RAMP1, RSPO1, SCYL2, SFRP4, SNAP25, SNX1, SYK, TFRC, UBQLN2, VEGFA]
