# Supplementary material for: Sex-related differences in gene expression in early-stage bladder cancer revealed by whole-transcriptome sequencing
Source: BMC Cancer. 2026 Feb 9;26:361. doi: 10.1186/s12885-026-15666-3 (PMC12998147; doi:10.1186/s12885-026-15666-3)
Supplement: Supplementary file 1 — Supplementary Material 1: Supplementary Figure S1. The proportion of mitochondrial reads per sample calculated by ANOVA. Supplementary Figure S2. The boxplots for the five key genes identified in the two-factor interaction model illustrating sex-dependent expression changes in tumor tissue. Supplementary Table S1. DEGs most significantly differentiating between BC (g) and BM (s) tissues in female samples. Supplementary Table S2. DEGs most significantly differentiating between BC (g) and BM (s) tissues in male samples. Supplementary Table S3. Significantly enriched GO categories in ClueGO functional analysis of 753 female-unique DEGs (padj < 0.05). Supplementary Table S4. Significantly enriched GO categories in ClueGO functional analysis of 3989 male-unique DEGs (padj < 0.05). Supplementary Table S5. Functional annotation to immune system-related GO categories of female-related unique DEGs. Supplementary Table S6. Functional annotation to immune system-related GO categories of male-related unique DEGs. Supplementary Table S7. Two-factor (sex*tissue) interaction model. Sex-related gene altered expression in bladder tumor samples; Tissue: bladder cancer (BC), bladder mucosa (BM); Sex: female (F), male (M). [file 12885_2026_15666_MOESM1_ESM.zip › Table S5.xls]

## Sheet: ClueGO Results
Table S5. Functional annotation to immune system-related GO categories of female-related unique DEGs.
GOID	GOTerm	Ontology Source	Term PValue	Term PValue Corrected with Benjamini-Hochberg	Group PValue	Group PValue Corrected with Benjamini-Hochberg	GOLevels	GOGroups	% Associated Genes	Nr. Genes	Associated Genes Found
GO:0050901	leukocyte tethering or rolling	GO_ImmuneSystemProcess-EBI-QuickGO-GOA_20.11.2017_00h00	0.000476586	0.021923	0.000476586	0.000714879	[3]	Group0	30.4348	7	[GCNT1, ITGA4, ITGB7, ROCK1, SELE, SELPLG, VCAM1]
GO:0002695	negative regulation of leukocyte activation	GO_ImmuneSystemProcess-EBI-QuickGO-GOA_20.11.2017_00h00	0.000468747	0.0287498	2.37384e-05	7.12153e-05	[2, 3]	Group2	14.0244	23	[BANK1, BTK, BTN2A2, CD300LF, CNR2, CYLD, DTX1, ERBB2, HLX, IHH, IRF1, JAK3, MNDA, PAG1, PRDM1, PTPN22, RIPOR2, SAMSN1, TIGIT, TMEM131L, TNFAIP3, TNFRSF13B, TYRO3]
GO:0045580	regulation of T cell differentiation	GO_ImmuneSystemProcess-EBI-QuickGO-GOA_20.11.2017_00h00	0.000355215	0.0326798	2.37384e-05	7.12153e-05	[5, 7]	Group2	15.3846	20	[CD2, CD28, CD83, CD86, CR1, CYLD, DTX1, ERBB2, FOXN1, GATA3, HLX, IHH, IL1RL2, IL7R, IRF1, JAK3, PRDM1, SART1, SOCS1, TMEM131L]
GO:0030098	lymphocyte differentiation	GO_ImmuneSystemProcess-EBI-QuickGO-GOA_20.11.2017_00h00	0.0010082	0.0371019	2.37384e-05	7.12153e-05	[3, 5]	Group2	11.0448	37	[BTK, CD2, CD28, CD83, CD86, CDK6, CR1, CYLD, DTX1, ERBB2, FOXN1, GATA3, HDAC9, HLX, IHH, IKZF1, IL1RL2, IL7R, IRF1, ITGA4, JAK3, LYL1, MALT1, NOTCH2, PLCL2, PRDM1, PREX1, PTPN22, RHOH, SART1, SOCS1, TCF7, TMEM131L, TNFSF8, TYRO3, VAV1, VCAM1]
GO:0042110	T cell activation	GO_ImmuneSystemProcess-EBI-QuickGO-GOA_20.11.2017_00h00	0.00145906	0.0383523	2.37384e-05	7.12153e-05	[3]	Group2	10.0402	50	[APBB1IP, BTN2A2, CD1C, CD2, CD28, CD83, CD86, CDK6, CR1, CYLD, DPP4, DTX1, ERBB2, FOXN1, GATA3, HLA-DMB, HLA-DQA1, HLA-DQB1, HLA-DQB2, HLX, ICAM1, IHH, IL1RL2, IL6ST, IL7R, IRF1, JAK3, MALT1, MICB, MSN, NPHS1, PAG1, PDCD1, PIK3CG, PPP3CA, PRDM1, PREX1, PTPN22, RHOH, RIPOR2, SART1, SOCS1, TCF7, TIGIT, TMEM131L, TNFRSF13C, TNFRSF4, TNFSF8, VAV1, VCAM1]
GO:0045581	negative regulation of T cell differentiation	GO_ImmuneSystemProcess-EBI-QuickGO-GOA_20.11.2017_00h00	0.00186164	0.0428177	2.37384e-05	7.12153e-05	[5, 6, 7, 8]	Group2	22.2222	8	[CYLD, DTX1, ERBB2, HLX, IHH, IRF1, JAK3, TMEM131L]
GO:0045619	regulation of lymphocyte differentiation	GO_ImmuneSystemProcess-EBI-QuickGO-GOA_20.11.2017_00h00	0.00145453	0.0446056	2.37384e-05	7.12153e-05	[4, 6]	Group2	13.2911	21	[BTK, CD2, CD28, CD83, CD86, CR1, CYLD, DTX1, ERBB2, FOXN1, GATA3, HLX, IHH, IL1RL2, IL7R, IRF1, JAK3, PRDM1, SART1, SOCS1, TMEM131L]
GO:0050854	regulation of antigen receptor-mediated signaling pathway	GO_ImmuneSystemProcess-EBI-QuickGO-GOA_20.11.2017_00h00	0.00299379	0.0459048	0.00299379	0.00299379	[3, 5, 7, 8]	Group1	17.8571	10	[BLK, CD226, CMTM3, CYLD, MALT1, PAX5, PLCL2, PRKCB, PTPN22, PTPRJ]
GO:0033088	negative regulation of immature T cell proliferation in thymus	GO_ImmuneSystemProcess-EBI-QuickGO-GOA_20.11.2017_00h00	0.00254288	0.0467889	2.37384e-05	7.12153e-05	[7, 8, 9, 10]	Group2	60	3	[ERBB2, IHH, TMEM131L]
GO:0030217	T cell differentiation	GO_ImmuneSystemProcess-EBI-QuickGO-GOA_20.11.2017_00h00	0.00335796	0.047528	2.37384e-05	7.12153e-05	[4, 6]	Group2	11.6379	27	[CD2, CD28, CD83, CD86, CDK6, CR1, CYLD, DTX1, ERBB2, FOXN1, GATA3, HLX, IHH, IL1RL2, IL7R, IRF1, JAK3, PRDM1, PREX1, PTPN22, RHOH, SART1, SOCS1, TCF7, TMEM131L, TNFSF8, VAV1]
GO:0051250	negative regulation of lymphocyte activation	GO_ImmuneSystemProcess-EBI-QuickGO-GOA_20.11.2017_00h00	0.000259719	0.0477882	2.37384e-05	7.12153e-05	[3, 4]	Group2	15.2174	21	[BANK1, BTK, BTN2A2, CYLD, DTX1, ERBB2, HLX, IHH, IRF1, JAK3, MNDA, PAG1, PRDM1, PTPN22, RIPOR2, SAMSN1, TIGIT, TMEM131L, TNFAIP3, TNFRSF13B, TYRO3]
GO:0050855	regulation of B cell receptor signaling pathway	GO_ImmuneSystemProcess-EBI-QuickGO-GOA_20.11.2017_00h00	0.00295151	0.0493708	0.00299379	0.00299379	[4, 6, 8, 9]	Group1	26.087	6	[BLK, CMTM3, PAX5, PLCL2, PRKCB, PTPN22]
