# Supplementary material for: Sex-related differences in gene expression in early-stage bladder cancer revealed by whole-transcriptome sequencing
Source: BMC Cancer. 2026 Feb 9;26:361. doi: 10.1186/s12885-026-15666-3 (PMC12998147; doi:10.1186/s12885-026-15666-3)
Supplement: Supplementary file 1 — Supplementary Material 1: Supplementary Figure S1. The proportion of mitochondrial reads per sample calculated by ANOVA. Supplementary Figure S2. The boxplots for the five key genes identified in the two-factor interaction model illustrating sex-dependent expression changes in tumor tissue. Supplementary Table S1. DEGs most significantly differentiating between BC (g) and BM (s) tissues in female samples. Supplementary Table S2. DEGs most significantly differentiating between BC (g) and BM (s) tissues in male samples. Supplementary Table S3. Significantly enriched GO categories in ClueGO functional analysis of 753 female-unique DEGs (padj < 0.05). Supplementary Table S4. Significantly enriched GO categories in ClueGO functional analysis of 3989 male-unique DEGs (padj < 0.05). Supplementary Table S5. Functional annotation to immune system-related GO categories of female-related unique DEGs. Supplementary Table S6. Functional annotation to immune system-related GO categories of male-related unique DEGs. Supplementary Table S7. Two-factor (sex*tissue) interaction model. Sex-related gene altered expression in bladder tumor samples; Tissue: bladder cancer (BC), bladder mucosa (BM); Sex: female (F), male (M). [file 12885_2026_15666_MOESM1_ESM.zip › Table S6.xls]

## Sheet: ClueGO Results
Table S6. Functional annotation to immune system-related GO categories of male-related unique DEGs.
GOID	GOTerm	Ontology Source	Term PValue	Term PValue Corrected with Benjamini-Hochberg	Group PValue	Group PValue Corrected with Benjamini-Hochberg	GOLevels	GOGroups	% Associated Genes	Nr. Genes	Associated Genes Found
GO:0002244	hematopoietic progenitor cell differentiation	GO_ImmuneSystemProcess-EBI-QuickGO-GOA_20.11.2017_00h00	2.23015e-08	5.79839e-06	6.58451e-07	3.95071e-06	[4]	Group5	38.8235	66	[ABL1, AGPAT5, ANLN, BATF, CBFB, DACT2, DHTKD1, EEF2, EIF2AK2, EML1, ESCO2, FLT3, FOXC1, HEATR9, HES1, HYAL2, JAM3, LDB1, MEOX1, N4BP2L2, PDCD2, PDGFRA, PRKDC, PRRC2C, PSMA3, PSMA4, PSMA5, PSMA7, PSMB1, PSMB2, PSMB3, PSMB4, PSMB5, PSMB6, PSMB8, PSMC1, PSMC2, PSMC4, PSMC5, PSMD1, PSMD10, PSMD13, PSMD14, PSMD2, PSMD3, PSMD4, PSMD6, PSMD8, PSME2, PSMF1, PTPRZ1, PYGO1, REST, RRS1, SEM1, SFRP1, SLC8A3…
GO:0002478	antigen processing and presentation of exogenous peptide antigen	GO_ImmuneSystemProcess-EBI-QuickGO-GOA_20.11.2017_00h00	2.49871e-07	2.16555e-05	6.58451e-07	3.95071e-06	[3]	Group5	36.413	67	[AP1B1, AP1G1, AP1M1, AP1M2, AP2B1, AP2M1, AP2S1, ARF1, B2M, CALR, CANX, CAPZA1, CAPZB, CENPE, CLTA, CLTC, CTSE, CTSS, CYBA, DCTN5, DNM2, DYNC1H1, DYNC1I2, DYNC1LI2, DYNLL1, HLA-A, HLA-DOA, KIF11, KIF23, KIF3B, KIF4A, PDIA3, PSMA3, PSMA4, PSMA5, PSMA7, PSMB1, PSMB2, PSMB3, PSMB4, PSMB5, PSMB6, PSMB8, PSMC1, PSMC2, PSMC4, PSMC5, PSMD1, PSMD10, PSMD13, PSMD14, PSMD2, PSMD3, PSMD4, PSMD6, PSMD8, PSM…
GO:0060218	hematopoietic stem cell differentiation	GO_ImmuneSystemProcess-EBI-QuickGO-GOA_20.11.2017_00h00	1.66587e-07	2.16563e-05	6.58451e-07	3.95071e-06	[5]	Group5	44.086	41	[ABL1, BATF, CBFB, EIF2AK2, FOXC1, LDB1, MEOX1, N4BP2L2, PSMA3, PSMA4, PSMA5, PSMA7, PSMB1, PSMB2, PSMB3, PSMB4, PSMB5, PSMB6, PSMB8, PSMC1, PSMC2, PSMC4, PSMC5, PSMD1, PSMD10, PSMD13, PSMD14, PSMD2, PSMD3, PSMD4, PSMD6, PSMD8, PSME2, PSMF1, SEM1, SFRP1, TCF3, TCF7L1, UBA52, UBB, XRCC5]
GO:1902036	regulation of hematopoietic stem cell differentiation	GO_ImmuneSystemProcess-EBI-QuickGO-GOA_20.11.2017_00h00	4.29417e-07	2.79121e-05	6.58451e-07	3.95071e-06	[4, 6]	Group5	45.122	37	[ABL1, CBFB, EIF2AK2, FOXC1, LDB1, N4BP2L2, PSMA3, PSMA4, PSMA5, PSMA7, PSMB1, PSMB2, PSMB3, PSMB4, PSMB5, PSMB6, PSMB8, PSMC1, PSMC2, PSMC4, PSMC5, PSMD1, PSMD10, PSMD13, PSMD14, PSMD2, PSMD3, PSMD4, PSMD6, PSMD8, PSME2, PSMF1, SEM1, TCF3, TCF7L1, UBA52, UBB]
GO:0002474	antigen processing and presentation of peptide antigen via MHC class I	GO_ImmuneSystemProcess-EBI-QuickGO-GOA_20.11.2017_00h00	7.06679e-07	3.67473e-05	6.58451e-07	3.95071e-06	[3]	Group5	42.4242	42	[B2M, BCAP31, CALR, CANX, CYBA, HLA-A, MR1, PDIA3, PNKD, PSMA3, PSMA4, PSMA5, PSMA7, PSMB1, PSMB2, PSMB3, PSMB4, PSMB5, PSMB6, PSMB8, PSMC1, PSMC2, PSMC4, PSMC5, PSMD1, PSMD10, PSMD13, PSMD14, PSMD2, PSMD3, PSMD4, PSMD6, PSMD8, PSME2, PSMF1, SAR1B, SEC13, SEC24A, SEC31A, SEM1, VAMP3, VAMP8]
GO:1901532	regulation of hematopoietic progenitor cell differentiation	GO_ImmuneSystemProcess-EBI-QuickGO-GOA_20.11.2017_00h00	2.56588e-06	0.000111188	6.58451e-07	3.95071e-06	[3, 5]	Group5	41.9355	39	[ABL1, CBFB, EIF2AK2, FOXC1, HES1, LDB1, N4BP2L2, PDCD2, PSMA3, PSMA4, PSMA5, PSMA7, PSMB1, PSMB2, PSMB3, PSMB4, PSMB5, PSMB6, PSMB8, PSMC1, PSMC2, PSMC4, PSMC5, PSMD1, PSMD10, PSMD13, PSMD14, PSMD2, PSMD3, PSMD4, PSMD6, PSMD8, PSME2, PSMF1, SEM1, TCF3, TCF7L1, UBA52, UBB]
GO:0002479	antigen processing and presentation of exogenous peptide antigen via MHC class I, TAP-dependent	GO_ImmuneSystemProcess-EBI-QuickGO-GOA_20.11.2017_00h00	7.09459e-06	0.000263513	6.58451e-07	3.95071e-06	[5]	Group5	42.5	34	[B2M, CALR, CYBA, HLA-A, PDIA3, PSMA3, PSMA4, PSMA5, PSMA7, PSMB1, PSMB2, PSMB3, PSMB4, PSMB5, PSMB6, PSMB8, PSMC1, PSMC2, PSMC4, PSMC5, PSMD1, PSMD10, PSMD13, PSMD14, PSMD2, PSMD3, PSMD4, PSMD6, PSMD8, PSME2, PSMF1, SEM1, VAMP3, VAMP8]
GO:0019724	B cell mediated immunity	GO_ImmuneSystemProcess-EBI-QuickGO-GOA_20.11.2017_00h00	9.32202e-06	0.000302966	8.4594e-05	0.000253782	[4]	Group3	9.34579	20	[BATF, C1QA, C1QB, C1QBP, C1QC, C1R, C1S, C4B, C6, CFI, FOXJ1, GAPT, HSPD1, LRIF1, NECTIN2, PSMA7, SUSD4, TFRC, TGFB1, UNG]
GO:0016064	immunoglobulin mediated immune response	GO_ImmuneSystemProcess-EBI-QuickGO-GOA_20.11.2017_00h00	1.26488e-05	0.000328869	8.4594e-05	0.000253782	[5]	Group3	9.47867	20	[BATF, C1QA, C1QB, C1QBP, C1QC, C1R, C1S, C4B, C6, CFI, FOXJ1, GAPT, HSPD1, LRIF1, NECTIN2, PSMA7, SUSD4, TFRC, TGFB1, UNG]
GO:0002283	neutrophil activation involved in immune response	GO_ImmuneSystemProcess-EBI-QuickGO-GOA_20.11.2017_00h00	1.61391e-05	0.000349681	0.000665118	0.00133024	[4, 5]	Group4	27.6119	148	[ACTR2, ADAM10, ADAM8, AGA, ALAD, ALDOA, ALDOC, ANO6, ANPEP, AP1M1, ARL8A, ARPC5, ATP6AP2, ATP6V0C, B2M, BRI3, BST2, C3AR1, CAND1, CANT1, CAP1, CCT2, CCT8, CD14, CD33, CD53, CD63, CEACAM1, CEACAM21, CEACAM6, CFD, CNN2, COMMD9, COPB1, CRISPLD2, CST3, CSTB, CTSA, CTSC, CTSS, CYBA, DDOST, DERA, DGAT1, DIAPH1, DNASE1L1, DYNC1H1, DYNLL1, DYNLT1, EEF2, FABP5, FAF2, FGL2, FTH1, FTL, FUCA1, GAA, GDI2, GG…
GO:0043312	neutrophil degranulation	GO_ImmuneSystemProcess-EBI-QuickGO-GOA_20.11.2017_00h00	1.23122e-05	0.000355686	0.000665118	0.00133024	[3, 5, 6]	Group4	27.6636	148	[ACTR2, ADAM10, ADAM8, AGA, ALAD, ALDOA, ALDOC, ANO6, ANPEP, AP1M1, ARL8A, ARPC5, ATP6AP2, ATP6V0C, B2M, BRI3, BST2, C3AR1, CAND1, CANT1, CAP1, CCT2, CCT8, CD14, CD33, CD53, CD63, CEACAM1, CEACAM21, CEACAM6, CFD, CNN2, COMMD9, COPB1, CRISPLD2, CST3, CSTB, CTSA, CTSC, CTSS, CYBA, DDOST, DERA, DGAT1, DIAPH1, DNASE1L1, DYNC1H1, DYNLL1, DYNLT1, EEF2, FABP5, FAF2, FGL2, FTH1, FTL, FUCA1, GAA, GDI2, GG…
GO:0002460	adaptive immune response based on somatic recombination of immune receptors built from immunoglobulin superfamily domains	GO_ImmuneSystemProcess-EBI-QuickGO-GOA_20.11.2017_00h00	1.60229e-05	0.000378724	8.4594e-05	0.000253782	[3]	Group3	11.8694	40	[AIRE, B2M, BATF, C1QA, C1QB, C1QBP, C1QC, C1R, C1S, C4B, C6, CCL19, CD4, CEACAM1, CFI, CTSC, DEAF1, DUSP22, FADD, FOXJ1, GAPT, HAVCR2, HLA-A, HMGB1, HSPD1, IL31RA, LOXL3, LRIF1, MICA, MYDGF, NECTIN2, PRKCQ, PRKCZ, PSMA7, RIPK2, SUSD4, TFRC, TGFB1, UNC13D, UNG]
GO:0042590	antigen processing and presentation of exogenous peptide antigen via MHC class I	GO_ImmuneSystemProcess-EBI-QuickGO-GOA_20.11.2017_00h00	2.14039e-05	0.000428078	6.58451e-07	3.95071e-06	[4]	Group5	40.9639	34	[B2M, CALR, CYBA, HLA-A, PDIA3, PSMA3, PSMA4, PSMA5, PSMA7, PSMB1, PSMB2, PSMB3, PSMB4, PSMB5, PSMB6, PSMB8, PSMC1, PSMC2, PSMC4, PSMC5, PSMD1, PSMD10, PSMD13, PSMD14, PSMD2, PSMD3, PSMD4, PSMD6, PSMD8, PSME2, PSMF1, SEM1, VAMP3, VAMP8]
GO:0002449	lymphocyte mediated immunity	GO_ImmuneSystemProcess-EBI-QuickGO-GOA_20.11.2017_00h00	3.0897e-05	0.000573801	8.4594e-05	0.000253782	[3]	Group3	12.2024	41	[AIRE, AP1G1, B2M, BATF, C1QA, C1QB, C1QBP, C1QC, C1R, C1S, C4B, C6, CEACAM1, CEBPG, CFI, CRK, CTSC, DEAF1, DUSP22, FADD, FOXJ1, GAPT, HAVCR2, HLA-A, HMGB1, HSPD1, IL31RA, LGALS9, LRIF1, MICA, NECTIN2, PRDX1, PRKCZ, PSMA7, SUSD4, TFRC, TGFB1, TUBB, TUBB4B, UNC13D, UNG]
GO:0002446	neutrophil mediated immunity	GO_ImmuneSystemProcess-EBI-QuickGO-GOA_20.11.2017_00h00	4.43831e-05	0.000641089	0.000665118	0.00133024	[4]	Group4	27.0417	149	[ACTR2, ADAM10, ADAM8, AGA, ALAD, ALDOA, ALDOC, ANO6, ANPEP, AP1M1, ARL8A, ARPC5, ATP6AP2, ATP6V0C, B2M, BRI3, BST2, C3AR1, CAND1, CANT1, CAP1, CCT2, CCT8, CD14, CD33, CD53, CD63, CEACAM1, CEACAM21, CEACAM6, CFD, CNN2, COMMD9, COPB1, CRISPLD2, CST3, CSTB, CTSA, CTSC, CTSS, CYBA, DDOST, DERA, DGAT1, DIAPH1, DNASE1L1, DYNC1H1, DYNLL1, DYNLT1, EEF2, FABP5, FAF2, FGL2, FTH1, FTL, FUCA1, GAA, GDI2, GG…
GO:0042119	neutrophil activation	GO_ImmuneSystemProcess-EBI-QuickGO-GOA_20.11.2017_00h00	4.03929e-05	0.000656385	0.000665118	0.00133024	[4]	Group4	27.156	148	[ACTR2, ADAM10, ADAM8, AGA, ALAD, ALDOA, ALDOC, ANO6, ANPEP, AP1M1, ARL8A, ARPC5, ATP6AP2, ATP6V0C, B2M, BRI3, BST2, C3AR1, CAND1, CANT1, CAP1, CCT2, CCT8, CD14, CD33, CD53, CD63, CEACAM1, CEACAM21, CEACAM6, CFD, CNN2, COMMD9, COPB1, CRISPLD2, CST3, CSTB, CTSA, CTSC, CTSS, CYBA, DDOST, DERA, DGAT1, DIAPH1, DNASE1L1, DYNC1H1, DYNLL1, DYNLT1, EEF2, FABP5, FAF2, FGL2, FTH1, FTL, FUCA1, GAA, GDI2, GG…
GO:0036230	granulocyte activation	GO_ImmuneSystemProcess-EBI-QuickGO-GOA_20.11.2017_00h00	4.31053e-05	0.000659258	0.000665118	0.00133024	[3]	Group4	27.0909	149	[ACTR2, ADAM10, ADAM8, AGA, ALAD, ALDOA, ALDOC, ANO6, ANPEP, AP1M1, ARL8A, ARPC5, ATP6AP2, ATP6V0C, B2M, BRI3, BST2, C3AR1, CAND1, CANT1, CAP1, CCT2, CCT8, CD14, CD33, CD53, CD63, CEACAM1, CEACAM21, CEACAM6, CFD, CNN2, COMMD9, COPB1, CRISPLD2, CST3, CSTB, CTSA, CTSC, CTSS, CYBA, DDOST, DERA, DGAT1, DIAPH1, DNASE1L1, DYNC1H1, DYNLL1, DYNLT1, EEF2, FABP5, FAF2, FGL2, FTH1, FTL, FUCA1, GAA, GDI2, GG…
GO:0002455	humoral immune response mediated by circulating immunoglobulin	GO_ImmuneSystemProcess-EBI-QuickGO-GOA_20.11.2017_00h00	3.9324e-05	0.000681616	8.4594e-05	0.000253782	[3, 6]	Group3	8.10811	12	[C1QA, C1QB, C1QBP, C1QC, C1R, C1S, C4B, C6, CFI, FOXJ1, PSMA7, SUSD4]
GO:0006958	complement activation, classical pathway	GO_ImmuneSystemProcess-EBI-QuickGO-GOA_20.11.2017_00h00	0.000158563	0.00216981	8.4594e-05	0.000253782	[3, 4, 5, 6, 7]	Group3	8.27068	11	[C1QA, C1QB, C1QBP, C1QC, C1R, C1S, C4B, C6, CFI, PSMA7, SUSD4]
GO:0002275	myeloid cell activation involved in immune response	GO_ImmuneSystemProcess-EBI-QuickGO-GOA_20.11.2017_00h00	0.000185297	0.00240886	0.000665118	0.00133024	[3, 4]	Group4	26.2185	156	[ACTR2, ADAM10, ADAM8, AGA, ALAD, ALDOA, ALDOC, ANO6, ANPEP, AP1M1, ARL8A, ARPC5, ATP6AP2, ATP6V0C, B2M, BRI3, BST2, C3AR1, CAND1, CANT1, CAP1, CBL, CCT2, CCT8, CD14, CD33, CD53, CD63, CEACAM1, CEACAM21, CEACAM6, CFD, CNN2, COMMD9, COPB1, CRISPLD2, CST3, CSTB, CTSA, CTSC, CTSS, CX3CR1, CYBA, DDOST, DERA, DGAT1, DIAPH1, DNASE1L1, DYNC1H1, DYNLL1, DYNLT1, EEF2, FABP5, FAF2, FGL2, FOXF1, FTH1, FTL, …
GO:0002220	innate immune response activating cell surface receptor signaling pathway	GO_ImmuneSystemProcess-EBI-QuickGO-GOA_20.11.2017_00h00	0.000391073	0.00484186	6.58451e-07	3.95071e-06	[4, 6, 7]	Group5	33.3333	44	[CARD11, CD209, EP300, FBXW11, FFAR2, KRAS, MUC3A, NRAS, PAK2, PAK3, PSMA3, PSMA4, PSMA5, PSMA7, PSMB1, PSMB2, PSMB3, PSMB4, PSMB5, PSMB6, PSMB8, PSMC1, PSMC2, PSMC4, PSMC5, PSMD1, PSMD10, PSMD13, PSMD14, PSMD2, PSMD3, PSMD4, PSMD6, PSMD8, PSME2, PSMF1, SEM1, SKP1, SYK, TAB3, UBA52, UBB, UBE2D2, UBE2N]
GO:0002223	stimulatory C-type lectin receptor signaling pathway	GO_ImmuneSystemProcess-EBI-QuickGO-GOA_20.11.2017_00h00	0.000495462	0.00585546	6.58451e-07	3.95071e-06	[5, 7, 8]	Group5	33.3333	43	[CARD11, CD209, EP300, FBXW11, KRAS, MUC3A, NRAS, PAK2, PAK3, PSMA3, PSMA4, PSMA5, PSMA7, PSMB1, PSMB2, PSMB3, PSMB4, PSMB5, PSMB6, PSMB8, PSMC1, PSMC2, PSMC4, PSMC5, PSMD1, PSMD10, PSMD13, PSMD14, PSMD2, PSMD3, PSMD4, PSMD6, PSMD8, PSME2, PSMF1, SEM1, SKP1, SYK, TAB3, UBA52, UBB, UBE2D2, UBE2N]
GO:0002444	myeloid leukocyte mediated immunity	GO_ImmuneSystemProcess-EBI-QuickGO-GOA_20.11.2017_00h00	0.000869992	0.00983469	0.000665118	0.00133024	[3]	Group4	25.5426	153	[ACTR2, ADAM10, ADAM8, AGA, ALAD, ALDOA, ALDOC, ANO6, ANPEP, AP1M1, ARL8A, ARPC5, ATP6AP2, ATP6V0C, B2M, BRI3, BST2, C3AR1, CAND1, CANT1, CAP1, CBL, CCT2, CCT8, CD14, CD33, CD53, CD63, CEACAM1, CEACAM21, CEACAM6, CFD, CNN2, COMMD9, COPB1, CRISPLD2, CST3, CSTB, CTSA, CTSC, CTSS, CYBA, DDOST, DERA, DGAT1, DIAPH1, DNASE1L1, DYNC1H1, DYNLL1, DYNLT1, EEF2, FABP5, FAF2, FGL2, FOXF1, FTH1, FTL, FUCA1, G…
GO:0019730	antimicrobial humoral response	GO_ImmuneSystemProcess-EBI-QuickGO-GOA_20.11.2017_00h00	0.00095702	0.0103677	0.00095702	0.00143553	[3]	Group2	10.4575	16	[ADM, B2M, CCL19, CPAMD8, CXCL12, GAPDH, GNLY, HAMP, HLA-A, PDZD11, PLA2G2A, ROMO1, S100A9, SFTPD, SPINK5, SPON2]
GO:0042113	B cell activation	GO_ImmuneSystemProcess-EBI-QuickGO-GOA_20.11.2017_00h00	0.00119171	0.0123938	0.00119171	0.00143005	[3]	Group0	13.3333	38	[ABL1, ATP11C, BAD, BATF, BAX, BST2, CARD11, CASP3, CASP8, CD180, CD79A, CEBPG, CHRNA7, CHRNB2, DLL1, EP300, FLT3, FOXJ1, GAPT, HMGB3, HSPD1, LRIF1, MIF, NHEJ1, NTRK1, PRKDC, RBPJ, S100A9, SFRP1, SYK, TCF3, TCF7L1, TFRC, TGFB1, TICAM1, TNIP2, UNG, ZFP36L2]
GO:0050853	B cell receptor signaling pathway	GO_ImmuneSystemProcess-EBI-QuickGO-GOA_20.11.2017_00h00	0.00238987	0.0238987	0.00238987	0.00238987	[5, 7, 8]	Group1	8.91089	9	[ABL1, BAX, BCAR1, CBFB, CD79A, ELF1, GCSAM, MAPK1, SYK]
GO:0006956	complement activation	GO_ImmuneSystemProcess-EBI-QuickGO-GOA_20.11.2017_00h00	0.00319692	0.0307851	8.4594e-05	0.000253782	[2, 3, 4, 5]	Group3	11.7647	20	[A2M, C1QA, C1QB, C1QBP, C1QC, C1R, C1S, C3AR1, C4B, C6, CFD, CFI, COLEC10, COLEC11, CPNE2, MASP1, PHB, PSMA7, SUSD4, VSIG4]
GO:0002218	activation of innate immune response	GO_ImmuneSystemProcess-EBI-QuickGO-GOA_20.11.2017_00h00	0.00405139	0.0363228	6.58451e-07	3.95071e-06	[2, 4, 5]	Group5	26.8987	85	[APOB, C1QBP, CARD11, CASP8, CAV1, CD14, CD180, CD209, COLEC12, CTSK, CTSS, CYBA, DDX58, EP300, FADD, FBXW11, FFAR2, HAVCR2, HMGB1, HSPD1, KRAS, LSM14A, MAP2K6, MAPKAPK2, MAPKAPK3, MUC3A, MYD88, NDUFA2, NPLOC4, NR1H3, NRAS, PAK2, PAK3, PIK3R4, PRKDC, PSMA3, PSMA4, PSMA5, PSMA7, PSMB1, PSMB2, PSMB3, PSMB4, PSMB5, PSMB6, PSMB8, PSMC1, PSMC2, PSMC4, PSMC5, PSMD1, PSMD10, PSMD13, PSMD14, PSMD2, PSMD3…
GO:0002758	innate immune response-activating signal transduction	GO_ImmuneSystemProcess-EBI-QuickGO-GOA_20.11.2017_00h00	0.00401569	0.0372885	6.58451e-07	3.95071e-06	[3, 5, 6]	Group5	27.1812	81	[APOB, C1QBP, CARD11, CASP8, CAV1, CD14, CD180, CD209, COLEC12, CTSK, CTSS, CYBA, DDX58, EP300, FADD, FBXW11, FFAR2, HAVCR2, HMGB1, HSPD1, KRAS, LSM14A, MAP2K6, MAPKAPK2, MAPKAPK3, MUC3A, MYD88, NDUFA2, NPLOC4, NR1H3, NRAS, PAK2, PAK3, PIK3R4, PSMA3, PSMA4, PSMA5, PSMA7, PSMB1, PSMB2, PSMB3, PSMB4, PSMB5, PSMB6, PSMB8, PSMC1, PSMC2, PSMC4, PSMC5, PSMD1, PSMD10, PSMD13, PSMD14, PSMD2, PSMD3, PSMD4…
GO:0002495	antigen processing and presentation of peptide antigen via MHC class II	GO_ImmuneSystemProcess-EBI-QuickGO-GOA_20.11.2017_00h00	0.00455137	0.0394452	6.58451e-07	3.95071e-06	[3]	Group5	32.0755	34	[AP1B1, AP1G1, AP1M1, AP1M2, AP2B1, AP2M1, AP2S1, ARF1, CANX, CAPZA1, CAPZB, CENPE, CLTA, CLTC, CTSE, CTSS, DCTN5, DNM2, DYNC1H1, DYNC1I2, DYNC1LI2, DYNLL1, HLA-DOA, KIF11, KIF23, KIF3B, KIF4A, PYCARD, RAB7A, RACGAP1, SAR1B, SEC13, SEC24A, SEC31A]
GO:0061844	antimicrobial humoral immune response mediated by antimicrobial peptide	GO_ImmuneSystemProcess-EBI-QuickGO-GOA_20.11.2017_00h00	0.00512368	0.0429728	0.00095702	0.00143553	[4]	Group2	10.0917	11	[ADM, B2M, CCL19, CPAMD8, CXCL12, GAPDH, GNLY, HAMP, ROMO1, S100A9, SPINK5]
GO:0019886	antigen processing and presentation of exogenous peptide antigen via MHC class II	GO_ImmuneSystemProcess-EBI-QuickGO-GOA_20.11.2017_00h00	0.0058716	0.0477068	6.58451e-07	3.95071e-06	[4]	Group5	32.0388	33	[AP1B1, AP1G1, AP1M1, AP1M2, AP2B1, AP2M1, AP2S1, ARF1, CANX, CAPZA1, CAPZB, CENPE, CLTA, CLTC, CTSE, CTSS, DCTN5, DNM2, DYNC1H1, DYNC1I2, DYNC1LI2, DYNLL1, HLA-DOA, KIF11, KIF23, KIF3B, KIF4A, RAB7A, RACGAP1, SAR1B, SEC13, SEC24A, SEC31A]
