# Supplementary material for: Sex-related differences in gene expression in early-stage bladder cancer revealed by whole-transcriptome sequencing
Source: BMC Cancer. 2026 Feb 9;26:361. doi: 10.1186/s12885-026-15666-3 (PMC12998147; doi:10.1186/s12885-026-15666-3)
Supplement: Supplementary file 1 — Supplementary Material 1: Supplementary Figure S1. The proportion of mitochondrial reads per sample calculated by ANOVA. Supplementary Figure S2. The boxplots for the five key genes identified in the two-factor interaction model illustrating sex-dependent expression changes in tumor tissue. Supplementary Table S1. DEGs most significantly differentiating between BC (g) and BM (s) tissues in female samples. Supplementary Table S2. DEGs most significantly differentiating between BC (g) and BM (s) tissues in male samples. Supplementary Table S3. Significantly enriched GO categories in ClueGO functional analysis of 753 female-unique DEGs (padj < 0.05). Supplementary Table S4. Significantly enriched GO categories in ClueGO functional analysis of 3989 male-unique DEGs (padj < 0.05). Supplementary Table S5. Functional annotation to immune system-related GO categories of female-related unique DEGs. Supplementary Table S6. Functional annotation to immune system-related GO categories of male-related unique DEGs. Supplementary Table S7. Two-factor (sex*tissue) interaction model. Sex-related gene altered expression in bladder tumor samples; Tissue: bladder cancer (BC), bladder mucosa (BM); Sex: female (F), male (M). [file 12885_2026_15666_MOESM1_ESM.zip › Table S7_revised.xlsx]

## Sheet: protein coding
Table S7. Two-factor (sex*tissue) interaction model. Sex-related gene altered expression in bladder tumor samples; Tissue: bladder cancer (BC), bladder mucosa (BM); Sex: female (F), male (M).
ensembl_ID	gene_Ensembl	gene_biotype	Sex_F_vs_M.FC_nonshrunken	Sex_F_vs_M.FC_nonshrunken.confidence_interval_lower	Sex_F_vs_M.FC_nonshrunken.confidence_interval_upper	Sex_F_vs_M.adjusted_p	Sex_F_vs_M.pvalue	tissue_BC_vs_BM.FC_nonshrunken	tissue_BC_vs_BM.FC_nonshrunken.confidence_interval_lower	tissue_BC_vs_BM.FC_nonshrunken.confidence_interval_upper	tissue_BC_vs_BM.adjusted_p	tissue_BC_vs_BM.pvalue	SexF.tissueBC.FC_nonshrunken	SexF.tissueBC.FC_nonshrunken.confidence_interval_lower	SexF.tissueBC.FC_nonshrunken.confidence_interval_upper	SexF.tissueBC.adjusted_p	SexF.tissueBC.pvalue	mean_normalized_counts_M.BC	mean_normalized_counts_M.BM	mean_normalized_counts_F.BC	mean_normalized_counts_F.BM
ENSG00000189334	S100A14	protein_coding	2.29089	0.792129	5.13651	0.411719	0.00310965	3.25271	1.80623	5.6907	0.000219034	5.74956e-06	0.146914	0.0516014	0.533714	0.0190682	1.99813e-06	847.527	260.606	285.15	597.142
ENSG00000165474	GJB2	protein_coding	6.27523	1.10832	18.3726	4.55549e-05	6.20574e-08	7.25564	3.78306	13.6451	2.26365e-07	3.08367e-10	0.119052	0.0323184	0.827691	0.059847	1.29379e-05	793.599	109.261	592.756	686.599
ENSG00000134755	DSC2	protein_coding	2.29765	0.815206	5.39339	0.411719	0.00321076	1.57162	0.731157	2.98189	0.157209	0.0843701	0.172796	0.0489692	0.851171	0.059847	1.56782e-05	305.127	194.274	121.223	446.651
ENSG00000169908	TM4SF1	protein_coding	1.07782	0.704952	1.68495	0.976552	0.781465	2.80427	0.936023	5.2466	0.000728949	3.78694e-05	0.191538	0.0784079	0.669915	0.0676268	2.12596e-05	477.618	170.539	98.7637	183.7
ENSG00000179593	ALOX15B	protein_coding	2.66455	0.742054	6.79533	0.61139	0.00873112	1.60033	0.56525	3.6162	0.274419	0.175562	0.106158	0.0376587	3.25954	0.0884686	3.24468e-05	44.0845	27.7692	88.9886	72.7361
ENSG00000277893	SRD5A2	protein_coding	0.988118	0.313209	2.28523	0.996801	0.976127	1.5119	0.437878	3.94091	0.374706	0.264236	0.104476	0.0241928	0.634938	0.190702	8.99257e-05	157.365	104.154	16.4784	102.933
ENSG00000117983	MUC5B	protein_coding	6.6263	0.642234	17.1676	0.411719	0.00305369	0.731336	0.212664	3.17723	0.694929	0.597568	0.0300752	0.00268535	4.40912	0.216161	0.000141788	103.105	89.5035	264.81	591.652
ENSG00000169894	MUC3A	protein_coding	8.86116	2.49605	21.2029	0.00163773	2.48843e-06	25.1054	3.15752	68.3314	4.1114e-10	6.46243e-14	0.0796129	0.0136382	0.614983	0.216161	0.000147234	4587.79	183.011	3235.8	1619.14
ENSG00000170689	HOXB9	protein_coding	1.14484	0.361638	2.20385	0.968663	0.667159	1.11055	0.72589	1.89418	0.793586	0.719075	5.38245	2.2703	14.774	0.22042	0.000192137	62.2892	56.4261	383.78	63.9302
ENSG00000156802	ATAD2	protein_coding	1.4323	1.1265	1.96775	0.221047	0.000972858	1.21302	1.02126	1.41669	0.115333	0.0559623	0.559112	0.413173	0.746496	0.22042	0.000206792	673.381	555.253	538.837	795.984
ENSG00000268104	SLC6A14	protein_coding	6.64159	0.6381	24.8663	0.00589335	9.26337e-06	1.57869	0.214291	6.81605	0.360525	0.250877	0.102759	0.00637263	2.09589	0.22042	0.000215565	52.425	40.9714	32.5396	193.631
ENSG00000131668	BARX1	protein_coding	0.195042	0.0619725	2.65085	0.739521	0.0154509	0.411421	0.0645088	4.74117	0.245457	0.151459	32.0434	0.140128	981.064	0.284318	0.000324545	33.7745	20.8372	126.637	13.521
ENSG00000182484	WASH6P	protein_coding	0.777907	0.537637	1.17556	0.952537	0.231529	3.74172	2.1769	5.98052	1.772e-08	1.11412e-11	0.33824	0.166596	0.65845	0.284318	0.000327727	1158.51	309.298	304.634	240.604
ENSG00000198886	MT-ND4	protein_coding	1.71578	0.850696	3.13057	0.918641	0.042251	2.03059	0.839148	3.99446	0.0172074	0.00407511	0.260251	0.0995835	1.00649	0.356223	0.000434906	256761	126446	114651	216952
ENSG00000189377	CXCL17	protein_coding	1.8466	0.491226	4.19656	0.948753	0.0973835	3.40132	1.49224	6.9511	0.0032372	0.000360424	0.154291	0.0510077	0.644738	0.356223	0.000447939	467.555	137.298	133.114	253.722
ENSG00000198727	MT-CYB	protein_coding	1.68071	0.838425	3.00128	0.933666	0.0553313	2.12659	0.84821	4.28686	0.0127502	0.00268618	0.260114	0.101782	1.03702	0.403913	0.000555391	157031	73840.5	68649	124104
ENSG00000278463	H2AC4	protein_coding	2.21868	1.05101	4.26296	0.254407	0.00119966	3.87934	2.38601	6.63994	1.00118e-06	2.58547e-09	0.297839	0.148318	0.667814	0.403913	0.000571396	112.966	28.7493	74.4336	64.5027
ENSG00000185697	MYBL1	protein_coding	1.5128	0.638402	3.18412	0.952537	0.192749	0.786652	0.265763	2.00742	0.529477	0.416043	0.207646	0.0791392	0.974771	0.416323	0.000610764	102.811	130.947	32.4776	198.026
ENSG00000133710	SPINK5	protein_coding	1.22051	0.628066	13.0604	0.952537	0.469502	2.25047	0.84784	4.67086	0.00842431	0.00149031	0.25854	0.0210914	2.16053	0.42397	0.000644197	394.777	175.908	252.926	741.486
ENSG00000196188	CTSE	protein_coding	4.14198	1.02972	16.0316	0.182224	0.000726375	20.1891	8.43446	54.0218	1.27171e-10	1.33261e-14	0.128761	0.0325381	0.599421	0.450003	0.000707329	7640.06	378.127	4074.58	1567.16
ENSG00000100342	APOL1	protein_coding	2.75541	1.33359	5.14753	0.0230841	4.95885e-05	4.31413	2.71106	6.91676	2.17679e-07	2.8245e-10	0.297802	0.135737	0.773313	0.451239	0.000754666	10088.2	2338.28	8277.07	6442.57
ENSG00000198763	MT-ND2	protein_coding	1.96352	0.831526	3.70939	0.705345	0.0128324	1.71788	0.86018	2.92132	0.0753051	0.0314856	0.268541	0.115394	0.888535	0.451239	0.000756557	49089.6	28574.7	25883.6	56107.3
ENSG00000123689	G0S2	protein_coding	1.04254	0.417524	3.44253	0.991339	0.904863	1.09882	0.414178	3.13539	0.833423	0.770674	0.185048	0.0486273	0.703432	0.456271	0.0007889	195.35	178.148	37.7279	185.873
ENSG00000183153	GJD3	protein_coding	1.86225	0.77997	3.53369	0.933666	0.0571346	6.69381	2.51789	12.7491	2.34604e-07	3.48939e-10	0.208029	0.0693013	1.02889	0.457914	0.000832274	648.31	97.1426	251.079	180.201
ENSG00000166415	WDR72	protein_coding	4.03111	1.09445	10.7009	0.116005	0.000364681	6.9836	3.40271	16.2606	1.30735e-05	8.47168e-08	0.154091	0.0468756	0.525271	0.460494	0.000884309	622.333	89.1597	386.595	359.094
ENSG00000118785	SPP1	protein_coding	2.7701	0.541002	9.37338	0.874216	0.0301983	15.379	1.82078	58.5513	2.34604e-07	3.56467e-10	0.106104	0.0175067	3.17845	0.460494	0.00089271	492.955	32.5099	144.825	88.6777
ENSG00000122861	PLAU	protein_coding	0.952665	0.770756	1.22619	0.977174	0.791671	2.20669	1.51231	3.53662	0.000152943	3.25324e-06	0.419126	0.254017	0.65933	0.466223	0.000989087	844.656	383.121	337.159	364.852
ENSG00000141505	ASGR1	protein_coding	1.17187	0.33971	3.69732	0.972552	0.722267	0.510442	0.0743904	1.76543	0.184776	0.104509	0.119378	0.0199668	1.45144	0.466223	0.00100153	69.3301	135.262	9.79116	158.185
ENSG00000152661	GJA1	protein_coding	0.945615	0.540719	1.41705	0.984629	0.827695	1.46581	0.762119	2.68341	0.19037	0.10857	0.300398	0.146061	0.733482	0.521366	0.0011473	1872.94	1277.5	531.997	1207.94
ENSG00000166535	A2ML1	protein_coding	2.27241	0.657415	5.07834	0.92312	0.0441528	2.64458	0.547081	5.51512	0.0331978	0.0101597	0.149171	0.0328373	1.13039	0.528591	0.00119089	597.474	226.043	202.487	513.543
ENSG00000169474	SPRR1A	protein_coding	1.05586	0.428155	22.8813	0.988823	0.880358	1.63077	0.442787	3.29968	0.235829	0.143578	0.185521	0.00695868	1.37888	0.530118	0.00122211	82.5253	50.5635	45.322	350.476
ENSG00000134333	LDHA	protein_coding	1.5634	0.980355	2.2134	0.752857	0.0159715	3.27472	2.25797	4.63368	1.02053e-08	5.347e-12	0.422644	0.257315	0.802621	0.53037	0.00125048	3950.5	1206.17	2610.18	1885.66
ENSG00000160182	TFF1	protein_coding	7.50417	0.544181	23.7429	0.0361629	8.71578e-05	23.8887	2.69626	62.2956	3.13848e-08	2.77186e-11	0.0932501	0.0100281	1.69708	0.531631	0.00128131	344.103	14.4787	240.735	107.964
ENSG00000273983	H3C8	protein_coding	2.72223	1.25874	5.39055	0.283208	0.00163224	4.00264	2.22064	8.15304	0.000135395	2.53766e-06	0.230966	0.0910089	0.617165	0.537943	0.00132471	178.985	45.0345	112.465	122.074
ENSG00000105131	EPHX3	protein_coding	1.68158	1.10719	2.53523	0.759181	0.0164278	3.19358	2.05394	4.81367	2.14212e-06	6.96671e-09	0.369834	0.196782	0.621245	0.541757	0.00136248	234.275	73.5044	145.503	123.433
ENSG00000212907	MT-ND4L	protein_coding	1.75815	0.855348	3.25911	0.870485	0.0289614	1.61626	0.791046	3.00134	0.0983016	0.0451746	0.308906	0.129469	0.8956	0.573994	0.00158554	8087.41	5002.79	4391.29	8795.39
ENSG00000287080	H3C3	protein_coding	1.79827	0.849764	3.30488	0.879579	0.0352172	4.77044	2.74346	8.67478	6.30798e-07	1.42116e-09	0.283068	0.138009	0.713962	0.573994	0.00160905	358.4	75.0039	182.23	135.1
ENSG00000057149	SERPINB3	protein_coding	13.0192	0.920629	129.218	0.0239146	5.26257e-05	3.32068	0.360518	13.2463	0.0930575	0.0418334	0.056666	0.00640267	5.60861	0.573994	0.00165522	59.3423	31.7925	217.092	503.777
ENSG00000184992	BRI3BP	protein_coding	1.57775	1.06844	2.30916	0.239433	0.00107887	1.36615	1.09327	1.76502	0.0458403	0.0158926	0.533275	0.318503	0.829079	0.573994	0.00172392	488.126	357.664	410.809	566.705
ENSG00000163207	IVL	protein_coding	1.21772	0.660195	2.06284	0.952537	0.487855	4.62755	2.07296	8.33868	1.86697e-06	5.96695e-09	0.282811	0.114042	0.80375	0.624567	0.00199548	2786.57	601.632	959.048	732.639
ENSG00000196787	H2AC11	protein_coding	1.67054	0.953843	2.52648	0.825086	0.0232542	3.87981	2.35865	6.2638	9.60003e-08	9.55678e-11	0.366654	0.189002	0.73261	0.624567	0.00199615	414.179	106.604	253.47	178.317
ENSG00000117724	CENPF	protein_coding	1.8834	1.06387	3.39285	0.739521	0.0151937	3.21048	1.80295	5.96912	8.85434e-05	1.41164e-06	0.315663	0.148263	0.579392	0.639303	0.00211024	711.628	222.329	422.891	417.535
ENSG00000136155	SCEL	protein_coding	2.08712	0.846081	42.547	0.952537	0.132842	1.80345	0.475132	5.81042	0.296749	0.194149	0.114881	0.00343512	0.674052	0.649958	0.00221352	24.4871	13.9956	6.01796	128.653
ENSG00000274641	H2BC17	protein_coding	1.86211	1.01477	3.15241	0.732223	0.0140652	4.00321	2.25574	6.92665	1.06057e-06	2.94891e-09	0.332548	0.156456	0.687959	0.661409	0.00230531	99.4088	24.9201	61.3838	46.2379
ENSG00000235162	C12orf75	protein_coding	1.18382	0.682737	2.12591	0.956955	0.585337	1.19672	0.416931	2.54622	0.636695	0.53098	0.256942	0.0969205	1.00327	0.661409	0.00232409	70.8726	59.767	21.6134	70.6319
ENSG00000215182	MUC5AC	protein_coding	4.33797	0.295367	32.7471	0.864316	0.0282584	1.46747	0.221154	86.7533	0.641456	0.536663	0.0534428	0.000339605	3.09489	0.661409	0.00236442	3567.05	142.555	494.177	1361.99
ENSG00000102837	OLFM4	protein_coding	0.599242	0.161025	11.7506	0.952537	0.367499	2.20251	0.276798	6.58209	0.223899	0.134144	0.0833346	0.00316636	0.569371	0.661409	0.00239113	1635.95	743.01	81.7621	2220.08
ENSG00000143320	CRABP2	protein_coding	1.0778	0.608202	1.78509	0.974065	0.742235	1.22201	0.787809	1.78709	0.457407	0.342684	0.373676	0.198245	0.787444	0.676986	0.00268668	854.722	699.281	344.171	753.82
ENSG00000143507	DUSP10	protein_coding	1.18431	0.895825	1.54161	0.952537	0.298571	2.18569	1.59978	3.17535	2.44388e-05	2.04873e-07	0.496422	0.287109	0.760256	0.676986	0.00271236	361.875	165.758	212.3	195.785
ENSG00000198888	MT-ND1	protein_coding	1.57048	0.852415	2.53456	0.942163	0.0825912	2.31508	1.01408	4.46406	0.00403245	0.000502208	0.325699	0.137753	1.07769	0.676986	0.00272848	89967.9	38860.6	46017.8	61029.8
ENSG00000156127	BATF	protein_coding	1.3743	1.06521	1.82738	0.834982	0.0247351	1.54612	1.19933	2.05184	0.00597996	0.000892325	0.544073	0.364367	0.808801	0.676986	0.00276005	290.691	187.191	215.663	257.381
ENSG00000186193	SAPCD2	protein_coding	1.10887	0.729946	1.63049	0.956955	0.589537	2.0792	1.34174	3.17832	0.000689368	3.46382e-05	0.440251	0.242758	0.818647	0.676986	0.00281213	156.333	76.1573	76.3665	84.1026
ENSG00000125398	SOX9	protein_coding	0.952374	0.563543	1.64754	0.988578	0.878331	1.81885	0.71511	4.12898	0.0946437	0.0428441	0.253869	0.091583	0.783283	0.676986	0.00281383	269.333	148.459	65.0737	141.091
ENSG00000188042	ARL4C	protein_coding	1.01787	0.799773	1.2969	0.993237	0.911281	0.74722	0.523223	1.0756	0.103347	0.048125	0.504616	0.312597	0.80797	0.676986	0.00281554	500.291	669.763	257.325	682.606
ENSG00000047410	TPR	protein_coding	1.29821	1.01961	1.60936	0.542845	0.00659855	1.29754	1.09992	1.5944	0.0153808	0.00347253	0.662116	0.50082	0.95082	0.676986	0.00286585	5551.18	4275.83	4769.03	5551.34
ENSG00000036828	CASR	protein_coding	0.65515	0.276733	1.20556	0.952537	0.370908	0.980638	0.128915	2.51543	0.975142	0.964413	0.131521	0.031211	1.18104	0.676986	0.00294381	176.37	179.945	15.3505	117.788
ENSG00000137745	MMP13	protein_coding	1.79876	0.831658	23.1853	0.952537	0.157909	5.07624	1.04595	33.8347	0.000533163	2.313e-05	0.170663	0.00663167	6.11002	0.676986	0.00295207	162.148	11.6541	110.054	77.9542
ENSG00000104419	NDRG1	protein_coding	1.42011	0.967893	2.05866	0.940284	0.0736004	2.05671	1.34806	3.43852	0.00112425	7.33948e-05	0.432742	0.22506	0.917291	0.676986	0.00299461	7489.19	3641.25	4602.11	5171.27
ENSG00000133226	SRRM1	protein_coding	1.18301	1.01051	1.38707	0.942163	0.0837029	1.36518	1.08827	1.78709	0.00429419	0.000552129	0.660514	0.49708	0.880894	0.676986	0.00301587	3513.77	2569.69	2741.95	3040.72
ENSG00000244734	HBB	protein_coding	2.87594	0.28627	10.3651	0.948753	0.0914648	0.247984	0.0933539	2.14673	0.0471861	0.0165718	0.0682515	0.00359697	3.32634	0.678019	0.00310266	58.5274	86.8454	25.6781	249.396
ENSG00000090889	KIF4A	protein_coding	1.78172	1.07421	3.14507	0.743474	0.0156712	2.98108	1.81005	5.12482	6.13724e-05	7.87434e-07	0.363504	0.179989	0.721308	0.678019	0.00312615	140.196	47.7793	90.6357	84.0609
ENSG00000170525	PFKFB3	protein_coding	1.54685	0.908584	2.65666	0.92312	0.0458596	1.78053	1.03323	2.90232	0.0182341	0.00442046	0.39532	0.184115	0.78102	0.678696	0.00316483	2399.49	1348.18	1466.94	2085.2
ENSG00000120802	TMPO	protein_coding	1.30364	1.06345	1.59293	0.447506	0.00378557	1.21904	1.05165	1.44964	0.0534799	0.0196844	0.678602	0.515303	0.880118	0.680131	0.00324229	1179.35	966.425	1042.79	1262.31
ENSG00000073737	DHRS9	protein_coding	2.29225	0.575146	6.6065	0.92312	0.0450956	0.840325	0.317164	8.06239	0.739465	0.651424	0.172161	0.0265021	3.07335	0.68464	0.00330016	66.4459	31.7372	40.6624	71.8025
ENSG00000104880	ARHGEF18	protein_coding	1.14914	0.940996	1.53333	0.952537	0.213586	1.38575	1.12539	1.78132	0.00910932	0.00164756	0.624028	0.43115	0.919383	0.686152	0.00336858	2652.11	1912.17	1899.46	2198.86
ENSG00000286522	H3C2	protein_coding	1.88386	0.868063	3.8881	0.92312	0.0453706	5.20121	2.54693	11.4842	4.60407e-06	1.9057e-08	0.264656	0.0906893	0.712353	0.699036	0.00347943	580.878	111.648	289.494	210.364
ENSG00000140465	CYP1A1	protein_coding	0.287084	0.0807689	0.918863	0.458922	0.00391932	0.417953	0.103471	1.49692	0.0722448	0.0296989	6.15311	0.752999	49.2551	0.700604	0.00352394	436.987	1045.47	772.015	300.26
ENSG00000228253	MT-ATP8	protein_coding	1.74774	0.77777	3.38022	0.928002	0.0495261	1.13913	0.619026	2.06761	0.715597	0.621377	0.303454	0.119311	0.852195	0.701962	0.00356756	3053.83	2680.35	1619.2	4683.95
ENSG00000160957	RECQL4	protein_coding	1.48407	0.808321	2.38918	0.939548	0.0639658	2.00481	1.14174	3.14365	0.00360857	0.000427815	0.410632	0.203489	0.971949	0.712474	0.00365831	247.245	123.513	149.892	183.081
ENSG00000172927	MYEOV	protein_coding	3.28016	0.939772	9.15487	0.825086	0.0231508	4.62575	0.748475	12.444	0.00885169	0.00159355	0.114041	0.0247429	1.08376	0.715485	0.00385694	69.6382	15.3814	26.0408	49.7668
ENSG00000011426	ANLN	protein_coding	1.6805	1.03346	2.92268	0.858115	0.0270212	2.98631	1.90267	4.7679	4.37938e-05	4.8415e-07	0.377786	0.207369	0.706394	0.715485	0.0038612	235.056	79.4833	149.028	132.385
ENSG00000168393	DTYMK	protein_coding	1.22848	1.04017	1.44087	0.628539	0.00922094	1.4845	1.29882	1.76138	1.00561e-05	5.63765e-08	0.723237	0.571706	0.897724	0.728393	0.00400719	244.37	165.148	217.666	204.735
ENSG00000198734	F5	protein_coding	1.16301	0.732884	1.86483	0.966269	0.649196	0.672706	0.274017	1.25091	0.301552	0.198096	0.253391	0.0864639	0.869099	0.738297	0.00410959	257.418	382.641	75.9225	444.784
ENSG00000198417	MT1F	protein_coding	0.636078	0.391617	0.990875	0.858115	0.0269965	0.452752	0.321639	0.715571	0.00061668	2.9338e-05	2.32116	1.27644	4.08542	0.740826	0.00420791	25.5717	57.9173	37.8855	35.9996
ENSG00000104825	NFKBIB	protein_coding	1.31523	1.11147	1.61172	0.556155	0.0068654	1.33986	1.1292	1.61476	0.0097597	0.00181574	0.659961	0.497964	0.874426	0.740826	0.00423737	263.566	197.162	228.348	260.414
ENSG00000147883	CDKN2B	protein_coding	0.904989	0.613722	1.29843	0.97205	0.713712	0.702425	0.378209	1.17748	0.257663	0.161744	0.325999	0.165389	0.664583	0.740826	0.00426966	264.866	377.01	78.0887	341.233
ENSG00000062822	POLD1	protein_coding	1.57225	0.974148	2.38006	0.321225	0.00198598	1.18095	0.877727	1.48534	0.326651	0.220608	0.548964	0.371338	1.02287	0.750622	0.00438395	322.048	272.949	277.108	429.714
ENSG00000130821	SLC6A8	protein_coding	1.29179	0.826645	1.88581	0.952537	0.263529	3.48911	1.99628	5.52038	1.34099e-06	4.00485e-09	0.393107	0.206312	0.865605	0.762198	0.00460551	3014.39	863.817	1530.55	1115.95
ENSG00000137101	CD72	protein_coding	2.2017	0.602086	5.56562	0.655639	0.0103742	0.608183	0.287445	1.25357	0.154565	0.0824737	0.284098	0.0997083	1.47257	0.762198	0.00463245	59.045	97.1346	36.9919	213.477
ENSG00000135245	HILPDA	protein_coding	1.25786	0.92634	1.63664	0.952537	0.266835	3.8378	2.61919	5.33391	4.33768e-09	1.81816e-12	0.434431	0.251176	0.819356	0.768345	0.00484274	313.823	81.631	171.287	102.726
ENSG00000262406	MMP12	protein_coding	6.28553	1.73129	13.7276	0.0287275	6.62271e-05	13.8158	4.29071	33.4179	4.10255e-07	8.16813e-10	0.156139	0.0272389	0.931708	0.768345	0.004916	193.317	14.2737	189.748	87.9338
ENSG00000109062	SLC9A3R1	protein_coding	1.34032	0.89633	2.06416	0.933666	0.0537306	1.35565	0.983118	1.81373	0.0739965	0.0307027	0.541027	0.324855	0.888107	0.768345	0.00492295	616.282	454.903	446.673	610.437
ENSG00000134339	SAA2	protein_coding	7.7836	0.656994	34.6292	0.167537	0.000580133	1.07437	0.117474	11.0349	0.929216	0.89757	0.0887316	0.00651471	15.8225	0.768345	0.00493032	29.7677	23.7009	85.6969	99.1141
ENSG00000124380	SNRNP27	protein_coding	1.34066	0.886935	2.01352	0.941037	0.0745963	1.06643	0.739244	1.55017	0.757178	0.673272	0.514492	0.310231	0.913261	0.768345	0.00498355	267.182	250.309	183.925	335.788
ENSG00000164919	COX6C	protein_coding	1.36968	0.489925	2.80493	0.952537	0.209948	1.53295	0.660168	3.33923	0.131022	0.066465	0.363068	0.152028	1.19281	0.768345	0.00502968	1241.25	809.55	617.215	1109.13
ENSG00000116106	EPHA4	protein_coding	1.20016	0.98546	1.5096	0.952537	0.222834	1.58248	1.08172	2.31581	0.00617463	0.00093755	0.546745	0.34277	0.80676	0.768345	0.00503212	706.557	446.907	464.036	536.082
ENSG00000185100	ADSS1	protein_coding	1.14907	0.850556	1.54324	0.952537	0.450018	1.95947	1.37336	2.70661	0.00118163	7.9122e-05	0.47683	0.285527	0.826146	0.773612	0.00510715	536.9	274.144	293.592	314.409
ENSG00000127838	PNKD	protein_coding	0.986757	0.831106	1.21331	0.992394	0.907295	1.47455	1.18535	1.86811	0.002552	0.000250307	0.63168	0.46628	0.86831	0.788272	0.00526126	1030.78	699.509	642.88	690.95
ENSG00000138594	TMOD3	protein_coding	1.17371	1.03291	1.40631	0.757028	0.0163416	1.23653	1.10561	1.42143	0.00452493	0.000595548	0.765764	0.624237	0.921406	0.788272	0.00539114	2142.43	1730.87	1924.66	2034.18
ENSG00000091831	ESR1	protein_coding	1.50242	0.719482	2.9011	0.952537	0.147281	0.673086	0.38251	1.11812	0.217151	0.129024	0.324077	0.129179	1.02393	0.788272	0.00539405	144.376	215.011	70.6745	322.861
ENSG00000111674	ENO2	protein_coding	1.35542	0.97199	1.88304	0.952537	0.141571	1.85622	1.15092	3.03742	0.00753864	0.00126237	0.437197	0.227385	0.894406	0.788272	0.00543801	641.704	346.36	380.344	469.279
ENSG00000167088	SNRPD1	protein_coding	1.13482	0.781417	1.55758	0.952537	0.421641	1.38712	0.871089	2.17566	0.0638344	0.0249137	0.533074	0.329797	0.985419	0.788272	0.00546537	668.078	481.722	404.077	547.102
ENSG00000136573	BLK	protein_coding	2.36113	0.389674	7.61883	0.948753	0.0930519	0.489409	0.074069	1.4522	0.221594	0.132392	0.12947	0.0368092	1.82345	0.788272	0.005569	97.8813	200.107	30.0153	472.294
ENSG00000188643	S100A16	protein_coding	1.56433	1.01471	2.52985	0.768014	0.0176506	2.2173	1.65158	3.11341	0.000209289	5.26866e-06	0.47183	0.264592	0.791212	0.788272	0.00561565	882.107	397.733	650.793	622.3
ENSG00000152240	HAUS1	protein_coding	1.32737	1.02635	1.66798	0.530409	0.00600274	1.2311	1.01612	1.54331	0.0715347	0.0292674	0.664421	0.489813	0.918355	0.788272	0.00561694	158.743	129.771	140.31	173.068
ENSG00000163961	RNF168	protein_coding	1.08218	0.954024	1.24168	0.952537	0.265882	1.06195	0.917801	1.21046	0.475744	0.360856	0.75402	0.630557	0.896272	0.790395	0.00567348	1223.74	1151.43	996.98	1246.97
ENSG00000161888	SPC24	protein_coding	1.74398	1.02843	3.4079	0.864316	0.0284299	2.06382	1.29142	3.7697	0.010608	0.00205535	0.366001	0.174901	0.647006	0.798941	0.00577669	84.5697	41.934	53.9483	71.9215
ENSG00000163872	YEATS2	protein_coding	1.14546	1.00724	1.32342	0.948753	0.102023	1.43761	1.23397	1.70727	0.000132301	2.41227e-06	0.72036	0.58201	0.912499	0.826733	0.00602095	1982.82	1377.58	1634	1579.22
ENSG00000146232	NFKBIE	protein_coding	1.36835	0.988767	1.95041	0.91412	0.0404641	1.31629	0.937759	1.78909	0.110486	0.0527481	0.547397	0.360664	0.855592	0.834426	0.00617014	259.222	198.057	193.94	271.022
ENSG00000165389	SPTSSA	protein_coding	1.09626	0.775872	1.41036	0.955305	0.5237	1.25303	0.968865	1.67679	0.166225	0.0907769	0.567234	0.411089	0.81912	0.834426	0.00619304	199.835	159.668	124.357	174.613
ENSG00000128606	LRRC17	protein_coding	0.69278	0.480503	1.06163	0.952537	0.127319	0.506828	0.331699	0.765418	0.0115225	0.0023243	2.57224	0.877955	5.43977	0.834426	0.00628862	27.1125	53.5554	48.5967	36.3745
ENSG00000136235	GPNMB	protein_coding	1.10855	0.565801	1.88056	0.974711	0.751692	2.85874	0.8036	6.43529	0.0040562	0.000507716	0.280724	0.10835	1.14319	0.834426	0.00673257	2833.86	991.209	881.918	1098.7
ENSG00000143401	ANP32E	protein_coding	1.16033	0.803999	1.74356	0.952537	0.388032	0.976434	0.663703	1.42211	0.917818	0.881367	0.510898	0.313788	0.866234	0.834426	0.00677384	581.97	597.027	344.916	692.187
ENSG00000159176	CSRP1	protein_coding	0.554436	0.281511	1.08295	0.504832	0.00516984	0.422881	0.223614	0.860294	0.000331215	1.09126e-05	2.27232	0.906129	5.56461	0.834426	0.00686682	1698.73	4017.31	2140.16	2226.66
ENSG00000185633	NDUFA4L2	protein_coding	1.01922	0.526677	1.80848	0.99524	0.948963	3.66895	1.88723	7.52401	0.000127613	2.32012e-06	0.315667	0.109733	0.685213	0.834426	0.00696475	323.824	88.9592	104.062	89.8897
ENSG00000204538	PSORS1C2	protein_coding	1.25319	0.320269	3.53091	0.961897	0.630063	9.12631	1.0579	20.6225	3.32952e-05	3.1632e-07	0.163552	0.0254542	3.47975	0.834426	0.00697228	145.645	15.9546	29.6392	19.7115
ENSG00000099260	PALMD	protein_coding	1.29205	0.855538	1.84811	0.952537	0.238224	1.09325	0.761246	1.71347	0.74505	0.658207	0.430244	0.223717	0.815785	0.834426	0.0070085	277.361	254.353	154.716	328.462
ENSG00000243955	GSTA1	protein_coding	1.99717	0.527747	4.08315	0.952537	0.145792	3.86274	0.736959	10.0917	0.0109788	0.00215825	0.158849	0.0464312	1.05853	0.834426	0.0070813	73.8991	19.2535	23.3906	38.1756
ENSG00000168477	TNXB	protein_coding	0.662475	0.341	1.39767	0.952537	0.240573	0.180924	0.0720693	0.426155	2.03015e-05	1.51043e-07	3.87484	0.658703	11.418	0.834426	0.00733	715.016	3952.12	1835.59	2618
ENSG00000183347	GBP6	protein_coding	2.20798	0.766301	5.85564	0.834982	0.0245852	2.10986	1.27384	3.74338	0.0588763	0.0223616	0.257086	0.070711	0.898731	0.834426	0.00734579	97.8264	46.615	55.5237	102.361
ENSG00000162373	BEND5	protein_coding	1.2178	0.897446	1.52441	0.941037	0.0768935	1.21609	1.04924	1.44499	0.117301	0.0572922	0.652015	0.492697	0.946331	0.834426	0.00734626	128.597	105.297	100.965	128.532
ENSG00000129474	AJUBA	protein_coding	0.750891	0.627048	0.903313	0.627933	0.00914625	0.954988	0.816098	1.1796	0.739108	0.650918	1.52716	1.0976	2.10838	0.834426	0.00735448	719.21	753.66	824.922	566.067
ENSG00000066084	DIP2B	protein_coding	1.1814	0.993895	1.51154	0.928002	0.0495164	1.27391	1.10951	1.52046	0.0107453	0.00209321	0.720966	0.547475	0.904438	0.834426	0.00735708	1747.7	1372.84	1488.05	1624.15
ENSG00000274997	H2AC12	protein_coding	1.52911	0.773648	2.5228	0.948753	0.0918815	3.6169	2.24904	5.74797	7.20028e-06	3.43302e-08	0.380103	0.202473	0.727679	0.834426	0.00738321	191.832	52.6402	111.239	81.0454
ENSG00000166670	MMP10	protein_coding	2.35824	0.53364	122.069	0.952537	0.116044	15.4823	2.73791	45.1827	1.00891e-05	5.709e-08	0.123767	0.00160333	4.4714	0.834426	0.00743395	124.965	8.43404	236.583	225.995
ENSG00000076928	ARHGEF1	protein_coding	1.8999	0.913323	3.42937	0.321225	0.00196944	0.922096	0.6102	1.36981	0.757252	0.673378	0.450285	0.229199	1.18109	0.834426	0.00752661	2439.51	2644.67	2086.11	5025.21
ENSG00000184374	COLEC10	protein_coding	1.52626	0.716433	2.84952	0.952537	0.186807	3.6858	1.58186	7.539	0.000315781	1.01466e-05	0.294082	0.0900361	0.821811	0.834426	0.0075316	72.1979	19.9835	32.5923	29.6491
ENSG00000276410	H2BC3	protein_coding	2.10884	0.884699	3.7561	0.670757	0.011	3.74393	2.06403	6.72639	7.8746e-05	1.16349e-06	0.326563	0.143664	0.857817	0.834426	0.00767856	92.7527	24.8216	63.7279	52.0985
ENSG00000167483	NIBAN3	protein_coding	2.48818	0.466172	7.22952	0.92312	0.045041	0.483659	0.0854877	1.43428	0.158697	0.085446	0.174821	0.0383266	2.13406	0.838024	0.0078186	84.3265	174.332	36.8194	433.404
ENSG00000118971	CCND2	protein_coding	0.857659	0.621589	1.20502	0.95546	0.530096	0.672655	0.406051	1.18885	0.151724	0.0805203	2.55047	0.801948	5.66699	0.838024	0.00781968	1216.83	1809.08	2661.87	1551.48
ENSG00000198840	MT-ND3	protein_coding	1.63284	0.832674	2.61906	0.933666	0.0543204	1.87557	0.869703	3.33127	0.0274059	0.00780565	0.37826	0.163551	1.15922	0.838024	0.00804021	23213.3	12375.4	14336.3	20207.4
ENSG00000105329	TGFB1	protein_coding	1.25188	0.977155	1.62293	0.942163	0.083756	1.39965	1.09313	1.82024	0.0206527	0.00525785	0.609431	0.412448	0.854744	0.838024	0.00806086	1481.02	1058.12	1129.07	1325.22
ENSG00000137975	CLCA2	protein_coding	2.32162	0.73927	5.11707	0.874216	0.0298313	6.51132	1.9528	14.2266	2.3192e-05	1.89561e-07	0.228084	0.066821	1.22521	0.838024	0.00806794	1571.36	241.38	832.161	560.274
ENSG00000105146	AURKC	protein_coding	0.834536	0.522723	1.14852	0.952537	0.343046	0.574654	0.410683	0.79063	0.00949358	0.00175138	2.06286	1.25392	3.86897	0.838024	0.00810597	21.8279	38.0782	37.0081	31.1877
ENSG00000005483	KMT2E	protein_coding	1.12637	1.01698	1.28541	0.952537	0.185171	1.20385	0.959447	1.53778	0.0657322	0.0259437	0.710199	0.533097	0.923857	0.838024	0.00810649	4009.3	3324.92	3202.54	3746.74
ENSG00000005075	POLR2J	protein_coding	1.2448	0.716419	1.80573	0.952537	0.234083	1.81164	1.17481	3.02403	0.00395917	0.000489271	0.496879	0.279521	1.0048	0.838024	0.00817116	309.951	170.958	191.629	212.666
ENSG00000123411	IKZF4	protein_coding	0.907328	0.789924	1.07488	0.952537	0.218902	0.845445	0.770818	0.975326	0.0573642	0.0215709	1.34909	1.08915	1.65159	0.838024	0.00818485	215.789	256.199	264.822	231.946
ENSG00000187840	EIF4EBP1	protein_coding	1.66576	0.843525	2.87515	0.62375	0.00898729	2.05981	1.40468	3.05642	0.00104868	6.55496e-05	0.476598	0.23037	1.0512	0.838024	0.00825157	269.021	129.912	213.004	217.069
ENSG00000143751	SDE2	protein_coding	1.18402	0.995944	1.43787	0.791397	0.0196979	1.13499	1.04078	1.30395	0.119773	0.0589891	0.760878	0.598069	0.940998	0.838024	0.0085648	520.912	457.947	467.584	542.15
ENSG00000142731	PLK4	protein_coding	1.40548	1.05592	1.95148	0.753718	0.0161517	1.60026	1.24763	2.16096	0.00301286	0.000321489	0.588562	0.403773	0.882866	0.838024	0.00875781	105.534	67.1927	87.0371	92.9436
ENSG00000092529	CAPN3	protein_coding	0.846229	0.651472	1.07437	0.952537	0.274677	0.696022	0.5215	0.914213	0.0341266	0.0105548	1.77833	1.13577	2.81374	0.838024	0.00880169	202.197	291.464	305.183	246.431
ENSG00000138615	CILP	protein_coding	0.878119	0.369686	1.82492	0.973212	0.738285	0.322275	0.12753	0.776749	0.00942035	0.0017285	4.33711	0.352337	18.7778	0.838024	0.0088018	46.036	142.683	174.865	124.955
ENSG00000130772	MED18	protein_coding	1.50267	1.02281	2.34465	0.475023	0.0043555	1.35226	1.02358	1.77901	0.0595467	0.0227127	0.584554	0.355028	0.958224	0.838024	0.00892555	350.895	258.767	306.489	390.56
ENSG00000135249	RINT1	protein_coding	1.20867	1.0209	1.52862	0.825086	0.0232257	1.09638	0.963444	1.28111	0.342326	0.234208	0.731003	0.568031	0.932094	0.838024	0.0089682	391.352	357.68	345.468	434.269
ENSG00000139218	SCAF11	protein_coding	1.13568	1.00163	1.28709	0.933666	0.0544182	1.1883	1.06421	1.35665	0.0196418	0.00491612	0.780282	0.66311	0.946806	0.838024	0.00913357	4080.42	3430.84	3613.48	3897.13
ENSG00000144063	MALL	protein_coding	1.27508	0.747272	2.24798	0.952537	0.338892	1.92335	1.18737	3.40318	0.0213207	0.00550166	0.385534	0.156239	0.783146	0.838024	0.00913506	522.022	271.399	256.566	346.179
ENSG00000086300	SNX10	protein_coding	1.37689	0.832963	2.30296	0.952537	0.137884	0.919754	0.48914	1.54287	0.759263	0.675961	0.445143	0.231413	0.924602	0.838024	0.00919932	73.6493	80.8186	45.1945	110.707
ENSG00000117523	PRRC2C	protein_coding	1.15924	0.995098	1.37004	0.941037	0.0764923	1.25525	1.08576	1.51671	0.0147927	0.00330534	0.731697	0.582179	0.919382	0.838024	0.00927406	12879.2	10257.5	10921.1	11891.6
ENSG00000204138	PHACTR4	protein_coding	1.14684	1.01127	1.32058	0.864316	0.0284392	1.1983	1.08007	1.3594	0.00966328	0.0017896	0.791811	0.660931	0.924207	0.838024	0.00936141	1377.56	1145.82	1247.69	1317.03
ENSG00000160213	CSTB	protein_coding	1.49949	0.745228	2.82053	0.92312	0.0431114	1.93794	1.38638	2.70403	0.00330738	0.000369797	0.472805	0.215592	1.05222	0.838024	0.00936861	3605.6	1860.06	2556.07	2790.03
ENSG00000175445	LPL	protein_coding	0.407898	0.213627	0.722039	0.321225	0.00193556	0.686328	0.396741	1.22442	0.251073	0.156082	2.92711	1.02553	6.87195	0.838024	0.00942305	31.0556	46.4802	37.3852	18.4795
ENSG00000164825	DEFB1	protein_coding	1.33387	0.695851	2.44635	0.952537	0.371355	1.07549	0.566525	2.36111	0.862489	0.807629	0.299026	0.123869	0.747254	0.838024	0.00944236	40.872	37.9456	16.3387	50.6173
ENSG00000048052	HDAC9	protein_coding	1.12729	0.716263	1.72777	0.96989	0.692684	0.898887	0.349267	1.93438	0.781759	0.704672	0.322874	0.133314	1.26811	0.838024	0.0096336	267.104	297.647	97.5722	335.481
ENSG00000145386	CCNA2	protein_coding	1.64483	1.08181	2.76699	0.739521	0.0154099	1.76619	1.14482	2.8427	0.0131172	0.00279306	0.466564	0.273419	0.774749	0.838024	0.00965629	98.824	57.0913	75.7943	92.5547
ENSG00000196092	PAX5	protein_coding	1.82493	0.234765	8.3915	0.952537	0.287358	0.543526	0.0591233	2.18332	0.354526	0.245248	0.121978	0.0270183	2.39688	0.838024	0.00981755	143.119	263.382	31.9308	480.614
ENSG00000189060	H1-0	protein_coding	1.16119	0.787581	1.81191	0.952537	0.345089	1.64026	1.24855	2.24528	0.0053189	0.000748815	0.555393	0.322987	0.907266	0.838024	0.00982772	1804.83	1099.96	1163.51	1277.21
ENSG00000137563	GGH	protein_coding	1.56629	0.801562	2.77361	0.933666	0.0594251	1.67186	1.04346	2.81701	0.0536586	0.0197867	0.413887	0.199382	0.88046	0.838024	0.00986747	88.74	54.0647	57.4565	83.1998
ENSG00000101811	CSTF2	protein_coding	1.24441	1.01826	1.51947	0.738641	0.0146858	1.40802	1.2423	1.6424	0.00070813	3.61224e-05	0.718125	0.56769	0.91733	0.838024	0.00987025	335.361	237.529	299.153	296.604
ENSG00000170340	B3GNT2	protein_coding	1.28286	1.01249	1.62028	0.822318	0.0225334	1.44351	1.2315	1.70275	0.00275952	0.000281634	0.667737	0.499038	0.903952	0.838024	0.00994234	361.819	250.937	309.51	322.595
ENSG00000104856	RELB	protein_coding	1.40244	0.9014	2.2359	0.948753	0.105583	1.29947	0.791225	2.02292	0.275655	0.176577	0.461303	0.259661	0.808278	0.838024	0.0100952	382.648	295.018	247.234	413.578
ENSG00000109107	ALDOC	protein_coding	1.08406	0.796413	1.43856	0.968663	0.679571	2.92754	1.81116	4.51619	1.00224e-06	2.6781e-09	0.486507	0.296105	0.920209	0.838024	0.0101221	327.734	112.274	172.751	121.482
ENSG00000135766	EGLN1	protein_coding	1.19083	0.947607	1.50504	0.948753	0.102818	1.4647	1.17095	1.80074	0.00153762	0.000116816	0.673673	0.493612	0.94738	0.838024	0.0101313	412.696	281.173	330.261	335.96
ENSG00000149922	TBX6	protein_coding	1.1175	0.845118	1.55479	0.956955	0.549947	2.20754	1.63795	3.1255	0.000181661	4.16889e-06	0.503808	0.289991	0.792309	0.838024	0.010236	460.934	208.527	259.18	233.469
ENSG00000188505	NCCRP1	protein_coding	2.50103	0.581267	8.18685	0.671515	0.0111485	2.27218	1.05714	4.19314	0.0425224	0.0143167	0.263573	0.0734292	1.47004	0.838024	0.0102738	177.153	77.8718	116.675	195.145
ENSG00000124466	LYPD3	protein_coding	1.12911	0.64855	1.89308	0.960069	0.6134	2.37907	1.59187	3.60903	0.00140025	0.000100804	0.41172	0.209981	0.780711	0.838024	0.0102923	1426.86	599.249	663.013	676.924
ENSG00000148773	MKI67	protein_coding	1.73746	0.840282	3.82132	0.935915	0.0612311	3.50596	1.68922	6.89932	0.000194041	4.59533e-06	0.336395	0.139664	0.798635	0.838024	0.0103111	1707.37	487.217	997.503	845.983
ENSG00000080839	RBL1	protein_coding	1.52234	1.13707	2.0428	0.283208	0.00156422	1.16598	0.890599	1.54595	0.31843	0.212954	0.612618	0.407115	0.928185	0.838024	0.0103183	265.746	228.271	248.635	349.455
ENSG00000157734	SNX22	protein_coding	1.61092	0.59078	3.45612	0.940347	0.0737168	0.57847	0.330585	1.11602	0.0678764	0.0272345	0.373421	0.160809	1.23948	0.842141	0.0104937	70.4336	122.011	42.3955	196.412
ENSG00000076641	PAG1	protein_coding	1.13406	0.874222	1.46231	0.952537	0.370091	0.954681	0.763925	1.21513	0.795731	0.721704	0.596358	0.40384	0.876796	0.842141	0.0105194	1190.94	1247.26	805.528	1415.32
ENSG00000090339	ICAM1	protein_coding	1.76957	0.965959	3.44196	0.863813	0.0277508	1.06516	0.518049	1.92498	0.850914	0.793079	0.384987	0.143344	0.911312	0.842141	0.0105667	394.621	370.813	268.703	655.823
ENSG00000185947	ZNF267	protein_coding	1.28812	1.06239	1.59651	0.814113	0.0217967	1.1653	0.947374	1.47139	0.22481	0.134903	0.666715	0.47217	0.902051	0.842141	0.0106187	431.759	370.433	370.416	477.54
ENSG00000126934	MAP2K2	protein_coding	1.11177	0.958375	1.29583	0.952537	0.198841	1.3211	1.11896	1.59062	0.00268062	0.00026882	0.738854	0.584181	0.976422	0.842141	0.0106944	1746.84	1319.19	1431.8	1469.29
ENSG00000143452	HORMAD1	protein_coding	0.794412	0.336147	1.65308	0.955305	0.522397	2.75361	1.02905	6.507	0.0108779	0.00213302	0.268159	0.0797304	0.988928	0.842141	0.010722	49.0912	18.3069	10.6706	14.2527
ENSG00000129667	RHBDF2	protein_coding	1.56295	0.896862	2.54093	0.765948	0.0173302	1.07792	0.757088	1.53363	0.752062	0.666516	0.502682	0.290164	0.92202	0.842924	0.0108931	767.227	711.928	602.39	1112.89
ENSG00000105011	ASF1B	protein_coding	1.48186	0.863486	2.39251	0.942163	0.0838696	2.83088	1.85243	4.59154	5.79908e-05	7.14794e-07	0.437252	0.237636	0.823255	0.842924	0.0109181	98.5846	35.2168	63.686	51.6797
ENSG00000182827	ACBD3	protein_coding	1.16823	0.861336	1.62339	0.952537	0.202016	1.13445	0.907212	1.43113	0.374814	0.264408	0.639965	0.441939	0.926046	0.842924	0.0109312	1321.71	1165.81	987.436	1361.52
ENSG00000188486	H2AX	protein_coding	1.30039	0.941988	1.78867	0.942163	0.0828955	2.14491	1.69829	2.71664	9.73188e-06	5.30292e-08	0.575008	0.364756	0.883519	0.842924	0.0109528	524.52	243.926	391.525	317.716
ENSG00000099331	MYO9B	protein_coding	1.3915	0.881698	2.10526	0.879579	0.0320612	1.15035	0.82553	1.60352	0.442491	0.32729	0.569195	0.348411	1.03045	0.84947	0.0110824	4254.03	3696.87	3367.64	5145.08
ENSG00000129071	MBD4	protein_coding	1.33402	1.06649	1.66147	0.391219	0.0026647	1.01454	0.859695	1.20723	0.910721	0.871164	0.704701	0.532396	0.960352	0.854184	0.0111886	451.71	445.442	423.93	596.115
ENSG00000196611	MMP1	protein_coding	8.12979	0.531158	133.776	0.0192284	3.7276e-05	6.80522	2.03668	31.931	0.000851916	4.78491e-05	0.157687	0.00649021	11.7625	0.860892	0.0114278	363.669	28.0049	1781.68	1154.85
ENSG00000130822	PNCK	protein_coding	1.23003	0.640564	2.05468	0.956246	0.540516	3.71546	1.51605	7.02571	0.000606834	2.85517e-05	0.292318	0.0838169	0.987025	0.860892	0.0114992	808.923	218.011	290.693	267.707
ENSG00000261236	BOP1	protein_coding	1.40388	1.00104	1.90536	0.587712	0.00806773	1.43739	1.09946	1.83567	0.0112219	0.00223472	0.628633	0.42922	0.971706	0.860892	0.0116229	392.784	273.324	345.503	384.799
ENSG00000182944	EWSR1	protein_coding	1.12725	0.922848	1.43489	0.952537	0.154337	1.17036	1.03119	1.37586	0.0960604	0.0437307	0.736834	0.566255	0.943057	0.860892	0.0116257	4962.27	4239.7	4120.6	4781.56
ENSG00000288825	H2AC18	protein_coding	1.35634	0.756964	2.56103	0.952537	0.266151	1.87163	1.1348	3.05871	0.0357638	0.0112729	0.37759	0.182866	0.690055	0.860892	0.0116802	6.80361	40.9898	3.41025	4.99028
ENSG00000127616	SMARCA4	protein_coding	1.08744	0.902655	1.33976	0.952537	0.466118	1.47133	1.10944	1.90567	0.00285111	0.000295179	0.658853	0.475692	0.936858	0.860892	0.0117198	5855.37	3978.34	4192.52	4326.56
ENSG00000102384	CENPI	protein_coding	1.62058	1.04114	2.61848	0.808346	0.0211764	1.64575	1.06789	2.77576	0.0334018	0.0102519	0.469349	0.249331	0.864247	0.860892	0.0118316	87.9296	54.1586	66.8094	87.0858
ENSG00000206072	SERPINB11	protein_coding	1.04709	0.35161	2.80263	0.993871	0.920566	0.417531	0.180029	0.92939	0.0925104	0.0415245	0.18674	0.0377158	0.763085	0.860892	0.0119778	50.2081	120.352	9.91177	126.133
ENSG00000064042	LIMCH1	protein_coding	0.988843	0.827643	1.17841	0.994383	0.925142	1.53952	1.17944	2.06012	0.00137038	9.77416e-05	0.64984	0.465816	0.955337	0.860892	0.0121332	4422.16	2872.16	2841.25	2839.32
ENSG00000112031	MTRF1L	protein_coding	1.26566	0.926964	1.65707	0.928002	0.0491172	1.09898	0.9092	1.40256	0.509633	0.395155	0.649455	0.4536	0.893648	0.860892	0.0121487	246.131	224.225	201.759	284.121
ENSG00000179144	GIMAP7	protein_coding	1.43639	0.777361	2.5616	0.952537	0.197131	0.71969	0.272751	1.4817	0.312055	0.207088	0.362414	0.148701	1.47773	0.860892	0.0121842	97.9542	136.756	51.3577	196.078
ENSG00000153064	BANK1	protein_coding	1.59634	0.856527	2.70835	0.874216	0.030001	0.983004	0.497699	1.69472	0.952639	0.931697	0.459708	0.214978	1.11804	0.860892	0.0122584	402.471	409.816	295.572	654.704
ENSG00000164611	PTTG1	protein_coding	1.13602	0.722213	1.82484	0.956246	0.539363	1.93858	1.26878	3.04861	0.00423358	0.000540565	0.475453	0.257259	0.854044	0.860892	0.0123717	77.7938	40.9083	41.7596	45.6542
ENSG00000129347	KRI1	protein_coding	1.25036	0.877397	1.80607	0.952537	0.186387	1.13655	0.765169	1.64855	0.52822	0.414505	0.544426	0.326828	0.948173	0.860892	0.0124847	1270.5	1116.71	863.51	1396.51
ENSG00000152133	GPATCH11	protein_coding	1.26981	0.93018	1.60905	0.942163	0.0811333	1.23068	0.969976	1.68515	0.181426	0.101844	0.611709	0.427825	0.859062	0.860892	0.012491	205.622	167.151	159.88	212.628
ENSG00000169583	CLIC3	protein_coding	1.39047	0.676677	2.64124	0.952537	0.258953	3.35118	2.11357	5.33589	0.000255601	7.25745e-06	0.352055	0.125404	0.943352	0.860892	0.0124993	99.709	29.5221	48.4951	41.1552
ENSG00000181449	SOX2	protein_coding	0.710004	0.38428	1.24798	0.952537	0.364703	0.849326	0.279035	1.72261	0.731042	0.640839	0.255865	0.0450767	0.918697	0.860892	0.0125638	72.1603	85.2223	13.1972	60.3599
ENSG00000161956	SENP3	protein_coding	1.23339	0.788226	1.98504	0.952537	0.196737	0.987194	0.694007	1.44366	0.952665	0.93185	0.557781	0.347451	0.936428	0.860892	0.012568	197.761	200.673	135.645	248.396
ENSG00000263639	MSMB	protein_coding	0.482369	0.206878	1.07419	0.952537	0.127773	5.29	0.944901	13.7829	0.00194083	0.00016677	0.179554	0.0445387	0.923806	0.860892	0.012594	356.166	67.1652	30.8069	32.3488
ENSG00000133275	CSNK1G2	protein_coding	1.26463	0.964418	1.66177	0.935915	0.0614714	1.57527	1.19848	2.09459	0.00134215	9.4863e-05	0.637259	0.44379	0.92271	0.860892	0.0126036	1697.72	1076.23	1365.84	1362.6
ENSG00000133574	GIMAP4	protein_coding	1.3524	0.744409	2.37512	0.952537	0.25648	0.782241	0.319763	1.52077	0.434387	0.319907	0.384594	0.161781	1.44181	0.860892	0.0126724	175.211	224.559	91.3907	303.346
ENSG00000149923	PPP4C	protein_coding	1.06559	0.827079	1.4797	0.96483	0.644839	1.51909	1.12137	2.11906	0.00672759	0.00106733	0.610012	0.39853	0.914839	0.860892	0.0126751	1522.58	1003.39	989.312	1069.4
ENSG00000234545	FAM133B	protein_coding	1.14233	0.872002	1.4232	0.952537	0.282132	0.996969	0.765142	1.27921	0.984775	0.978893	0.641694	0.463786	0.90583	0.860892	0.0127087	407.964	407.828	297.976	466.381
ENSG00000197976	AKAP17A	protein_coding	1.35382	0.84215	2.1436	0.941037	0.0758469	1.23003	0.788669	1.8297	0.292672	0.190913	0.542505	0.30534	1.04956	0.860892	0.0127763	2014.64	1636.63	1478.05	2216.67
ENSG00000198797	BRINP2	protein_coding	0.488068	0.107819	1.41385	0.952537	0.204696	0.244873	0.0769958	0.658498	0.0263993	0.00740948	7.56158	1.02558	59.0518	0.860892	0.0129628	11.4695	46.6757	41.822	22.5139
ENSG00000144199	FAHD2B	protein_coding	0.922226	0.713668	1.20817	0.95902	0.598087	0.794362	0.59813	1.05712	0.186638	0.105855	1.72968	1.17959	2.73046	0.860892	0.0130264	182.999	230.221	291.798	211.552
ENSG00000061656	SPAG4	protein_coding	1.32541	0.972206	1.83058	0.952537	0.116434	2.65109	2.00048	3.4902	1.38634e-06	4.21291e-09	0.528064	0.334677	0.884302	0.860892	0.0130566	299.662	113.253	209.342	150.444
ENSG00000133985	TTC9	protein_coding	1.44243	0.995671	2.2933	0.933666	0.0595614	1.31291	0.878961	1.96129	0.21986	0.131137	0.499551	0.263944	0.894438	0.860892	0.0131023	324.707	247.751	233.642	357.666
ENSG00000105497	ZNF175	protein_coding	1.15772	0.916835	1.48528	0.952537	0.474468	3.53927	1.9308	5.37094	3.13848e-08	2.71592e-11	0.482116	0.27142	1.00599	0.860892	0.0132036	1222.7	345.028	681.696	399.232
ENSG00000115548	KDM3A	protein_coding	1.08679	0.966666	1.23751	0.952537	0.216339	1.2008	1.07861	1.38292	0.0149844	0.00336101	0.78681	0.65768	0.924778	0.860892	0.0132554	2158.39	1798.96	1845.45	1956.44
ENSG00000088325	TPX2	protein_coding	1.62184	0.958069	3.04849	0.939548	0.0672031	2.90491	1.69827	5.38395	0.000373226	1.32778e-05	0.390512	0.192598	0.739412	0.860892	0.0132618	322.429	111.689	204.136	180.279
ENSG00000135144	DTX1	protein_coding	2.09156	0.271249	9.5613	0.952537	0.141751	0.450453	0.0596882	2.10916	0.161372	0.0873484	0.166145	0.0379333	3.64212	0.860892	0.0132804	49.1862	109.32	17.1798	228.477
ENSG00000150593	PDCD4	protein_coding	1.15531	0.844984	1.5518	0.952537	0.326478	1.06965	0.819357	1.42719	0.715929	0.621768	0.592442	0.373584	0.928942	0.860892	0.0134409	2385.82	2230.51	1633	2576.82
ENSG00000014257	ACP3	protein_coding	1.05261	0.697225	1.63279	0.981072	0.808587	0.852978	0.559481	1.20876	0.530897	0.417626	0.469941	0.25442	0.845537	0.860892	0.013486	56.0322	66.2861	27.8685	69.5217
ENSG00000120063	GNA13	protein_coding	1.06168	0.904573	1.26041	0.952537	0.485732	1.13457	0.975816	1.35283	0.195998	0.112705	0.737109	0.590387	0.911691	0.860892	0.013526	1518.65	1338.08	1187.76	1421.65
ENSG00000131747	TOP2A	protein_coding	1.73383	0.830636	3.55576	0.92312	0.0464616	3.81309	2.14586	7.35356	2.24263e-05	1.76252e-07	0.374746	0.173735	0.825494	0.860892	0.0135346	750.283	197.174	487.405	341.152
ENSG00000136938	ANP32B	protein_coding	1.20561	0.780177	1.90209	0.952537	0.33663	0.833062	0.546996	1.19094	0.425866	0.311735	0.500803	0.285887	0.946063	0.860892	0.0135766	1743.44	2093.2	1052.44	2523.58
ENSG00000161958	FGF11	protein_coding	1.11449	0.631674	1.8349	0.968663	0.672827	1.89553	1.6538	3.29773	0.0244436	0.00663791	0.404327	0.179891	0.658237	0.860892	0.0136094	35.6895	18.9805	15.8227	21.1684
ENSG00000068489	PRR11	protein_coding	1.43688	0.882935	2.27807	0.939548	0.069626	2.25117	1.48575	3.54752	0.000333801	1.11407e-05	0.493731	0.261168	0.887381	0.860892	0.0136402	139.55	62.5013	98.9186	89.382
ENSG00000164543	STK17A	protein_coding	1.19115	0.782693	1.83773	0.952537	0.317728	0.846233	0.578089	1.24643	0.417371	0.30403	0.537176	0.322381	0.969573	0.860892	0.0137098	360.962	426.704	230.937	509.502
ENSG00000082269	FAM135A	protein_coding	1.16661	1.02238	1.39603	0.942163	0.083203	1.06831	0.941352	1.23548	0.535824	0.422966	0.72975	0.567859	0.915672	0.860892	0.013776	719.309	673.402	612.839	787.297
ENSG00000214860	EVPLL	protein_coding	0.796117	0.482125	1.37243	0.952537	0.407634	1.14546	0.475276	2.01089	0.692338	0.594641	0.376641	0.163509	0.965019	0.860892	0.0138044	275.952	239.789	82.4184	190.522
ENSG00000175793	SFN	protein_coding	1.3387	0.796811	2.55327	0.952537	0.140496	1.80302	1.38459	2.44763	0.00778679	0.00132187	0.495948	0.227243	0.906148	0.860892	0.0138057	1792.5	993.683	1189.55	1330.75
ENSG00000161929	SCIMP	protein_coding	1.64406	0.597916	3.72167	0.952537	0.120064	0.510379	0.136911	1.1574	0.0615826	0.0237444	0.320682	0.127069	1.62713	0.860892	0.0138642	47.6801	93.7311	25.3598	154.349
ENSG00000132017	DCAF15	protein_coding	1.27985	0.993203	1.65361	0.879579	0.0335018	1.3089	1.02635	1.69684	0.0381208	0.0123379	0.663303	0.473562	0.917179	0.860892	0.0138653	571.485	434.682	482.516	557.615
ENSG00000138160	KIF11	protein_coding	1.56628	0.907572	2.76176	0.903886	0.0390041	1.90158	1.18488	3.14504	0.00817266	0.00142077	0.463984	0.231262	0.821284	0.860892	0.0139295	193.503	102.583	140.537	159.57
ENSG00000048471	SNX29	protein_coding	1.39894	0.966349	2.06926	0.549066	0.00670294	1.00947	0.824709	1.24446	0.954391	0.934589	0.645228	0.456465	0.976346	0.860892	0.0139521	1270.94	1257.82	1145.56	1761.85
ENSG00000185338	SOCS1	protein_coding	1.54689	0.895747	2.68556	0.939548	0.0664102	0.618157	0.348879	1.00038	0.0719962	0.0295401	0.43063	0.193232	0.980577	0.860892	0.0140735	68.7507	111.019	45.6056	171.524
ENSG00000166889	PATL1	protein_coding	1.19697	1.01566	1.43863	0.834982	0.0250564	1.57688	1.349	1.86257	4.28069e-07	8.74708e-10	0.753947	0.601261	0.963694	0.860892	0.0142114	1081.03	684.514	974.685	821.42
ENSG00000240505	TNFRSF13B	protein_coding	1.11776	0.344807	3.63682	0.986268	0.859096	0.509039	0.0888595	1.57793	0.355334	0.245926	0.108745	0.0247361	1.28486	0.860892	0.0142346	87.8058	172.587	10.7261	192.823
ENSG00000187735	TCEA1	protein_coding	1.15571	0.846878	1.53737	0.952537	0.206699	1.20564	0.959501	1.48772	0.149132	0.0784883	0.66793	0.47601	0.98277	0.860892	0.0143969	1469.38	1218.33	1133.8	1408.21
ENSG00000072571	HMMR	protein_coding	1.60123	0.840996	3.21694	0.941037	0.0745289	2.38429	1.34566	4.38155	0.00332438	0.000372742	0.396519	0.17489	0.802597	0.860892	0.0144499	81.0472	34.7848	51.2773	54.4588
ENSG00000176749	CDK5R1	protein_coding	1.45725	0.838828	2.48366	0.939548	0.0709231	1.10279	0.755854	1.7658	0.708135	0.613041	0.480073	0.235007	0.995662	0.860892	0.0144564	67.8532	62.3408	47.5878	90.4582
ENSG00000113810	SMC4	protein_coding	1.55379	1.07078	2.20178	0.283208	0.00162907	1.74016	1.34173	2.2787	0.000472217	1.94833e-05	0.61145	0.396872	0.928263	0.860892	0.0144653	1002.66	576.53	952.673	895.348
ENSG00000135250	SRPK2	protein_coding	1.10517	0.983425	1.26124	0.952537	0.343175	1.71653	1.26003	2.23677	6.94144e-06	3.27324e-08	0.690066	0.518031	0.96933	0.860892	0.0144666	1868.46	1085.4	1421.54	1199.88
ENSG00000143545	RAB13	protein_coding	1.2092	0.733373	2.09038	0.952537	0.334882	0.98446	0.621645	1.49817	0.952639	0.931691	0.499968	0.265231	0.990521	0.860892	0.0145292	200.69	204.268	120.904	246.956
ENSG00000156876	SASS6	protein_coding	1.27349	1.0344	1.5906	0.92312	0.0441482	1.38302	1.0832	1.76507	0.0153503	0.00346158	0.65732	0.464894	0.911541	0.860892	0.0145805	128.555	91.7875	105.945	116.689
ENSG00000106554	CHCHD3	protein_coding	1.16145	0.981054	1.40473	0.933666	0.0599256	1.07366	0.951177	1.23888	0.449365	0.334893	0.756419	0.606657	0.931478	0.860892	0.0145948	565.715	526.671	495.934	613.109
ENSG00000158517	NCF1	protein_coding	2.06093	0.679398	5.02082	0.927786	0.0489012	0.591351	0.160701	1.44062	0.210385	0.12381	0.274292	0.0880602	1.62912	0.860892	0.0146534	47.545	80.6265	26.908	165.973
ENSG00000143878	RHOB	protein_coding	0.689413	0.476747	0.964714	0.85978	0.0271187	1.04463	0.767752	1.50793	0.840247	0.779714	1.80539	0.989165	3.0336	0.860892	0.0147266	2882.28	2758.45	3586.97	1901.73
ENSG00000174123	TLR10	protein_coding	1.45508	0.371037	4.58724	0.952537	0.354051	0.619304	0.123786	1.8516	0.306617	0.202435	0.2404	0.0750774	2.15623	0.860892	0.0147708	45.1933	73.1862	15.9077	106.674
ENSG00000088002	SULT2B1	protein_coding	1.43716	0.315757	5.52227	0.952537	0.356696	0.629125	0.272744	1.48382	0.309999	0.205343	0.249023	0.0267596	1.90041	0.860892	0.0148091	23.4773	37.5618	8.5336	53.2872
ENSG00000164764	SBSPON	protein_coding	0.593935	0.292869	1.17239	0.952537	0.156916	0.240245	0.0941459	0.595431	0.000628038	3.01087e-05	3.63177	1.21314	13.6211	0.860892	0.0149689	66.3259	275.713	142.814	163.534
ENSG00000105825	TFPI2	protein_coding	0.827623	0.413514	1.33882	0.960069	0.615199	2.23178	1.27019	4.34077	0.0555449	0.0207093	0.268	0.103217	0.692295	0.860892	0.0149717	63.071	28.3727	13.9528	23.4989
ENSG00000164104	HMGB2	protein_coding	1.05401	0.726314	1.58006	0.976335	0.778175	1.16675	0.706414	1.99557	0.488413	0.373155	0.520278	0.288864	0.861495	0.860892	0.0150597	647.055	555.381	354.798	585.01
ENSG00000104894	CD37	protein_coding	1.82786	0.411528	5.24177	0.940347	0.0738542	0.597734	0.166503	1.51283	0.179561	0.10039	0.307061	0.0970643	2.41331	0.860892	0.0151422	191.232	320.048	107.475	585.196
ENSG00000205116	TMEM88B	protein_coding	1.09785	0.480471	2.17287	0.974971	0.761737	3.35628	2.28476	6.24215	0.000455435	1.83024e-05	0.344142	0.132254	0.775798	0.860892	0.0151752	60.268	18.4791	22.7791	19.6959
ENSG00000172382	PRSS27	protein_coding	1.79129	0.6173	4.20814	0.732223	0.0140797	1.16246	0.77208	1.72945	0.603941	0.494771	0.436399	0.175514	1.32485	0.860892	0.0152165	72.7776	63.2342	56.7019	112.247
ENSG00000131462	TUBG1	protein_coding	1.19733	0.940212	1.46656	0.952537	0.157815	2.06209	1.62999	2.66347	4.10255e-07	8.10469e-10	0.642042	0.451406	0.91797	0.860892	0.0152841	387.396	186.86	296.992	225.03
ENSG00000065135	GNAI3	protein_coding	1.32294	0.957025	1.79257	0.762303	0.0171344	1.29719	1.0824	1.56517	0.0477471	0.0168584	0.664002	0.482246	0.965842	0.860892	0.0153318	1233	949.971	1082.62	1257.62
ENSG00000142102	PGGHG	protein_coding	1.78306	0.99884	2.83784	0.798625	0.0202349	1.28553	0.737415	1.89817	0.388547	0.277068	0.41929	0.183527	0.939396	0.860892	0.015336	1307.29	1016.95	977.342	1813.88
ENSG00000119630	PGF	protein_coding	1.06674	0.685152	1.74636	0.977161	0.789632	2.5191	1.31406	4.89466	0.000722904	3.7308e-05	0.4311	0.179331	1.04581	0.868477	0.0155591	268.027	107.237	123.289	113.93
ENSG00000131188	PRR7	protein_coding	1.38291	0.810462	2.19809	0.952537	0.136701	1.45371	1.00854	2.15484	0.126555	0.0635694	0.469287	0.259062	0.952773	0.868477	0.0155699	70.4328	48.9628	45.3734	67.4338
ENSG00000160999	SH2B2	protein_coding	1.44469	0.768798	2.75231	0.933666	0.058878	1.22772	0.848888	1.85159	0.365883	0.255999	0.5087	0.292262	1.00331	0.872646	0.0158123	140.539	114.572	102.849	166.004
ENSG00000196396	PTPN1	protein_coding	1.18647	1.00959	1.46504	0.874216	0.0299789	1.17055	1.04716	1.34104	0.0745106	0.0310577	0.760872	0.582522	0.932438	0.872646	0.0158332	1247.15	1065.02	1124.61	1266.74
ENSG00000165879	FRAT1	protein_coding	0.903691	0.733684	1.1144	0.952537	0.362002	0.793073	0.679068	0.946467	0.0620852	0.0239935	1.46748	1.10237	1.9426	0.872646	0.015911	105.29	132.24	139.8	120.082
ENSG00000248333	CDK11B	protein_coding	1.13116	0.72177	1.92003	0.956955	0.575603	0.962589	0.598301	1.52579	0.896877	0.851895	0.466734	0.256092	0.992597	0.884078	0.0162123	635.161	659.573	334.868	746.097
ENSG00000170175	CHRNB1	protein_coding	1.02635	0.766535	1.32771	0.985452	0.839376	1.22346	0.958828	1.65541	0.161849	0.087683	0.643063	0.465305	0.908889	0.884664	0.0162694	94.5659	78.243	62.3356	79.3164
ENSG00000112182	BACH2	protein_coding	1.39827	0.40716	3.6625	0.952537	0.371829	0.539994	0.12953	1.43923	0.146879	0.0769641	0.2729	0.0815881	1.93789	0.88756	0.0163718	161.775	299.615	61.894	418.947
ENSG00000138182	KIF20B	protein_coding	1.39192	1.0873	1.89559	0.768014	0.018212	1.22322	0.888968	1.64694	0.206434	0.120707	0.617011	0.414891	0.886174	0.88756	0.0164156	213.92	175.241	183.487	243.457
ENSG00000164626	KCNK5	protein_coding	1.24757	0.909268	1.70044	0.952537	0.306703	1.97052	1.1144	3.45623	0.00517225	0.000718955	0.474155	0.265588	0.921449	0.888365	0.0164771	417.466	211.98	246.989	264.588
ENSG00000111602	TIMELESS	protein_coding	1.34276	0.995403	1.87636	0.715739	0.0135378	1.4069	1.12718	1.72714	0.0105416	0.00203142	0.663335	0.479025	0.968734	0.894634	0.016726	610.376	435.571	543.044	584.252
ENSG00000137860	SLC28A2	protein_coding	0.737511	0.192156	2.51938	0.96358	0.637122	1.58365	0.159746	8.87059	0.553345	0.441696	0.107098	0.00811403	2.6828	0.894634	0.0167501	47.3096	30.1811	3.84509	22.0672
ENSG00000198440	ZNF583	protein_coding	1.27805	1.01939	1.52827	0.840199	0.0253736	1.25242	1.03585	1.53644	0.0664535	0.0264024	0.687284	0.510356	0.967978	0.894634	0.016841	115.575	91.5543	100.357	116.158
ENSG00000101057	MYBL2	protein_coding	1.64449	0.629464	3.67282	0.952537	0.13504	1.73122	0.905596	3.7772	0.144608	0.0754269	0.318408	0.126367	0.883569	0.894634	0.0168717	186.25	108.06	97.4935	177.392
ENSG00000078618	NRDC	protein_coding	1.23499	1.03587	1.54795	0.295859	0.00173615	1.14045	1.05437	1.28272	0.0821945	0.03546	0.793312	0.624877	0.986499	0.894634	0.0168952	2140.92	1877.31	2096.82	2322.57
ENSG00000276903	H2AC16	protein_coding	1.93827	0.991096	3.54497	0.879579	0.0316966	2.8779	1.29031	5.75445	0.00228974	0.000212347	0.347948	0.131088	0.874979	0.894634	0.0169215	109.452	37.8406	73.7514	73.822
ENSG00000183696	UPP1	protein_coding	1.22194	0.94214	1.62183	0.948753	0.0903181	1.32433	1.06676	1.66008	0.0337193	0.0103812	0.666576	0.472968	0.950493	0.896218	0.0170269	371.974	281.394	303.07	344.782
ENSG00000072786	STK10	protein_coding	1.50481	0.91072	2.3735	0.743474	0.0156984	0.989435	0.725733	1.31356	0.962537	0.946046	0.559368	0.335328	1.01994	0.896218	0.0170453	1573.14	1589.93	1323.66	2393.1
ENSG00000197702	PARVA	protein_coding	0.78416	0.592903	1.0077	0.927786	0.0488986	0.668254	0.524693	0.871444	0.00362767	0.000431458	1.52762	1.09376	2.19793	0.896289	0.0170936	1231.78	1843.61	1475.78	1444.6
ENSG00000198758	EPS8L3	protein_coding	2.24992	0.725066	5.66414	0.933666	0.0577047	2.51519	1.10992	5.74402	0.0540239	0.0199582	0.231197	0.0715318	0.883231	0.900272	0.0172168	265.788	106.093	138.145	237.821
ENSG00000196890	H2BC26	protein_coding	1.26954	0.928825	1.68101	0.952537	0.170218	1.97552	1.40803	2.7328	0.000509669	2.17193e-05	0.553675	0.338727	0.888986	0.900494	0.0173484	99.6723	49.988	69.3288	63.1985
ENSG00000158710	TAGLN2	protein_coding	1.12802	0.74422	1.64882	0.952537	0.442966	1.81884	1.3719	2.46084	0.000758207	3.99949e-05	0.584129	0.352029	0.975416	0.900494	0.0173503	3661.98	2012.99	2412.64	2270.6
ENSG00000161847	RAVER1	protein_coding	1.10765	0.929548	1.34428	0.952537	0.20673	1.30865	1.13642	1.52413	0.00304666	0.000328207	0.758558	0.597876	0.989153	0.900494	0.0173626	574.293	439.112	481.121	487.575
ENSG00000130164	LDLR	protein_coding	1.20027	0.568531	2.67313	0.954236	0.513	1.06446	0.610724	1.92278	0.863683	0.809335	0.384751	0.144745	1.05985	0.901139	0.0174272	1029.98	967.715	475.526	1161.43
ENSG00000145287	PLAC8	protein_coding	1.38607	0.800603	2.36293	0.952537	0.243505	1.3849	0.700984	2.45953	0.314909	0.209593	0.384064	0.155582	1.04269	0.901139	0.0175166	110.455	80.1916	58.8884	111.231
ENSG00000185798	WDR53	protein_coding	1.24534	1.02891	1.45165	0.402959	0.00290635	1.15644	1.02841	1.34346	0.076233	0.0319694	0.780352	0.647617	0.958675	0.901885	0.017629	95.9712	82.2532	93.2534	104.82
ENSG00000011260	UTP18	protein_coding	1.12298	0.926135	1.3942	0.952537	0.242367	1.19412	1.04422	1.45381	0.11171	0.0535606	0.713021	0.511132	0.970736	0.901885	0.0176807	590.945	493.476	471.411	555.099
ENSG00000124782	RREB1	protein_coding	1.03679	0.920792	1.18644	0.96989	0.690488	1.20087	0.952417	1.59401	0.0720688	0.0295963	0.733672	0.561316	0.968912	0.901885	0.0176923	4474.71	3722.03	3399.32	3860
ENSG00000159958	TNFRSF13C	protein_coding	1.99523	0.385225	11.7118	0.942163	0.0813899	0.979637	0.105828	1.89544	0.968924	0.955415	0.258195	0.0405392	3.16689	0.901885	0.0177377	82.4845	169.86	42.6087	420.957
ENSG00000179029	TMEM107	protein_coding	0.862612	0.635706	1.16266	0.952537	0.3268	0.760215	0.578645	0.996758	0.105798	0.0495951	1.67037	0.99292	2.6684	0.901885	0.0177905	145.192	191.156	210.21	165.061
ENSG00000054267	ARID4B	protein_coding	1.28197	1.01842	1.63286	0.769711	0.0183495	1.04327	0.876748	1.2485	0.750633	0.66462	0.698616	0.529781	0.928517	0.90445	0.0179772	2025.7	1941.24	1813.18	2489.03
ENSG00000137812	KNL1	protein_coding	1.56897	0.87064	3.12356	0.936949	0.0621096	1.85702	1.07897	3.51381	0.021814	0.00568707	0.4399	0.194091	0.866283	0.90445	0.0179886	222.386	120.339	153.454	188.495
ENSG00000124635	H2BC11	protein_coding	1.48131	0.852336	2.18379	0.93978	0.0728248	2.818	1.79331	4.28652	3.32952e-05	3.17496e-07	0.476051	0.247838	1.06955	0.90445	0.0180954	209.405	74.4195	147.539	109.932
ENSG00000131771	PPP1R1B	protein_coding	0.866994	0.515239	1.22477	0.968663	0.6725	0.631969	0.302362	1.23421	0.234905	0.142905	0.31687	0.110494	0.882513	0.90445	0.0181192	466.327	738.001	128.235	639.735
ENSG00000129810	SGO1	protein_coding	1.48559	0.787883	2.97781	0.952537	0.120471	1.42742	0.898689	2.81795	0.220854	0.131869	0.421257	0.211933	0.756011	0.90445	0.0182652	55.0747	39.6836	34.2249	57.4433
ENSG00000104267	CA2	protein_coding	1.2039	0.670659	2.06105	0.952537	0.463382	3.50073	1.96571	5.82165	1.27491e-05	8.01581e-08	0.425411	0.202549	0.990701	0.90445	0.0182764	158.783	45.2772	81.1913	54.7142
ENSG00000168542	COL3A1	protein_coding	0.58326	0.346077	1.08361	0.915326	0.0410541	0.284801	0.169049	0.497817	3.1612e-05	2.89851e-07	2.45076	0.908513	6.43594	0.90445	0.0182918	5368.08	18849.1	7674	10994
ENSG00000140379	BCL2A1	protein_coding	1.29663	0.488159	3.23191	0.952537	0.503524	0.694959	0.0737423	2.09575	0.427087	0.313031	0.266448	0.0678	2.01029	0.90963	0.0185802	31.5167	45.5374	10.8195	59.1467
ENSG00000168490	PHYHIP	protein_coding	0.63833	0.406197	0.919311	0.952537	0.114016	0.333914	0.209878	0.488535	0.000649905	3.18381e-05	2.6171	1.33359	5.9648	0.90963	0.018666	101.381	303.371	169.239	193.446
ENSG00000039560	RAI14	protein_coding	0.998332	0.778396	1.26496	0.99895	0.989485	1.5888	1.27828	2.06792	0.00119216	8.02016e-05	0.651622	0.451696	0.973841	0.90963	0.0187282	1607.14	1011.44	1044.96	1009.2
ENSG00000213190	MLLT11	protein_coding	1.31666	0.793271	2.01375	0.952537	0.191174	2.53634	1.64221	4.49431	9.2822e-05	1.50278e-06	0.494478	0.281964	1.00395	0.90963	0.0187617	72.857	29.525	47.088	37.4034
ENSG00000065000	AP3D1	protein_coding	1.09399	0.907533	1.358	0.952537	0.322952	1.27496	1.07297	1.5592	0.0168705	0.00395244	0.735402	0.567744	0.930231	0.90963	0.0187731	4282.9	3358.96	3443.58	3675.29
ENSG00000138814	PPP3CA	protein_coding	1.12291	0.963194	1.36778	0.952537	0.183293	0.961514	0.8374	1.13519	0.719968	0.627134	0.744988	0.587101	0.918609	0.90963	0.0188488	1110.58	1155.89	928.99	1299.83
ENSG00000015133	CCDC88C	protein_coding	1.4031	0.833705	2.11856	0.939548	0.0635069	0.807503	0.584247	1.14158	0.31162	0.206751	0.539524	0.320801	1.02732	0.90963	0.0188534	1661.79	2057.14	1257.4	2887
ENSG00000165527	ARF6	protein_coding	1.03467	0.833042	1.31353	0.975392	0.770988	1.19246	0.982089	1.45216	0.185605	0.105104	0.673154	0.494695	0.904709	0.90963	0.0188572	2745.53	2302.65	1911.77	2383.22
ENSG00000163072	NOSTRIN	protein_coding	1.33807	0.897928	1.93851	0.952537	0.159487	1.13979	0.73774	1.80145	0.604605	0.49557	0.496946	0.257025	1.03905	0.90963	0.0189139	168.452	148.255	112.483	198.671
ENSG00000240972	MIF	protein_coding	1.1182	0.453321	2.67758	0.971107	0.697331	2.62037	1.2643	6.35522	0.00283132	0.000291795	0.379544	0.134308	1.1483	0.90963	0.0189277	241.704	92.069	102.423	102.893
ENSG00000175931	UBE2O	protein_coding	1.13889	0.976413	1.41702	0.952537	0.142751	1.3059	1.09531	1.56945	0.0071419	0.00117161	0.741427	0.589059	0.947103	0.90963	0.0190095	1186.72	907.778	999.253	1034.52
ENSG00000134748	PRPF38A	protein_coding	1.10685	0.966098	1.24568	0.952537	0.153208	1.12425	0.959152	1.30628	0.144151	0.0751118	0.787119	0.664633	0.962565	0.90963	0.0190162	728.427	643.934	631.296	712.267
ENSG00000130812	ANGPTL6	protein_coding	1.23491	0.53434	2.70316	0.956784	0.543366	0.461143	0.199069	0.892428	0.0475628	0.0167664	0.307013	0.102454	0.99457	0.927376	0.0196787	17.2662	37.2779	6.58271	45.857
ENSG00000198786	MT-ND5	protein_coding	1.62541	0.747549	3.33392	0.911515	0.040153	0.924278	0.654722	3.42487	0.794292	0.719923	0.452418	0.0962107	1.20356	0.932711	0.0199297	208856	124207	84421.1	201887
ENSG00000106266	SNX8	protein_coding	1.26212	0.860523	1.81507	0.948753	0.0939989	0.908981	0.740546	1.1806	0.570445	0.45938	0.627939	0.399813	0.945746	0.932711	0.020052	282.859	312.689	224.355	394.289
ENSG00000198826	ARHGAP11A	protein_coding	1.5823	0.909628	2.69915	0.837422	0.025185	2.28971	1.47088	3.82184	0.000353694	1.21382e-05	0.506372	0.299764	1.01351	0.932711	0.0201329	88.105	38.4947	70.481	61.0736
ENSG00000164109	MAD2L1	protein_coding	1.57726	0.993569	2.34452	0.834982	0.0241334	1.9253	1.41304	2.63268	0.00374219	0.00045155	0.511511	0.30177	0.869548	0.932711	0.0202299	65.6484	34.6983	52.885	54.0929
ENSG00000284791	SMIM41	protein_coding	0.883897	0.380596	2.08669	0.974971	0.762683	0.510491	0.172116	1.19073	0.14625	0.0765121	0.250651	0.0712455	1.04409	0.932711	0.020274	20.133	39.6701	4.61858	34.8364
ENSG00000130649	CYP2E1	protein_coding	0.358918	0.144813	1.2709	0.262524	0.00127022	0.212102	0.072903	0.831734	2.00854e-05	1.48383e-07	2.89777	0.512796	11.5776	0.932711	0.0202798	50.1256	234.485	52.0372	84.3291
ENSG00000066279	ASPM	protein_coding	1.87709	0.945092	4.27699	0.878617	0.0311654	2.53569	1.3259	5.5342	0.00452327	0.000594855	0.377269	0.153501	0.79305	0.932711	0.0203238	260.736	103.239	184.629	193.227
ENSG00000205420	KRT6A	protein_coding	2.75388	0.977881	70.233	0.820971	0.0221743	1.06849	0.440877	5.98934	0.911236	0.872039	0.227614	0.00758385	1.39666	0.932711	0.0203333	126.456	54.0941	70.3153	1069.73
ENSG00000141867	BRD4	protein_coding	1.10591	0.960546	1.29347	0.952537	0.292468	1.27704	1.02601	1.66647	0.0222385	0.00583053	0.726688	0.557358	0.944165	0.932711	0.0203456	4808.81	3761.78	3860.35	4161.46
ENSG00000118242	MREG	protein_coding	1.44429	1.07407	2.01995	0.812763	0.0216754	1.68119	1.2351	2.43119	0.00380237	0.000461044	0.586798	0.338858	0.90743	0.932711	0.0203959	262.073	154.672	219.87	224.126
ENSG00000130816	DNMT1	protein_coding	1.37886	0.954539	2.03072	0.834982	0.0249691	1.11422	0.864064	1.43526	0.529476	0.415902	0.619953	0.406099	0.98402	0.932711	0.0204423	1546.37	1387.69	1320.98	1914
ENSG00000155368	DBI	protein_coding	1.14594	0.543253	1.98706	0.956246	0.54271	1.26248	0.705499	2.40364	0.371937	0.261508	0.474014	0.232946	1.12168	0.932711	0.020476	932.255	738.407	506.358	846.185
ENSG00000162981	LRATD1	protein_coding	0.892575	0.651053	1.13938	0.952537	0.496636	1.71716	1.32892	2.30529	0.00395502	0.000488215	0.572886	0.384916	0.872353	0.935804	0.0205973	3593.04	2092.1	1836.95	1867.12
ENSG00000163739	CXCL1	protein_coding	4.98132	0.229838	12.839	0.283208	0.00154557	0.841452	0.103698	6.29742	0.789628	0.714207	0.185011	0.0194089	6.97732	0.937668	0.0209239	107.478	110.497	77.2232	227.225
ENSG00000184270	H2AC21	protein_coding	1.22272	0.821223	1.72204	0.952537	0.279731	1.73721	1.21479	2.46983	0.00789746	0.00135141	0.539378	0.292126	0.964351	0.937668	0.0209429	343.055	197.576	226.124	241.722
ENSG00000138778	CENPE	protein_coding	1.50459	1.0083	2.44721	0.933666	0.0551555	1.84109	1.0733	2.88328	0.0104179	0.00199318	0.493214	0.283671	0.885163	0.937668	0.0209594	246.304	134.512	182.369	201.248
ENSG00000166923	GREM1	protein_coding	0.796132	0.298623	2.01763	0.964514	0.642251	0.363166	0.0570731	1.0651	0.066058	0.026138	0.195519	0.0425765	1.92301	0.937668	0.021128	153.482	422.153	23.9955	336.181
ENSG00000147571	CRH	protein_coding	0.78446	0.156872	2.52451	0.970108	0.69364	1.06784	0.44029	17.1997	0.93683	0.908311	0.125422	0.0108147	2.54213	0.937668	0.0211826	75.7823	14.4616	4.9957	11.1274
ENSG00000162704	ARPC5	protein_coding	1.24572	0.858107	1.69626	0.948753	0.100308	1.41855	1.16575	1.76739	0.0192916	0.0047994	0.642173	0.441872	0.921931	0.937668	0.0212916	1129.88	796.695	903.638	991.992
ENSG00000180730	SHISA2	protein_coding	1.21703	0.455471	2.20395	0.952537	0.504712	0.686046	0.373895	2.55796	0.265948	0.16853	0.374997	0.102997	5.77505	0.937668	0.0214459	45.6665	43.7069	97.8097	53.0641
ENSG00000090372	STRN4	protein_coding	1.14845	0.950352	1.39756	0.952537	0.112698	1.33978	1.12073	1.60562	0.00287551	0.000299061	0.749464	0.592997	0.990964	0.937668	0.0215494	1818.21	1356.2	1562.38	1559
ENSG00000115053	NCL	protein_coding	1.12728	0.74393	1.72326	0.952537	0.475918	1.04416	0.743926	1.48476	0.8418	0.781656	0.573742	0.343383	1.00802	0.937668	0.0216512	8659.1	8293.22	5599.99	9348.42
ENSG00000213741	RPS29	protein_coding	1.88374	0.757972	4.49486	0.530409	0.0059493	1.39819	0.922066	2.17781	0.201104	0.116606	0.467183	0.178008	1.19779	0.937668	0.0216547	2997.14	2143.44	2637.22	4038.64
ENSG00000131116	ZNF428	protein_coding	1.11512	0.807715	1.54291	0.952537	0.343352	1.1761	0.976857	1.46329	0.21505	0.127513	0.684399	0.479945	0.989035	0.937668	0.0216727	271.752	231.832	206.212	257.059
ENSG00000141577	CEP131	protein_coding	1.34312	0.867966	2.15053	0.952537	0.147391	1.2095	0.694539	2.01318	0.428004	0.313906	0.510405	0.295694	1.06999	0.937668	0.0217337	594.994	491.301	406.822	659.548
ENSG00000140284	SLC27A2	protein_coding	1.12942	0.627977	1.67908	0.956955	0.545894	1.52266	1.16577	2.05996	0.0624955	0.0242405	0.514474	0.292182	0.931657	0.937668	0.0217653	198.448	130.553	115.261	146.757
ENSG00000183258	DDX41	protein_coding	1.09753	0.876474	1.39634	0.952537	0.398315	1.27963	1.05101	1.61682	0.045521	0.0157532	0.695291	0.507346	0.982473	0.937668	0.0218131	976.947	763.155	743.729	837.948
ENSG00000167522	ANKRD11	protein_coding	1.10324	0.84509	1.41064	0.952537	0.48387	1.17126	0.803289	1.68978	0.331537	0.22469	0.629455	0.40969	1.01658	0.938959	0.0219415	7388.97	6306.13	5128.94	6957.7
ENSG00000167772	ANGPTL4	protein_coding	1.42256	0.79861	2.74066	0.952537	0.208982	2.91183	1.79145	5.0308	0.000750094	3.94011e-05	0.397321	0.156978	0.901698	0.941665	0.0220946	373.142	128.403	210.584	182.492
ENSG00000124406	ATP8A1	protein_coding	1.33651	0.909304	1.8658	0.952537	0.177042	0.745831	0.472481	1.12344	0.233044	0.141394	0.492739	0.286976	0.959204	0.942367	0.0221828	404.12	542.31	266.561	725.583
ENSG00000175197	DDIT3	protein_coding	1.21212	0.839556	1.69092	0.952537	0.225726	0.858881	0.635056	1.1566	0.415161	0.301898	0.592763	0.390205	0.948533	0.942367	0.0222187	174.972	203.43	125.344	246.569
ENSG00000170638	TRABD	protein_coding	1.27426	0.958155	1.65818	0.933666	0.0517645	1.36479	1.02612	1.8154	0.0256645	0.00712007	0.664165	0.449348	0.97473	0.94677	0.0224527	1508.08	1103.27	1273.83	1407.34
ENSG00000138640	FAM13A	protein_coding	1.17529	1.00648	1.36182	0.952537	0.120877	1.49676	1.28329	1.8282	0.00062018	2.95695e-05	0.710597	0.531065	0.922581	0.946806	0.0225713	2502.87	1670.34	2088.8	1963.31
ENSG00000168918	INPP5D	protein_coding	1.35059	0.858323	2.07715	0.935915	0.0611478	1.18683	0.903835	1.61216	0.359684	0.250022	0.591067	0.35133	1.0315	0.956048	0.0228431	1693.93	1427.13	1351.97	1928.77
ENSG00000172361	CFAP53	protein_coding	1.13306	0.767595	1.67814	0.952537	0.487844	1.43058	0.944731	2.23544	0.0746787	0.0311572	0.555874	0.324542	0.941736	0.956048	0.0228919	80.3626	55.6726	49.5071	62.3363
ENSG00000143774	GUK1	protein_coding	1.27905	1.03132	1.67311	0.528506	0.00564892	1.23316	1.066	1.48426	0.0352006	0.0110438	0.74761	0.529519	0.975898	0.956743	0.0229586	1521.21	1233.88	1454.13	1578.8
ENSG00000166226	CCT2	protein_coding	1.63967	0.819297	3.00291	0.275271	0.00141342	1.51377	1.23247	1.93565	0.0167729	0.00391597	0.602928	0.306471	1.23592	0.963765	0.0232208	1215.34	802.125	1201.51	1316.2
ENSG00000198712	MT-CO2	protein_coding	1.61693	0.771758	3.04014	0.92312	0.0457965	1.25045	0.951851	4.73093	0.430906	0.316674	0.455862	0.0972403	1.07256	0.963765	0.0233185	125235	54707.6	50424.1	88458
ENSG00000276368	H2AC14	protein_coding	2.20609	0.916463	4.60775	0.648414	0.0100887	4.5219	2.41475	8.89045	1.72106e-05	1.15326e-07	0.368536	0.132079	0.986861	0.963765	0.0233311	121.143	26.6201	98.3623	58.9549
ENSG00000070961	ATP2B1	protein_coding	1.0729	0.935928	1.27859	0.952537	0.447928	1.04469	0.878564	1.25334	0.706682	0.611155	0.739044	0.576706	0.916712	0.963765	0.0234307	1803.52	1726.79	1430.08	1851.99
ENSG00000166451	CENPN	protein_coding	1.16289	0.893841	1.59184	0.952537	0.30418	1.37433	1.06109	1.88222	0.0525662	0.0191683	0.620546	0.401895	0.873162	0.963765	0.0234931	145.794	106.181	104.33	123.882
ENSG00000022267	FHL1	protein_coding	0.572455	0.300576	1.12861	0.952537	0.116255	0.187148	0.0839531	0.404871	3.60783e-05	3.68609e-07	3.18313	0.784951	11.1791	0.963765	0.0235572	243.036	1298.17	442.86	742.924
ENSG00000011422	PLAUR	protein_coding	1.54579	0.634627	3.53034	0.952537	0.14715	0.804639	0.37904	2.0177	0.547894	0.435622	0.375468	0.109207	1.33372	0.963765	0.0235685	280.691	348.584	162.543	538.52
ENSG00000111206	FOXM1	protein_coding	1.65983	1.08414	3.08454	0.92995	0.0505845	2.72828	1.64343	4.84312	0.000612732	2.9086e-05	0.430702	0.230159	0.835195	0.963765	0.0235816	193.654	71.6517	138.453	118.159
ENSG00000164430	CGAS	protein_coding	1.82093	1.04311	2.97984	0.0361577	8.52508e-05	1.05226	0.789634	1.40007	0.793792	0.719374	0.608774	0.368131	1.07026	0.96403	0.0236457	138.044	131.818	152.55	240.324
ENSG00000128283	CDC42EP1	protein_coding	1.32068	0.776063	2.51782	0.952537	0.170035	1.53543	1.05948	2.28105	0.059153	0.0225194	0.517382	0.247417	0.968875	0.96403	0.0238251	391.315	255.485	267.36	337.072
ENSG00000185156	MFSD6L	protein_coding	0.918336	0.564196	1.49957	0.972591	0.735195	0.490513	0.278065	0.779346	0.0116535	0.00236232	2.26696	1.12938	4.75877	0.96403	0.0239179	29.4946	60.6471	61.1335	54.9389
ENSG00000106686	SPATA6L	protein_coding	0.851794	0.614494	1.19325	0.952537	0.398616	0.684579	0.476752	0.949489	0.075429	0.0315572	1.85382	1.21316	3.25184	0.96403	0.0239564	242.091	353.87	382.555	301.32
ENSG00000268500	SIGLEC5	protein_coding	0.697219	0.372981	1.46699	0.952537	0.415688	1.69787	0.544193	4.76431	0.298961	0.196034	0.236779	0.0361378	1.07936	0.96403	0.0241264	61.9567	36.9106	10.3664	25.6537
ENSG00000138759	FRAS1	protein_coding	1.20587	0.800042	1.99359	0.952537	0.43529	4.82298	3.04644	8.45363	4.33768e-09	1.5048e-12	0.459295	0.228367	0.792236	0.96403	0.0241475	1715.66	356.6	950.23	428.97
ENSG00000163798	SLC4A1AP	protein_coding	1.15278	0.991983	1.36478	0.933666	0.0548757	1.11296	0.968461	1.29226	0.203827	0.118637	0.78714	0.640886	0.961529	0.96403	0.024398	601.592	540.25	544.681	623.242
ENSG00000162746	FCRLB	protein_coding	1.28982	0.572801	2.12961	0.952537	0.372175	5.03423	2.73679	8.85263	4.28602e-07	8.98254e-10	0.398215	0.138374	1.18587	0.96403	0.0244209	345.479	68.7546	177.319	88.3397
ENSG00000173875	ZNF791	protein_coding	1.19006	1.00919	1.41312	0.556155	0.00701382	0.938113	0.861592	1.03679	0.397815	0.285803	0.811596	0.655475	0.987697	0.96403	0.0244604	793.771	847.097	768.25	1013.13
ENSG00000130827	PLXNA3	protein_coding	1.27001	0.931673	1.69124	0.941037	0.0772946	1.6112	1.2176	2.09512	0.00174723	0.000144122	0.645348	0.446604	1.02481	0.96403	0.0244753	2228.77	1382.09	1824.89	1756.33
ENSG00000164099	PRSS12	protein_coding	0.845041	0.48402	1.52623	0.956955	0.574802	0.812706	0.414875	1.67218	0.567437	0.456245	0.378087	0.148552	0.88811	0.96403	0.0245033	230.291	283.737	73.6191	239.974
ENSG00000118849	RARRES1	protein_coding	0.767772	0.369811	1.5243	0.952537	0.443093	1.78113	0.418343	4.61571	0.137575	0.0707199	0.327839	0.0757186	1.79813	0.96403	0.024532	476.243	267.525	119.818	205.426
ENSG00000123737	EXOSC9	protein_coding	1.30281	1.06995	1.63178	0.504832	0.00518427	1.05636	0.89822	1.2799	0.637729	0.532039	0.736828	0.554927	0.978557	0.96403	0.0246152	266.934	253.483	256.602	331.435
ENSG00000177455	CD19	protein_coding	2.85401	0.453695	9.58822	0.948753	0.0984361	0.531604	0.0444875	1.88706	0.3951	0.28348	0.128103	0.0277709	2.76863	0.96403	0.0246479	70.5374	132.732	25.8272	378.636
ENSG00000139343	SNRPF	protein_coding	1.07072	0.56168	1.76061	0.97483	0.761269	1.40691	0.710791	2.72148	0.181057	0.101518	0.483302	0.231451	1.15828	0.96403	0.0246577	330.468	234.914	170.964	251.379
ENSG00000071859	FAM50A	protein_coding	1.25579	0.664464	2.32159	0.952537	0.313636	0.889033	0.550801	1.37989	0.674688	0.574895	0.48146	0.23577	1.16055	0.96403	0.0246991	1044.09	1174.27	630.954	1474.81
ENSG00000074800	ENO1	protein_coding	1.11384	0.769264	1.52871	0.955305	0.521161	2.54714	1.75907	3.40746	8.3046e-07	2.00153e-09	0.581528	0.342748	1.0381	0.96403	0.0250145	8383.79	3290.87	5430.17	3665.39
ENSG00000160683	CXCR5	protein_coding	1.5731	0.302132	5.05517	0.952537	0.334704	0.469142	0.107207	1.53354	0.154957	0.0827641	0.218706	0.0527905	2.21368	0.96403	0.0250147	44.4152	94.8434	15.3884	149.066
ENSG00000085872	CHERP	protein_coding	1.06311	0.957172	1.18775	0.952537	0.445997	1.45274	1.23247	1.80169	4.59059e-05	5.09905e-07	0.772188	0.609737	0.951024	0.96403	0.0250243	1310.73	898.301	1071.53	955.654
ENSG00000263155	MYZAP	protein_coding	0.679864	0.46182	0.969496	0.877683	0.0310403	0.823845	0.624479	1.14906	0.349351	0.240282	1.77586	1.10162	2.74705	0.96403	0.0250652	75.8036	92.126	91.8729	62.0116
ENSG00000154832	CXXC1	protein_coding	1.18907	0.914605	1.56602	0.952537	0.189262	1.47518	1.07395	2.03281	0.00840207	0.00148375	0.653654	0.443266	1.0285	0.96403	0.0250933	1999.54	1353.92	1551.59	1610.94
ENSG00000198189	HSD17B11	protein_coding	1.16076	0.834831	1.55466	0.952537	0.432726	2.07725	1.39394	2.99035	0.000667334	3.30066e-05	0.542305	0.324002	0.889505	0.96403	0.0251079	678.799	326.102	427.369	378.921
ENSG00000135549	PKIB	protein_coding	1.26387	0.722796	2.13377	0.952537	0.262292	1.38803	0.975614	2.17717	0.163721	0.0890234	0.511621	0.261946	0.890349	0.96403	0.0251412	39.1892	29.328	25.5048	35.9211
ENSG00000041802	LSG1	protein_coding	1.09063	0.99487	1.22797	0.952537	0.169234	1.22333	1.10359	1.40327	0.00432042	0.000557765	0.816442	0.672269	0.983408	0.96403	0.0251724	1047.65	852.627	928.361	931.457
ENSG00000071894	CPSF1	protein_coding	1.39177	1.01457	1.92804	0.695971	0.0121635	1.53752	1.15666	2.11438	0.00365574	0.000435596	0.653987	0.445852	1.03188	0.96403	0.0251961	2521.72	1638.53	2293.22	2282.31
ENSG00000096433	ITPR3	protein_coding	1.35427	0.923278	1.97602	0.879579	0.0348977	1.34764	0.966391	1.84674	0.0644984	0.0252742	0.629357	0.399247	1.04364	0.96403	0.0252278	3900.9	2894.49	3323.56	3920.62
ENSG00000181458	TMEM45A	protein_coding	1.99615	0.820081	3.59697	0.712074	0.0132488	0.720301	0.498644	3.39709	0.31102	0.206224	0.406507	0.0870421	2.98478	0.96403	0.0252937	104.373	78.1737	98.3976	155.62
ENSG00000167996	FTH1	protein_coding	1.06535	0.724886	1.45568	0.972552	0.723383	1.97036	1.28657	2.89961	0.000800598	4.36247e-05	0.562216	0.337663	0.997948	0.96403	0.0253041	18777.8	9529.5	11246.8	10152.4
ENSG00000169249	ZRSR2	protein_coding	1.62446	1.15615	2.42436	0.64665	0.00968992	0.923328	0.589337	1.45321	0.73602	0.646784	0.546721	0.33011	1.02193	0.96403	0.0253377	423.036	458.226	375.278	744.06
ENSG00000116514	RNF19B	protein_coding	1.1445	0.843228	1.57992	0.952537	0.334601	1.01139	0.757381	1.39381	0.951812	0.930418	0.637492	0.405861	0.951421	0.96403	0.0253415	954.276	942.482	695.075	1079.78
ENSG00000049541	RFC2	protein_coding	1.10378	0.925978	1.32017	0.952537	0.23113	1.31697	1.11421	1.55489	0.00279999	0.000287979	0.768532	0.614799	0.976279	0.96403	0.0253559	238.169	182.027	201.424	199.773
ENSG00000101335	MYL9	protein_coding	0.586039	0.272896	1.17684	0.952537	0.111744	0.248685	0.101482	0.620784	0.000274052	8.0553e-06	2.94578	0.634517	10.6579	0.965138	0.0255143	776.666	3121.99	1340.46	1829.35
ENSG00000136828	RALGPS1	protein_coding	0.803468	0.659509	0.974202	0.834982	0.0249432	0.623266	0.537098	0.764381	2.24263e-05	1.7547e-07	1.36797	1.02292	1.79483	0.965138	0.025685	654.71	1050.38	720.417	844.396
ENSG00000099875	MKNK2	protein_coding	1.17529	0.951863	1.59002	0.952537	0.199753	1.59145	1.22586	2.04408	0.00108946	6.98681e-05	0.667377	0.460205	0.963195	0.965138	0.0256996	4828.39	3033.9	3786.63	3566.67
ENSG00000170801	HTRA3	protein_coding	0.497314	0.249374	0.99223	0.933666	0.0540751	0.21686	0.104676	0.444504	0.000217499	5.67509e-06	3.20589	0.559863	10.3376	0.965138	0.0257736	48.6688	224.241	77.6348	111.43
ENSG00000029153	BMAL2	protein_coding	1.64565	1.05251	2.74792	0.604916	0.00857398	1.38184	0.919453	2.25453	0.13005	0.0658155	0.544767	0.304895	0.930031	0.965138	0.0258444	296.16	215.262	265.301	353.978
ENSG00000134086	VHL	protein_coding	1.2594	0.971893	1.62311	0.671515	0.011172	1.32811	1.1573	1.55392	0.00538229	0.00076197	0.747277	0.566782	1.01796	0.965138	0.0258788	2089.41	1572.01	1964.5	1982.94
ENSG00000130475	FCHO1	protein_coding	1.97519	1.09262	3.42621	0.432857	0.00344436	1.44939	0.930297	2.23629	0.158949	0.0856456	0.474408	0.267581	1.04805	0.965138	0.0259342	329.819	227.937	308.427	449.452
ENSG00000136002	ARHGEF4	protein_coding	1.8646	0.774685	3.6107	0.933666	0.0590322	2.00809	0.99665	3.65945	0.0596245	0.0227614	0.347353	0.12129	0.991837	0.965138	0.0259654	371.51	185.484	240.416	345.406
ENSG00000112164	GLP1R	protein_coding	0.528577	0.136138	1.64097	0.952537	0.251957	2.31055	0.245984	9.45791	0.183448	0.103393	0.167631	0.018969	6.03156	0.965138	0.0260226	85.0202	37.1852	7.68717	19.47
ENSG00000198695	MT-ND6	protein_coding	0.859292	0.231971	2.98999	0.970708	0.695492	0.282377	0.10932	0.751899	0.00365219	0.000434949	0.289076	0.0820607	1.48634	0.965138	0.0260696	16109.9	57050.1	4001.69	49022.1
ENSG00000175029	CTBP2	protein_coding	0.962365	0.817325	1.15737	0.96358	0.636753	0.897816	0.793047	1.05847	0.246552	0.152367	1.2968	1.01975	1.60057	0.965138	0.026093	1309.51	1457.18	1632.08	1401.71
ENSG00000275700	AATF	protein_coding	1.11084	0.851957	1.53194	0.952537	0.391699	1.12798	0.890531	1.4354	0.402136	0.290003	0.675303	0.490982	0.972415	0.967877	0.0262178	1355.43	1202.04	1015.85	1335.13
ENSG00000116667	C1orf21	protein_coding	0.855127	0.672877	1.03664	0.952537	0.239766	0.760433	0.55272	0.989991	0.0667688	0.0265732	0.65379	0.458414	0.97295	0.974458	0.0266248	1391.16	1829.35	778.189	1564.23
ENSG00000023892	DEF6	protein_coding	1.30095	0.772605	2.14503	0.952537	0.142591	0.780171	0.526629	1.13522	0.226111	0.135967	0.564106	0.345821	1.02606	0.974458	0.0266855	1042.75	1335.95	764.547	1738.36
ENSG00000163374	YY1AP1	protein_coding	1.10162	0.980793	1.26169	0.952537	0.190569	1.16228	1.04059	1.37405	0.0694785	0.0281467	0.790189	0.645272	0.989244	0.974458	0.0266966	1091.79	935.019	947.246	1032.68
ENSG00000012504	NR1H4	protein_coding	1.1106	0.474641	1.94124	0.980334	0.806554	0.903312	0.326769	2.08706	0.854634	0.798034	0.254518	0.0674453	1.1643	0.974458	0.0267652	75.1597	83.4333	21.373	92.4171
ENSG00000175984	DENND2C	protein_coding	0.942271	0.480596	1.63876	0.976694	0.786827	0.574495	0.350713	0.981898	0.0243159	0.00659319	0.495977	0.227402	1.09823	0.974458	0.0268359	489.987	851.784	228.807	802.91
ENSG00000160584	SIK3	protein_coding	1.14186	0.958497	1.38509	0.952537	0.210937	0.987431	0.839266	1.17991	0.929248	0.897677	0.713417	0.54282	0.92479	0.974458	0.0269085	1007.4	1019.37	819.405	1164.8
ENSG00000126787	DLGAP5	protein_coding	1.92697	0.92974	4.08562	0.890476	0.0375465	2.98756	1.54943	7.17049	0.00202668	0.000177863	0.368117	0.149803	0.797489	0.974458	0.0269725	76.8196	26.1069	54.4146	49.6671
ENSG00000180353	HCLS1	protein_coding	1.15358	0.64697	1.90173	0.956955	0.576134	0.991604	0.592201	1.60947	0.980119	0.971629	0.443238	0.17069	1.18018	0.974458	0.0269976	1024.45	1033.7	523.984	1192.72
ENSG00000151014	NOCT	protein_coding	1.08696	0.642202	1.76125	0.968663	0.663808	1.39534	1.00317	2.07902	0.121332	0.0599856	0.544409	0.308894	0.935649	0.974458	0.0271649	82.6969	59.5594	48.4928	64.7648
ENSG00000138764	CCNG2	protein_coding	1.1526	0.984286	1.37729	0.952537	0.173024	1.49379	1.24373	1.8654	0.000665457	3.28789e-05	0.718056	0.548757	0.928542	0.974458	0.0271759	2178.63	1458.61	1803.13	1681.91
ENSG00000198788	MUC2	protein_coding	1.06242	0.564822	4.30925	0.989855	0.888701	6.04432	1.14719	59.8955	0.000256169	7.3149e-06	3.95376	0.16611	16.9728	0.974458	0.0272143	4684.66	241.007	6114.9	446.784
ENSG00000113368	LMNB1	protein_coding	1.40962	0.891645	2.38123	0.952537	0.109861	1.83887	1.11647	3.2785	0.011164	0.00221455	0.505962	0.254835	0.921583	0.974458	0.0273652	408.796	223.293	291.365	314.032
ENSG00000117643	MAN1C1	protein_coding	0.992745	0.727427	1.58224	0.997082	0.978551	0.992515	0.402478	2.05065	0.983041	0.97614	0.423115	0.17105	1.17063	0.974458	0.0273927	584.532	589.614	245.84	585.204
ENSG00000122644	ARL4A	protein_coding	0.850685	0.597765	1.16062	0.952537	0.384724	0.869772	0.559568	1.30059	0.531506	0.418388	0.553764	0.318171	0.964837	0.974458	0.0274367	231.381	266.175	109.143	226.141
ENSG00000147174	GCNA	protein_coding	1.48895	1.02236	2.15788	0.911515	0.0400998	1.07241	0.665761	1.61922	0.776043	0.69769	0.540464	0.314712	1.12787	0.974458	0.0274469	156.338	144.554	124.308	215.125
ENSG00000105464	GRIN2D	protein_coding	0.487866	0.181834	1.61119	0.941037	0.074296	2.51388	0.421437	6.73385	0.0399034	0.0131422	0.27938	0.0679325	1.59942	0.974458	0.0275172	222.083	88.5255	30.1873	43.097
ENSG00000157470	FAM81A	protein_coding	1.05592	0.661878	1.60352	0.976552	0.781917	0.839214	0.562639	1.28819	0.45056	0.335949	0.535009	0.278569	0.960444	0.974458	0.0275191	48.5671	58.2498	27.505	60.9192
ENSG00000177548	RABEP2	protein_coding	1.22423	0.792365	1.89367	0.952537	0.206352	1.15411	0.794918	1.66447	0.449028	0.334501	0.601799	0.369446	1.07771	0.974458	0.027534	1177.92	1019.84	866.407	1249.19
ENSG00000156970	BUB1B	protein_coding	1.42112	0.846691	2.7169	0.952537	0.197215	1.90846	1.0665	3.65441	0.0339867	0.0104831	0.42185	0.199058	0.854609	0.974458	0.0275533	145.391	77.0249	87.0689	108.546
ENSG00000138756	BMP2K	protein_coding	1.3773	0.978498	1.89908	0.738641	0.0148897	1.01255	0.792734	1.31473	0.944028	0.918559	0.659145	0.461381	0.969243	0.974458	0.0275734	517.94	512.579	470.299	706.899
ENSG00000115590	IL1R2	protein_coding	1.56478	0.376691	3.72381	0.952537	0.24334	0.652106	0.267207	1.44005	0.33843	0.230602	0.294946	0.0997005	1.78531	0.974458	0.0276122	38.2939	59.0015	17.5489	92.0931
ENSG00000158292	GPR153	protein_coding	1.02206	0.779552	1.42262	0.991182	0.902861	1.87188	1.37158	2.80277	0.00182184	0.000153034	0.567746	0.321561	0.917347	0.974458	0.0276288	522.396	279.169	303.005	285.537
ENSG00000088038	CNOT3	protein_coding	1.11235	0.93296	1.32216	0.952537	0.312124	1.35883	1.03854	1.7466	0.00929808	0.00169152	0.716521	0.540836	1.02112	0.974458	0.0278098	1579.66	1160	1255.79	1291.16
ENSG00000163001	CFAP36	protein_coding	1.19663	0.832816	1.60683	0.952537	0.144169	0.974657	0.77286	1.25799	0.873664	0.821847	0.677694	0.460332	0.993256	0.974458	0.0278211	414.839	425.727	336.117	509.874
ENSG00000137656	BUD13	protein_coding	1.04517	0.868426	1.23747	0.956955	0.555066	1.22935	1.12578	1.36085	0.0131408	0.00279945	0.789923	0.640625	0.965889	0.974458	0.0278256	406.994	331.341	335.598	347.314
ENSG00000176046	NUPR1	protein_coding	1.32426	0.207025	6.16714	0.955519	0.530368	0.118634	0.0273006	0.712977	3.16582e-05	2.91934e-07	0.242144	0.0311493	3.50296	0.975414	0.028072	98.1627	824.941	31.5252	1091.96
ENSG00000142700	DMRTA2	protein_coding	1.18507	0.41919	3.69196	0.971107	0.702711	2.13477	0.980661	7.93399	0.129358	0.0654247	0.24528	0.0678232	0.869699	0.975414	0.0280998	51.1181	24.3976	14.9138	28.5749
ENSG00000111224	PARP11	protein_coding	0.961405	0.793319	1.22264	0.973212	0.738043	0.609984	0.467047	0.748935	0.000226037	6.08733e-06	1.45006	1.09556	1.92257	0.975414	0.0281892	177.769	291.164	248.141	280.431
ENSG00000188822	CNR2	protein_coding	2.24174	0.368739	8.5753	0.952537	0.128454	0.430776	0.0414908	1.491	0.162567	0.0881812	0.185406	0.0445833	3.23874	0.975414	0.0282046	21.2335	49.3166	8.89679	110.555
ENSG00000167900	TK1	protein_coding	1.48805	0.939086	2.36669	0.948753	0.0871806	2.77918	1.72453	4.76977	0.000111938	1.94716e-06	0.482186	0.245575	0.900532	0.975414	0.0283479	136.761	49.719	98.1072	73.6695
ENSG00000099864	PALM	protein_coding	0.887072	0.426339	1.96441	0.969937	0.692919	0.32339	0.169791	0.664449	0.0010088	6.16297e-05	2.60609	0.930724	7.60603	0.975414	0.0283697	121.7	375.646	280.501	332.886
ENSG00000116903	EXOC8	protein_coding	1.26572	1.03277	1.59414	0.501559	0.00478276	1.23931	1.10044	1.45342	0.0214285	0.0055463	0.768966	0.569403	0.994622	0.975414	0.0283971	506	407.415	492.136	517.778
ENSG00000070010	UFD1	protein_coding	1.08611	0.951183	1.19533	0.952537	0.157107	1.33725	1.18134	1.51196	1.15889e-05	6.86128e-08	0.83274	0.702018	0.976787	0.975414	0.0284153	707.67	529.471	641.243	576.979
ENSG00000043591	ADRB1	protein_coding	0.831289	0.536288	1.16756	0.952537	0.436596	1.18547	0.751175	1.83472	0.551138	0.439097	0.472783	0.196146	0.92237	0.975414	0.0284573	169.391	142.876	66.5938	118.75
ENSG00000010438	PRSS3	protein_coding	0.883001	0.573962	1.33961	0.972552	0.724097	0.535244	0.30004	0.914295	0.115649	0.0561765	0.325866	0.088328	0.810448	0.975414	0.0285098	28.8798	53.8487	8.45985	47.4199
ENSG00000161267	BDH1	protein_coding	0.744711	0.617786	0.905847	0.530489	0.00613539	0.762736	0.632758	0.921527	0.0242983	0.00658317	1.40302	0.988526	1.87857	0.975414	0.0286083	701.169	919.148	732.617	685.046
ENSG00000139629	GALNT6	protein_coding	0.581525	0.285619	1.23947	0.739521	0.0154412	0.35329	0.174398	0.793737	4.85403e-05	5.4934e-07	2.0252	0.747847	4.5039	0.975414	0.0286401	105.696	298.77	124.374	174.151
ENSG00000176473	WDR25	protein_coding	0.898709	0.769751	1.05684	0.952537	0.18942	0.882005	0.795619	1.0331	0.170727	0.093942	1.28953	1.05215	1.55024	0.975414	0.0286706	152.889	173.946	176.263	154.802
ENSG00000024526	DEPDC1	protein_coding	1.77788	0.925756	3.78081	0.937632	0.0633243	2.83896	1.41343	6.26261	0.00267667	0.000268236	0.37991	0.154831	0.895953	0.976552	0.0288064	47.911	17.3402	32.3011	30.1269
ENSG00000114270	COL7A1	protein_coding	1.66806	0.823518	2.98524	0.939548	0.0698423	1.43992	0.722436	2.49601	0.260228	0.163805	0.411566	0.201001	1.25335	0.977158	0.0288755	4996.65	3470.03	3429.98	5788.42
ENSG00000075073	TACR2	protein_coding	0.44956	0.174466	1.0104	0.933666	0.0555351	0.350901	0.0966586	1.09045	0.0248644	0.00680298	3.71457	0.434427	22.328	0.977164	0.0289268	17.0058	47.7028	27.9749	21.3804
ENSG00000184719	RNLS	protein_coding	0.977243	0.825681	1.15352	0.985156	0.833636	0.757246	0.625346	0.940078	0.0231463	0.00615102	1.40846	1.08307	1.80305	0.979957	0.0290609	77.3263	101.66	106.305	99.1413
ENSG00000169727	GPS1	protein_coding	1.0925	0.973034	1.22495	0.952537	0.333906	1.67955	1.35855	2.16091	4.42376e-07	9.503e-10	0.750627	0.579996	0.957458	0.981171	0.0291483	1211.83	719.139	990.033	785.97
ENSG00000075240	GRAMD4	protein_coding	1.3653	0.951701	1.90547	0.738641	0.0146208	1.11072	0.899296	1.35969	0.489985	0.374716	0.670542	0.446957	1.07103	0.98592	0.0293857	705.134	635.134	645.182	868.294
ENSG00000205220	PSMB10	protein_coding	1.41424	1.07912	1.77731	0.530409	0.00594943	1.31581	1.06251	1.64705	0.0515702	0.0187059	0.674812	0.511816	0.97898	0.98592	0.0294643	167.313	126.087	158.361	178.655
ENSG00000134827	TCN1	protein_coding	5.78892	2.27879	15.0842	0.402959	0.00291357	55.1475	6.39292	192.453	1.10742e-09	2.32091e-13	0.158687	0.0284135	1.17593	0.98592	0.0296561	751.531	13.9655	690.349	78.8557
ENSG00000173545	ZNF622	protein_coding	1.14103	0.715676	1.60718	0.952537	0.430848	1.0562	0.747192	1.53313	0.79839	0.724809	0.592058	0.351993	1.03981	0.98592	0.0296685	476.256	451.798	321.725	515.445
ENSG00000206073	SERPINB4	protein_coding	7.05225	0.481262	81.5249	0.394438	0.00277676	1.15493	0.218325	4.98443	0.866577	0.813046	0.129475	0.00868024	20.1883	0.98592	0.0298283	13.1381	14.3285	62.4833	187.754
ENSG00000104915	STX10	protein_coding	1.22674	0.880189	1.79077	0.952537	0.134873	1.01822	0.757583	1.40893	0.921709	0.886746	0.652684	0.432903	1.0461	0.98592	0.0300745	586.443	574.7	467.425	705.589
ENSG00000127483	HP1BP3	protein_coding	1.14542	0.988748	1.30871	0.941037	0.0749406	1.19018	1.02853	1.37184	0.0413656	0.0138059	0.788244	0.657358	0.951064	0.98592	0.0300752	3764.5	3159.96	3396.15	3621.33
ENSG00000100941	PNN	protein_coding	1.14527	0.821713	1.52068	0.952537	0.393852	1.10525	0.78912	1.52159	0.606651	0.497698	0.608595	0.391449	1.0423	0.98592	0.0301058	3117.08	2819.44	2172.01	3229.41
ENSG00000168743	NPNT	protein_coding	1.00918	0.529674	2.0125	0.996801	0.974182	0.771306	0.450355	1.45616	0.436492	0.321732	0.413593	0.141812	1.05379	0.98592	0.0302432	93.1635	121.513	39.2791	122.097
ENSG00000171517	LPAR3	protein_coding	0.816368	0.519761	1.15891	0.952537	0.393136	1.1668	0.836017	1.70091	0.593714	0.483594	0.476616	0.220766	0.886842	0.98592	0.0302663	364.131	312.074	141.82	254.586
ENSG00000219607	PPP1R3G	protein_coding	1.17739	0.844339	1.5901	0.952537	0.359291	1.80335	1.3747	2.39225	0.00312094	0.000341231	0.575283	0.358624	1.05199	0.98592	0.0303958	166.848	92.5161	112.844	108.889
ENSG00000215305	VPS16	protein_coding	1.17002	0.955377	1.45571	0.933666	0.0579078	1.16369	1.03026	1.34797	0.103347	0.0481162	0.773049	0.612949	0.976955	0.98592	0.0304578	668.942	574.36	604.025	674.703
ENSG00000176182	MYPOP	protein_coding	1.17337	0.979688	1.45854	0.952537	0.118099	1.32186	1.05253	1.72474	0.0143655	0.00316273	0.728327	0.52105	0.996273	0.98592	0.0305409	250.743	186.84	210.797	221.377
ENSG00000182010	RTKN2	protein_coding	1.54685	0.917153	2.99168	0.952537	0.14974	2.22525	0.796247	5.01387	0.018068	0.00436506	0.390236	0.149909	1.25661	0.98592	0.0305816	140.955	63.8554	85.1692	98.2681
ENSG00000116731	PRDM2	protein_coding	1.10067	0.940252	1.36016	0.952537	0.253053	1.16137	1.00384	1.44081	0.113217	0.0545799	0.770263	0.597907	0.975022	0.98592	0.030647	3347.4	2878.01	2834.49	3170.31
ENSG00000125285	SOX21	protein_coding	1.57453	0.451773	5.28578	0.952537	0.461576	2.59736	1.66197	7.20147	0.171799	0.0947568	0.147097	0.0159722	0.383055	0.98592	0.0308125	42.1783	16.5656	9.7282	25.6229
ENSG00000123728	RAP2C	protein_coding	1.22601	1.0687	1.46796	0.504832	0.00487663	1.05115	0.956939	1.18879	0.567941	0.456829	0.799221	0.642498	0.958118	0.98592	0.0308243	319.162	302.311	311.719	373.298
ENSG00000080819	CPOX	protein_coding	1.35458	0.889894	2.01926	0.811547	0.0214416	1.0243	0.814065	1.31001	0.891807	0.84452	0.663851	0.435117	1.036	0.98592	0.0308779	280.159	274.544	251.568	372.244
ENSG00000121058	COIL	protein_coding	1.03076	0.788613	1.22673	0.97422	0.746983	1.39367	1.15564	1.68733	0.00163636	0.000130103	0.74782	0.580145	1.03393	0.98592	0.0309096	457.174	327.006	351.796	336.968
ENSG00000186185	KIF18B	protein_coding	1.90273	0.888648	4.33081	0.933666	0.0566243	2.58128	1.33734	5.20984	0.011916	0.00243802	0.351146	0.143923	0.900063	0.98592	0.0309401	152.429	59.4684	101.777	112.453
ENSG00000151461	UPF2	protein_coding	1.2136	0.930952	1.61717	0.952537	0.114005	0.984004	0.761686	1.25544	0.922032	0.887153	0.683651	0.464701	0.999813	0.98592	0.0309948	1321.5	1343.76	1096.16	1630.65
ENSG00000105671	DDX49	protein_coding	1.08791	0.956295	1.25213	0.952537	0.297587	1.38087	1.1827	1.6343	0.000411912	1.54775e-05	0.779011	0.62827	0.977973	0.98592	0.0310588	434.015	312.235	364.427	340.172
ENSG00000165138	ANKS6	protein_coding	0.906325	0.776108	1.05105	0.952537	0.433864	0.756083	0.581051	0.995891	0.0469754	0.0164436	1.4767	1.09032	2.05805	0.98592	0.0310685	509.609	674.597	682.478	610.726
ENSG00000104972	LILRB1	protein_coding	1.65511	0.752475	3.42838	0.952537	0.141206	0.643255	0.172786	1.59475	0.261761	0.165154	0.345194	0.102449	1.59409	0.98592	0.0310863	165.063	256.672	94.2263	424.537
ENSG00000122483	CCDC18	protein_coding	1.26307	0.960408	1.6502	0.948753	0.092618	1.00559	0.78382	1.25681	0.975849	0.965508	0.650127	0.463283	0.973397	0.98592	0.0311531	277.908	276.18	227.695	349.281
ENSG00000214050	FBXO16	protein_coding	0.836132	0.638666	1.06815	0.952537	0.180645	0.925978	0.725154	1.15654	0.63607	0.530325	1.50605	1.0963	2.12435	0.98592	0.0311932	50.2461	55.0827	62.9761	44.5404
ENSG00000125618	PAX8	protein_coding	1.31622	0.251177	2.1853	0.952537	0.493318	2.2142	0.238512	13.5409	0.0771876	0.0325312	3.46199	0.328399	30.981	0.98592	0.0312437	612.066	150.504	864.061	112.688
ENSG00000102158	MAGT1	protein_coding	1.23801	1.01782	1.59221	0.933666	0.0557746	1.44887	1.19311	1.76788	0.00311397	0.000340178	0.707711	0.498745	1.00736	0.98592	0.0312892	1514.26	1042.82	1323.74	1292.16
ENSG00000197747	S100A10	protein_coding	1.00797	0.6952	1.5377	0.996781	0.972022	1.29008	0.86317	2.15118	0.33178	0.224942	0.495902	0.261864	0.967616	0.98592	0.0313047	1021.45	791.601	510.575	798.019
ENSG00000005302	MSL3	protein_coding	1.29085	1.11235	1.52078	0.262524	0.0012792	1.31371	1.13688	1.51692	0.00221218	0.00020214	0.782997	0.62725	1.00857	0.98592	0.031504	638.252	482.931	642.337	625.302
ENSG00000196199	MPHOSPH8	protein_coding	1.27605	0.87725	1.91937	0.942163	0.0800086	0.847473	0.654575	1.08578	0.303993	0.200209	0.649928	0.426941	1.06354	0.98592	0.0315901	1568.27	1850.21	1299.76	2361.14
ENSG00000127366	TAS2R5	protein_coding	0.81641	0.544801	1.0765	0.952537	0.247553	0.803034	0.638364	1.09425	0.273714	0.174933	1.7137	0.991771	2.71182	0.98592	0.0316098	38.2225	47.7175	54.1666	38.8106
ENSG00000165501	LRR1	protein_coding	1.34912	1.08393	1.64453	0.556155	0.00694628	1.49984	1.26059	1.78575	0.0010928	7.01967e-05	0.713525	0.539015	0.967393	0.98592	0.0317428	75.3907	51.2729	73.2329	69.2186
ENSG00000021355	SERPINB1	protein_coding	1.90876	0.930385	3.91208	0.182224	0.000720128	0.964639	0.711915	1.34046	0.887652	0.839191	0.553849	0.228407	1.24821	0.98592	0.0317696	628.011	651.278	663.561	1243.03
ENSG00000142546	NOSIP	protein_coding	1.14592	0.930742	1.51337	0.952537	0.136997	1.22581	1.01584	1.49567	0.0467275	0.0163209	0.754062	0.544117	1.0203	0.98592	0.0317804	436.337	356.396	375.538	409.18
ENSG00000087586	AURKA	protein_coding	1.18501	0.789249	1.75928	0.952537	0.351623	2.04855	1.37241	3.05235	0.00047067	1.93091e-05	0.572038	0.353783	0.86173	0.98592	0.0318873	104.622	52.0243	70.7739	60.7474
ENSG00000163219	ARHGAP25	protein_coding	1.42231	0.888465	2.16612	0.948753	0.0994137	0.557359	0.328769	0.918537	0.014573	0.00323438	0.51653	0.273701	1.14093	0.98592	0.0319927	259.961	466.77	191.249	664.243
ENSG00000068400	GRIPAP1	protein_coding	1.23712	0.894314	1.70145	0.952537	0.161048	1.13917	0.761897	1.64407	0.469524	0.354886	0.62634	0.396176	1.13223	0.98592	0.032279	2321.97	2036.54	1797.2	2519.8
ENSG00000179862	CITED4	protein_coding	1.08867	0.686852	1.88818	0.971107	0.698714	1.8151	1.22709	2.69497	0.0148357	0.00332066	0.509441	0.263158	0.960758	0.98592	0.0323707	172.754	94.9732	95.4418	103.744
ENSG00000185359	HGS	protein_coding	1.11861	0.920211	1.37373	0.952537	0.309734	1.46693	1.1186	1.98151	0.00204635	0.000180661	0.712201	0.518756	0.996954	0.98592	0.0325402	2788.63	1899.09	2218.79	2125.33
ENSG00000121577	POPDC2	protein_coding	0.686066	0.405468	0.976275	0.939548	0.0709513	0.447615	0.268529	0.716203	0.000670427	3.33981e-05	1.89846	1.10823	3.70179	0.98592	0.0329974	22.502	50.4121	29.4103	34.2291
ENSG00000012817	KDM5D	protein_coding	0.000280039	8.5076e-05	0.000968975	1.0838e-131	1.7036e-135	0.907478	0.750541	1.13194	0.717358	0.623694	0.339122	0.0989869	1.25947	0.98592	0.0331806	1864.01	2054.09	0.0287072	0.606306
ENSG00000148926	ADM	protein_coding	1.57894	0.905957	2.79333	0.92312	0.043392	1.72781	1.22826	2.54334	0.0307716	0.00912055	0.500214	0.213624	1.11506	0.98592	0.0332111	473.969	274.799	374.021	433.856
ENSG00000117862	TXNDC12	protein_coding	1.26055	0.85715	1.71209	0.948753	0.103094	1.24932	1.01596	1.56185	0.165517	0.0901906	0.648318	0.438518	1.02918	0.98592	0.0332747	97.3342	79.4459	79.8643	99.1042
ENSG00000170312	CDK1	protein_coding	1.51977	0.842825	2.77668	0.948753	0.0965525	2.57941	1.62102	4.3357	0.000851427	4.75097e-05	0.464024	0.230613	0.901199	0.98592	0.0333709	116.577	45.9602	82.1216	68.6168
ENSG00000151490	PTPRO	protein_coding	0.756695	0.530188	1.033	0.952537	0.231425	0.680472	0.47629	1.00664	0.143577	0.0747351	0.489339	0.236229	0.943958	0.98592	0.0333763	184.597	271.475	68.6525	205.126
ENSG00000168724	DNAJC21	protein_coding	1.05328	0.824026	1.28954	0.956955	0.588392	1.12775	0.929426	1.39161	0.275435	0.176408	0.745595	0.52607	1.00763	0.98592	0.0333822	1351.08	1197.83	1060.49	1260.84
ENSG00000124126	PREX1	protein_coding	1.852	0.87561	3.26586	0.701907	0.0126509	0.603066	0.367161	1.03118	0.0682715	0.0274646	0.469057	0.208253	1.2501	0.98592	0.0333973	655.359	1086.84	569.427	2012.87
ENSG00000113569	NUP155	protein_coding	1.17274	0.996035	1.40905	0.939548	0.0692194	1.38153	1.21926	1.61958	0.00108817	6.93148e-05	0.764927	0.591878	0.970708	0.98592	0.0334051	919.526	664.378	824.745	781.02
ENSG00000170477	KRT4	protein_coding	1.66842	0.326157	56.2363	0.952537	0.26732	0.607306	0.236134	2.16639	0.353887	0.244676	0.242438	0.0127691	2.24835	0.98592	0.0334166	62.4494	78.9014	32.1753	1905.66
ENSG00000196235	SUPT5H	protein_coding	1.22688	0.896271	1.77372	0.952537	0.147263	0.945031	0.717855	1.23204	0.75155	0.665787	0.649355	0.444365	0.991202	0.98592	0.0335045	2998.63	3173.44	2388.05	3893.59
ENSG00000123329	ARHGAP9	protein_coding	2.37602	0.910943	5.07728	0.556155	0.00698821	0.489618	0.193298	0.990758	0.0470463	0.0165054	0.374562	0.143997	1.57588	0.98592	0.0335791	223.736	456.759	199.092	1085.06
ENSG00000092470	WDR76	protein_coding	1.43624	0.89423	2.39589	0.939548	0.0702944	1.46968	0.937233	2.47465	0.0860761	0.0377318	0.543579	0.293944	0.966745	0.98592	0.0338096	118.267	81.1466	92.4117	116.413
ENSG00000136044	APPL2	protein_coding	1.13548	0.990281	1.33723	0.942163	0.0812465	1.31682	1.16797	1.54392	0.000810928	4.4655e-05	0.801028	0.650378	1.00167	0.98592	0.0338224	761.702	578.003	692.47	657.576
ENSG00000128335	APOL2	protein_coding	1.69707	0.949766	2.96082	0.521601	0.00549313	2.22162	1.59603	3.35492	0.000230921	6.25516e-06	0.559079	0.281573	1.18176	0.98592	0.0338941	2019.27	908.487	1915.24	1541.67
ENSG00000288705	UGT1A5	protein_coding	0.730694	0.457634	1.04971	0.952537	0.112539	0.869993	0.647711	1.16097	0.55903	0.447259	1.82794	1.14675	3.43913	0.98592	0.0338984	349.444	401.413	467.056	293.46
ENSG00000104921	FCER2	protein_coding	2.17776	0.607311	5.21856	0.952537	0.221675	0.549247	0.104317	1.34149	0.42533	0.311097	0.142298	0.0359316	1.63687	0.98592	0.0339634	29.0514	52.8989	9.06868	115.068
ENSG00000285444		protein_coding	0.64242	0.429034	0.677666	0.879579	0.0328911	0.470343	0.3019	0.503598	0.00124813	8.57984e-05	1.88342	1.58752	3.67601	0.98592	0.0340266	17.1347	37.7003	21.2456	23.6284
ENSG00000112739	PRPF4B	protein_coding	1.17723	1.00753	1.39645	0.936949	0.0622426	1.1835	1.01018	1.48412	0.086285	0.0379028	0.765903	0.60169	0.956926	0.98592	0.0341533	2503.63	2112.66	2254.4	2488.4
ENSG00000184575	XPOT	protein_coding	1.16155	0.949246	1.35881	0.941037	0.0767093	1.34964	1.17326	1.61797	0.00163636	0.000130028	0.773078	0.59761	0.963074	0.98592	0.0341889	941.192	697.238	845.846	810.333
ENSG00000186480	INSIG1	protein_coding	1.08403	0.814695	1.35181	0.968188	0.654579	1.35984	0.857958	2.0766	0.130115	0.0658685	0.577431	0.338962	1.09963	0.98592	0.0342338	354.436	260.896	221.828	282.942
ENSG00000126353	CCR7	protein_coding	1.25288	0.514199	2.66439	0.956955	0.549502	1.71005	0.692411	3.86696	0.211191	0.124484	0.317421	0.100044	1.15642	0.98592	0.0342797	184.868	108.323	73.4655	135.701
ENSG00000111707	SUDS3	protein_coding	1.07936	0.936974	1.24471	0.952537	0.261441	1.23808	1.09469	1.4188	0.00508363	0.000699979	0.813106	0.675188	0.981353	0.98592	0.0342869	1771.97	1428.87	1553.54	1543.77
ENSG00000166477	LEO1	protein_coding	1.12329	0.839369	1.4533	0.952537	0.368354	1.23073	0.903061	1.64727	0.15554	0.0831407	0.67517	0.456886	1.02064	0.98592	0.0346147	762.122	618.665	577.025	695.168
ENSG00000108829	LRRC59	protein_coding	1.06153	0.827399	1.32975	0.959084	0.601904	1.63014	1.34681	2.02994	0.000180079	4.06385e-06	0.706392	0.516017	0.956837	0.98592	0.0346505	1178.97	723.822	883.752	768.02
ENSG00000111145	ELK3	protein_coding	1.28524	1.00553	1.61097	0.820971	0.0224482	1.2467	1.00939	1.57768	0.073656	0.0304907	0.716205	0.544391	0.966535	0.98592	0.034653	563.562	451.889	518.355	581.342
ENSG00000100336	APOL4	protein_coding	1.35222	0.903067	1.88977	0.952537	0.13636	1.60644	1.02581	2.49648	0.0365775	0.0116386	0.540306	0.280436	1.15509	0.98592	0.0346866	752.9	468.667	549.823	633.179
ENSG00000112149	CD83	protein_coding	1.27348	0.684872	2.18088	0.952537	0.300082	0.77318	0.461752	1.34914	0.34299	0.234842	0.491814	0.249751	1.11562	0.98592	0.0347494	153.308	198.934	96.0399	253.583
ENSG00000180448	ARHGAP45	protein_coding	2.16009	0.909212	4.30473	0.574382	0.00734304	0.51139	0.255245	0.952843	0.037137	0.0118925	0.418009	0.135491	1.50858	0.98592	0.0349743	514.896	1006.68	464.929	2174.47
ENSG00000185361	TNFAIP8L1	protein_coding	1.54019	0.96576	2.4138	0.768014	0.0179751	1.1539	0.888887	1.57786	0.512095	0.398037	0.574886	0.339988	1.04485	0.98592	0.0349887	184.21	160.377	163.124	247.056
ENSG00000119705	SLIRP	protein_coding	1.20762	0.719167	1.73933	0.952537	0.259738	1.20346	0.860124	1.81563	0.340646	0.232683	0.60192	0.354009	1.08328	0.98592	0.0349992	298.475	248.183	216.986	299.486
ENSG00000165246	NLGN4Y	protein_coding	0.00344595	0.00103643	0.00593318	2.31192e-86	1.33245e-89	1.19559	0.952744	1.53525	0.476667	0.361733	0.399784	0.133337	1.44638	0.98592	0.0350438	464.45	388.551	0.725947	1.17195
ENSG00000105063	PPP6R1	protein_coding	1.26553	0.93929	1.78737	0.948753	0.0970501	1.35524	1.0296	1.86825	0.0560397	0.0209407	0.650171	0.420272	0.9892	0.98592	0.0350489	2553.54	1883.71	2099.29	2384.35
ENSG00000127586	CHTF18	protein_coding	1.37152	0.921437	1.95285	0.939548	0.0659688	1.25294	0.840077	1.80031	0.252169	0.15708	0.593977	0.376576	1.12302	0.98592	0.0350871	426.68	340.2	346.724	466.662
ENSG00000145833	DDX46	protein_coding	1.17283	0.912481	1.49298	0.952537	0.138691	1.09032	0.875177	1.38361	0.501465	0.386543	0.721579	0.542867	1.02413	0.98592	0.0352039	1893.09	1735.73	1601.11	2036.39
ENSG00000163209	SPRR3	protein_coding	1.01051	0.493868	17.7043	0.996801	0.976263	0.903881	0.437171	4.26791	0.822243	0.756501	0.344499	0.0124622	2.10595	0.98592	0.035249	372.634	207.627	164.801	1330.13
ENSG00000163507	CIP2A	protein_coding	1.34593	1.03319	1.91018	0.915326	0.041439	1.27169	0.892774	1.76004	0.143577	0.0747374	0.644519	0.43621	0.941346	0.98592	0.0354315	99.8935	80.1258	86.6661	106.596
ENSG00000237649	KIFC1	protein_coding	1.24431	0.688358	2.25954	0.952537	0.385445	1.65638	1.03098	2.85237	0.0737922	0.0305863	0.466994	0.239512	0.918735	0.98592	0.035497	196.179	119.314	113.867	147.664
ENSG00000104327	CALB1	protein_coding	0.746097	0.140647	2.29273	0.97205	0.712257	1.71597	0.106744	30.0895	0.573089	0.461961	0.0882566	0.00335527	2.49218	0.98592	0.0355531	77.4411	11.4194	1.28492	8.43922
ENSG00000166501	PRKCB	protein_coding	1.37099	0.884401	1.98297	0.952537	0.201463	0.608791	0.366968	0.912516	0.0734791	0.0303949	0.47349	0.252538	1.17025	0.98592	0.0355849	437.912	719.501	284.545	986.935
ENSG00000173473	SMARCC1	protein_coding	1.18336	1.0146	1.38622	0.834982	0.0250014	1.46534	1.28541	1.70912	7.85697e-06	4.11453e-08	0.796875	0.640227	1.00103	0.98592	0.0356018	4201.29	2864.22	3958.62	3390.51
ENSG00000130779	CLIP1	protein_coding	0.997211	0.850695	1.22678	0.9975	0.979421	1.12988	0.870139	1.53874	0.33081	0.224093	0.720724	0.532612	0.986947	0.98592	0.0356204	4073.9	3602.33	2924.72	3592.33
ENSG00000139438	FAM222A	protein_coding	1.16071	0.523452	2.37361	0.956955	0.544909	0.73777	0.412429	1.28647	0.283916	0.183386	0.473718	0.209811	1.16466	0.98592	0.0356218	47.8725	65.0658	26.1346	75.0633
ENSG00000284194	SCO2	protein_coding	1.66417	1.09565	2.66331	0.475023	0.0043208	1.37024	0.87536	2.19642	0.117039	0.057097	0.58381	0.295753	0.947401	0.98592	0.0357467	131.456	96.6999	127.341	160.373
ENSG00000170430	MGMT	protein_coding	0.93259	0.798513	1.05697	0.952537	0.41233	0.859179	0.760751	1.02282	0.112798	0.0542716	1.29275	1.03268	1.60524	0.98592	0.0357527	503.047	583.981	606.04	544.637
ENSG00000117632	STMN1	protein_coding	1.3558	0.907277	1.91313	0.92312	0.0468635	2.11763	1.54967	2.8829	1.78321e-05	1.24032e-07	0.63013	0.397945	0.975313	0.98592	0.0358363	671.642	317.233	573.57	429.457
ENSG00000189001	SBSN	protein_coding	3.60052	0.465133	18.8606	0.935915	0.0611338	0.182742	0.0412085	0.622425	0.0271135	0.00768826	0.124609	0.00467075	2.45062	0.98592	0.0358564	8.73029	47.4472	3.93793	169.975
ENSG00000154743	TSEN2	protein_coding	0.851921	0.645818	1.05348	0.952537	0.137762	0.939201	0.82002	1.10251	0.636558	0.530832	1.38499	1.01991	1.90052	0.98592	0.0359594	975.399	1038.4	1151.77	884.185
ENSG00000204922	UQCC3	protein_coding	1.10868	0.776943	1.62599	0.952537	0.475533	1.05353	0.831317	1.39285	0.775642	0.696923	0.6467	0.402659	0.991203	0.98592	0.0360144	143.046	137.194	102.266	151.084
ENSG00000111880	RNGTT	protein_coding	1.30581	1.04921	1.6668	0.530409	0.00593077	1.02581	0.893104	1.23964	0.838239	0.776928	0.746559	0.55639	1.02976	0.98592	0.0360685	510.449	497.241	496.719	651.322
ENSG00000144674	GOLGA4	protein_coding	1.09376	0.895915	1.35561	0.952537	0.338839	1.11929	0.93644	1.34707	0.297404	0.194768	0.75383	0.583005	1.00735	0.98592	0.0361285	4682.41	4181.04	3858.35	4572.96
ENSG00000134193	REG4	protein_coding	0.543759	0.18219	1.83956	0.952537	0.177808	3.35533	0.470928	22.5817	0.0158399	0.00361382	0.256645	0.0306594	31.2496	0.98592	0.0361675	158.854	28.4478	105.772	15.1267
ENSG00000111011	RSRC2	protein_coding	1.08746	0.836991	1.42013	0.953684	0.510812	0.991478	0.769642	1.28394	0.959864	0.942312	0.68084	0.487139	0.954267	0.98592	0.0362014	2194.05	2212.23	1623.74	2406.17
ENSG00000160307	S100B	protein_coding	0.734984	0.347565	1.24235	0.952537	0.309841	0.325727	0.163691	0.627126	0.00112153	7.30412e-05	2.49886	1.13216	6.59125	0.98592	0.036348	13.3791	42.0105	24.7077	30.3048
ENSG00000100401	RANGAP1	protein_coding	1.04551	0.849361	1.34536	0.968663	0.665732	1.45464	1.21498	1.76595	0.00126473	8.72706e-05	0.733299	0.511308	0.975553	0.98592	0.0363484	2687.9	1847.65	2059.63	1933.02
ENSG00000108344	PSMD3	protein_coding	1.04723	0.909731	1.21132	0.956955	0.579445	1.54757	1.35095	1.80672	3.74946e-06	1.47338e-08	0.778693	0.623971	0.98843	0.98592	0.0364996	1388.82	896.584	1131.1	939.627
ENSG00000096696	DSP	protein_coding	1.1597	0.751351	1.77174	0.952537	0.380422	1.23111	0.959896	1.62536	0.285415	0.184579	0.601573	0.346437	1.04308	0.98592	0.0366116	7913.35	6427.28	5520.2	7453.87
ENSG00000155269	GPR78	protein_coding	1.7001	0.717878	3.21526	0.952537	0.16295	5.01018	1.36582	11.8276	0.000200547	4.92803e-06	0.318569	0.0898116	1.5932	0.98592	0.0366119	1323.61	264.269	716.684	449.176
ENSG00000140968	IRF8	protein_coding	1.49124	0.609237	2.94685	0.952537	0.190335	0.538048	0.182851	1.11299	0.0703564	0.0286277	0.399342	0.17169	1.42898	0.98592	0.0367407	315.5	586.719	188.125	875.046
ENSG00000145901	TNIP1	protein_coding	1.174	0.930307	1.58631	0.952537	0.190886	1.23822	0.934157	1.64947	0.121842	0.0603368	0.691727	0.48474	0.957823	0.98592	0.0367828	2297.17	1856.17	1864.54	2179.04
ENSG00000077420	APBB1IP	protein_coding	1.58013	0.91007	2.64251	0.948753	0.101645	0.694761	0.308299	1.2757	0.25602	0.160472	0.431734	0.206492	1.2527	0.98592	0.036975	157.495	226.713	107.58	358.571
ENSG00000157103	SLC6A1	protein_coding	0.784233	0.336075	1.62464	0.952537	0.499462	0.567605	0.277018	1.26994	0.165013	0.0898469	2.94293	0.760697	9.53621	0.98592	0.0371244	97.1477	171.609	224.252	134.105
ENSG00000132510	KDM6B	protein_coding	1.09836	0.726385	1.81995	0.956955	0.591259	1.13143	0.771488	1.76115	0.557771	0.446126	0.592266	0.34997	1.03651	0.98592	0.0372687	3358.23	2967.08	2183.49	3259.29
ENSG00000185298	CCDC137	protein_coding	1.22182	0.894831	1.62629	0.952537	0.118919	1.32868	1.03076	1.67647	0.0480655	0.017009	0.680737	0.468965	1.01295	0.98592	0.0373262	534.162	401.535	442.748	491.277
ENSG00000147257	GPC3	protein_coding	1.80133	0.605575	4.09723	0.939548	0.0720872	1.75486	0.891677	3.26117	0.127092	0.0639188	0.375392	0.0951133	1.26806	0.98592	0.0374436	276.801	157.89	187.224	284.155
ENSG00000089685	BIRC5	protein_coding	1.50702	0.86215	2.7852	0.952537	0.133656	2.69554	1.68283	4.7993	0.00127574	8.83649e-05	0.44261	0.217956	0.786139	0.98592	0.0375503	110.962	41.9648	74.0964	62.3577
ENSG00000100784	RPS6KA5	protein_coding	0.988578	0.753346	1.32044	0.99524	0.936509	0.738827	0.561975	0.979719	0.0614536	0.0236721	0.649452	0.436837	0.972622	0.98592	0.037658	918.988	1244.48	590.261	1230.66
ENSG00000242247	ARFGAP3	protein_coding	1.03966	0.894007	1.22283	0.969784	0.689611	1.05091	0.896454	1.26128	0.681147	0.581989	0.74756	0.584039	0.943695	0.98592	0.0376923	479.595	456.98	372.926	475.437
ENSG00000278588	H2BC10	protein_coding	1.37397	0.749785	2.09711	0.952537	0.184355	3.25878	1.87986	5.36755	1.39644e-05	9.21886e-08	0.490568	0.258488	1.11025	0.98592	0.0377309	182.22	55.8389	122.592	76.4837
ENSG00000123136	DDX39A	protein_coding	1.28586	0.943221	1.73191	0.915326	0.0411703	1.23263	0.988262	1.52684	0.131898	0.0670009	0.692451	0.502291	1.01935	0.98592	0.0379668	691.863	561.283	615.084	722.627
ENSG00000130176	CNN1	protein_coding	0.348218	0.109294	1.58877	0.928002	0.0496432	0.111269	0.0149175	0.582977	0.000326077	1.06437e-05	4.97644	0.235488	42.7753	0.98592	0.0380658	330.13	2965.38	571.862	1032.48
ENSG00000135932	CAB39	protein_coding	1.06889	0.921647	1.2483	0.952537	0.420407	0.995131	0.868454	1.14905	0.964962	0.949239	0.781398	0.642859	0.96659	0.98592	0.0381383	1449.27	1454.77	1208.7	1556.09
ENSG00000196937	FAM3C	protein_coding	1.00906	0.821535	1.32692	0.99524	0.950302	1.30459	1.0258	1.85545	0.102421	0.0475827	0.649293	0.447094	0.941031	0.98592	0.038141	909.028	697.284	595.551	703.453
ENSG00000173960	UBXN2A	protein_coding	1.10001	0.899964	1.38693	0.952537	0.32108	1.03339	0.901906	1.25155	0.787948	0.712192	0.750996	0.567577	0.959295	0.98592	0.0381479	500.688	484.069	412.097	533.436
ENSG00000163710	PCOLCE2	protein_coding	0.737428	0.288327	1.68515	0.956246	0.538673	0.186714	0.0730693	0.506398	0.00267173	0.00026726	4.39074	0.285204	18.5171	0.98592	0.0381639	30.6187	164.093	99.2171	120.827
ENSG00000105821	DNAJC2	protein_coding	1.12416	0.885558	1.48053	0.952537	0.349685	1.11796	0.882377	1.40701	0.451137	0.336568	0.688543	0.509527	0.942772	0.98592	0.0381937	671.091	600.012	518.193	674.253
ENSG00000243811	APOBEC3D	protein_coding	1.39131	1.0037	1.93826	0.834982	0.0249992	1.02585	0.792868	1.32563	0.896877	0.851954	0.645154	0.427971	1.01912	0.98592	0.0382303	50.1492	49.2751	45.2548	69.6937
ENSG00000196365	LONP1	protein_coding	1.10283	0.902813	1.41473	0.952537	0.33687	1.23239	0.989313	1.54174	0.0675066	0.0270118	0.738158	0.560952	0.995809	0.98592	0.0383756	1357.33	1101.06	1102.81	1214.35
ENSG00000068784	SRBD1	protein_coding	1.24452	1.04922	1.57264	0.760138	0.0169526	1.08036	0.925871	1.28036	0.477671	0.362741	0.761452	0.599832	0.99486	0.98592	0.0384383	466.032	431.497	440.993	538.523
ENSG00000165626	BEND7	protein_coding	0.855478	0.710581	0.99662	0.952537	0.435996	0.5677	0.381787	0.756383	0.011532	0.00232802	1.81568	1.21668	2.83086	0.98592	0.0386139	193.631	341.201	301.026	291.842
ENSG00000162384	CZIB	protein_coding	0.887919	0.770119	1.01354	0.948753	0.102866	0.89798	0.801288	1.011	0.192118	0.109829	1.24095	1.02795	1.53866	0.98592	0.0386619	325.413	363.688	360.029	321.45
ENSG00000148634	HERC4	protein_coding	1.02396	0.887578	1.1942	0.974971	0.762283	0.934496	0.838828	1.07448	0.465395	0.350619	1.26202	1.03896	1.52263	0.98592	0.0387105	1636.42	1750.54	2116.78	1793.85
ENSG00000105618	PRPF31	protein_coding	1.06237	0.886203	1.31474	0.956246	0.54276	1.21825	0.987086	1.51784	0.0764803	0.0321172	0.744161	0.565991	0.977497	0.98592	0.0387165	973.725	798.713	767.184	848.042
ENSG00000176920	FUT2	protein_coding	1.758	0.771811	3.69444	0.939548	0.0711917	0.892983	0.419711	1.8663	0.775475	0.696571	0.394226	0.155811	1.06362	0.98592	0.038728	144.007	161.486	99.638	283.845
ENSG00000162433	AK4	protein_coding	0.893822	0.661767	1.23122	0.960255	0.619661	1.55823	0.740831	3.01958	0.0802657	0.0342914	0.510919	0.250685	1.38114	0.98592	0.0390182	444.795	285.552	202.935	254.748
ENSG00000008382	MPND	protein_coding	1.10739	0.764613	1.57392	0.952537	0.407696	1.09043	0.849007	1.42248	0.560176	0.448314	0.693818	0.486442	1.05284	0.98592	0.0390881	396.62	364.066	303.677	403.496
ENSG00000188687	SLC4A5	protein_coding	1.01387	0.609309	1.46443	0.99524	0.941934	0.710595	0.539165	0.945812	0.108747	0.0516103	1.75015	0.934561	3.26921	0.98592	0.0390904	40.235	57.3003	71.996	57.8448
ENSG00000125870	SNRPB2	protein_coding	1.24973	0.800713	1.74127	0.952537	0.155986	1.51015	1.16845	1.98603	0.0187959	0.00462758	0.627752	0.416004	0.977873	0.98592	0.0391646	311.168	205.504	243.974	256.99
ENSG00000180694	TMEM64	protein_coding	0.709361	0.430725	3.82473	0.952537	0.122443	0.818135	0.604654	1.25014	0.445151	0.330189	1.93393	0.251313	3.96207	0.98592	0.0392107	474.091	579.209	650.564	925.122
ENSG00000197956	S100A6	protein_coding	1.60554	0.686861	3.01317	0.92312	0.0454016	2.37227	1.56909	3.64461	0.00122375	8.31608e-05	0.495625	0.22528	1.29254	0.98592	0.0393218	14712.5	6201.28	11707.2	9956.91
ENSG00000130254	SAFB2	protein_coding	1.20307	0.799556	1.91014	0.952537	0.30085	0.888627	0.599854	1.26275	0.587492	0.47631	0.588702	0.356645	1.10343	0.98592	0.0394245	2428.06	2731.72	1718.93	3286.74
ENSG00000159167	STC1	protein_coding	0.986322	0.578053	1.57132	0.99524	0.955332	0.950509	0.536254	1.84175	0.875104	0.823806	0.482331	0.207061	1.11308	0.98592	0.0395252	153.263	161.342	73.1541	159.061
ENSG00000182872	RBM10	protein_coding	1.14767	0.934541	1.4488	0.952537	0.169597	1.11724	0.930781	1.3598	0.341271	0.233182	0.743109	0.564752	1.04405	0.98592	0.0395819	1224.36	1094.72	1042.17	1257.38
ENSG00000139291	TMEM19	protein_coding	1.35742	0.859882	2.12171	0.923236	0.0471147	1.00091	0.783144	1.378	0.996173	0.99492	0.633977	0.369481	1.07116	0.98592	0.039662	455.041	454.405	391.844	617.79
ENSG00000120278	PLEKHG1	protein_coding	1.10468	0.930918	1.37938	0.952537	0.25567	1.3333	1.18888	1.57963	0.00344641	0.000395247	0.771799	0.585473	1.00367	0.98592	0.0397271	1809.2	1355.68	1541.97	1500.25
ENSG00000108187	PBLD	protein_coding	0.859096	0.726317	1.01717	0.952537	0.131362	0.945123	0.784704	1.12883	0.647275	0.543228	1.34464	1.05404	1.77398	0.98592	0.0397757	176.574	187.872	203.979	159.735
ENSG00000183955	KMT5A	protein_coding	1.09341	0.975101	1.25004	0.952537	0.318972	1.41411	1.13777	1.83699	0.000623364	2.9754e-05	0.76749	0.585355	1.00017	0.98592	0.0398299	1029.59	723.896	859.047	792.873
ENSG00000104529	EEF1D	protein_coding	1.10884	0.892853	1.4327	0.952537	0.250308	1.06395	0.925213	1.30193	0.568226	0.457139	0.766545	0.560814	1.00211	0.98592	0.0398387	4619.56	4341.81	3925.74	4814.26
ENSG00000139112	GABARAPL1	protein_coding	0.797685	0.634657	1.04113	0.939548	0.0640506	0.537791	0.422751	0.681827	8.18553e-06	4.33165e-08	1.43491	0.989216	2.05987	0.98592	0.0398938	580.366	1079.65	664.837	861.229
ENSG00000105321	CCDC9	protein_coding	1.06046	0.694552	1.64217	0.976335	0.77669	0.814731	0.490071	1.26753	0.397883	0.285894	0.542422	0.304874	0.97917	0.98592	0.0400714	1057.21	1296.85	607.773	1375.36
ENSG00000134186	PRPF38B	protein_coding	1.16035	0.833467	1.60461	0.952537	0.342753	0.955228	0.686527	1.32749	0.819327	0.752788	0.629248	0.411427	1.0274	0.98592	0.040092	1775.02	1857.94	1295.56	2156.16
ENSG00000084463	WBP11	protein_coding	1.12662	0.87011	1.37102	0.952537	0.246394	1.31186	1.10568	1.59325	0.0182011	0.00440675	0.738165	0.553044	1.00321	0.98592	0.0400994	1091.3	830.484	906.56	935.75
ENSG00000182580	EPHB3	protein_coding	0.924433	0.669522	1.24556	0.964314	0.640239	0.752821	0.60174	0.981701	0.134317	0.0686136	0.608499	0.368732	1.05002	0.98592	0.0402831	266.84	355.058	150.466	328.098
ENSG00000196747	H2AC13	protein_coding	1.821	0.909791	3.29356	0.905408	0.0392153	3.85407	2.11625	6.62894	4.80559e-05	5.4134e-07	0.425231	0.178399	0.958193	0.98592	0.0403457	213.583	55.062	165.271	100.882
ENSG00000169220	RGS14	protein_coding	1.42947	0.902981	2.14748	0.874216	0.0298762	0.848142	0.620944	1.15601	0.39274	0.280881	0.615433	0.376978	1.07215	0.98592	0.0404394	255.898	301.473	224.44	431.209
ENSG00000109929	SC5D	protein_coding	1.07685	0.637489	1.65755	0.968663	0.679713	1.08787	0.822918	1.51321	0.707798	0.612675	0.589235	0.375475	1.07823	0.98592	0.0404708	1116.14	1025.73	708.279	1104.45
ENSG00000079313	REXO1	protein_coding	1.16451	0.872792	1.6226	0.952537	0.276357	1.36302	0.968662	1.98843	0.0480332	0.0169926	0.662094	0.457399	1.05326	0.98592	0.0405335	1374.69	1006.51	1057.55	1172.85
ENSG00000168275	COA6	protein_coding	1.24115	0.715741	1.81922	0.952537	0.211512	1.31337	0.911561	1.8499	0.163097	0.0885556	0.601441	0.350511	1.12373	0.98592	0.0405583	119.088	90.8421	88.8667	112.301
ENSG00000091127	PUS7	protein_coding	1.18683	0.992753	1.46088	0.948753	0.0947107	1.39731	1.11756	1.79575	0.00356867	0.000417198	0.740198	0.550398	1.00838	0.98592	0.0406468	346.77	248.106	303.968	294.609
ENSG00000181027	FKRP	protein_coding	1.1527	0.882558	1.47119	0.952537	0.180824	0.991537	0.84291	1.2049	0.952441	0.931183	0.731599	0.51791	1.03473	0.98592	0.0406498	291.447	295.005	246.195	341.445
ENSG00000204839	MROH6	protein_coding	1.16874	0.761836	1.78388	0.952537	0.397935	1.35717	1.00066	1.84073	0.14254	0.074048	0.581178	0.332486	1.00281	0.98592	0.0407888	338.252	249.349	229.349	291.951
ENSG00000111696	NT5DC3	protein_coding	0.712977	0.476296	1.11935	0.948753	0.0921377	0.435021	0.280468	0.710605	0.000273106	8.01318e-06	1.80689	0.902137	3.41008	0.98592	0.0408183	161.123	370.558	207.545	263.742
ENSG00000175063	UBE2C	protein_coding	1.37606	0.787773	2.2697	0.952537	0.237457	3.06983	1.91995	5.0854	0.000248931	6.96475e-06	0.453529	0.234101	0.904161	0.98592	0.040899	111.266	36.5775	69.3562	49.9848
ENSG00000273559	CWC25	protein_coding	1.21277	0.871646	1.75147	0.952537	0.251254	0.978443	0.674736	1.48722	0.923181	0.888887	0.609705	0.379699	1.02541	0.98592	0.0409202	891.186	909.866	657.972	1103.87
ENSG00000127922	SEM1	protein_coding	1.05125	0.831191	1.20897	0.956955	0.5663	1.30637	1.12435	1.54787	0.00610605	0.000922978	0.774266	0.62083	1.00035	0.98592	0.0409499	813.218	621.92	661.419	652.809
ENSG00000183036	PCP4	protein_coding	0.358114	0.114523	1.47873	0.932662	0.0513931	0.121553	0.0128912	0.750751	0.000426585	1.66173e-05	4.7198	0.312952	62.2563	0.98592	0.0409798	46.0193	376.618	77.4436	134.751
ENSG00000145494	NDUFS6	protein_coding	1.05012	0.71345	1.49494	0.974065	0.742655	1.4209	1.01715	1.98118	0.0347915	0.0108662	0.645815	0.411959	1.04583	0.98592	0.0410991	408.185	287.465	276.921	301.409
ENSG00000072310	SREBF1	protein_coding	1.24608	0.982583	1.60979	0.952537	0.121793	1.81004	1.31095	2.36981	0.00024421	6.78699e-06	0.658582	0.404537	1.07617	0.98592	0.0411611	1807.97	999.091	1483.48	1245.84
ENSG00000131386	GALNT15	protein_coding	0.672847	0.325036	1.48885	0.952537	0.275539	0.283103	0.125399	0.687999	0.00208662	0.000186622	2.91252	0.445398	11.0451	0.98592	0.0411735	32.7617	115.548	63.9531	77.3709
ENSG00000197930	ERO1A	protein_coding	1.26616	0.938507	1.6888	0.952537	0.12684	2.21677	1.63833	2.98704	6.21818e-06	2.80186e-08	0.635226	0.400087	1.03368	0.98592	0.0413061	2468.63	1113.25	1985.51	1409.61
ENSG00000181061	HIGD1A	protein_coding	1.25696	0.992275	1.65134	0.952537	0.117866	1.61775	1.32509	2.15356	0.00336216	0.000381616	0.651596	0.43298	0.923103	0.98592	0.0413505	327.022	202.519	267.649	254.155
ENSG00000161526	SAP30BP	protein_coding	1.07502	0.817537	1.44586	0.955791	0.532145	1.09441	0.8855	1.44152	0.514668	0.400818	0.711872	0.509684	1.02511	0.98592	0.0413718	1303.67	1189.54	996.069	1280.27
ENSG00000259417	CTXND1	protein_coding	0.92219	0.262175	2.13957	0.987723	0.872386	0.350032	0.089118	0.763971	0.064137	0.0250822	4.3969	0.230893	39.9252	0.98592	0.041373	23.0367	65.882	93.237	60.5742
ENSG00000244474	UGT1A4	protein_coding	0.726372	0.44173	1.04859	0.948753	0.0941632	0.948051	0.716117	1.26131	0.827563	0.763052	1.74854	1.08179	3.38537	0.98592	0.041859	338.959	357.112	430.742	259.58
ENSG00000103415	HMOX2	protein_coding	1.11789	0.926431	1.38844	0.952537	0.211983	1.30671	1.14773	1.58464	0.00725175	0.00120141	0.770539	0.585304	1.02201	0.98592	0.0418836	509.878	390.159	437.861	436.208
ENSG00000156304	SCAF4	protein_coding	1.07947	0.982086	1.20795	0.952537	0.203342	1.24727	1.13522	1.44366	0.00109994	7.1059e-05	0.839048	0.690756	0.96623	0.98592	0.0419213	1147.26	914.512	1033.81	988.878
ENSG00000267909	CCDC177	protein_coding	0.906241	0.199255	3.47447	0.988578	0.877578	0.263868	0.0672361	0.910912	0.0640861	0.0250556	0.148387	0.00754662	0.926561	0.98592	0.0421815	10.1205	38.024	1.44249	34.3024
ENSG00000166033	HTRA1	protein_coding	0.933522	0.606125	1.4579	0.974711	0.758106	0.563235	0.389752	0.836168	0.0216192	0.00561378	1.92158	0.814575	3.86229	0.98592	0.0422	302.995	538.817	544.041	502.47
ENSG00000274290	H2BC6	protein_coding	1.21879	0.920648	1.52412	0.952537	0.187218	2.11784	1.47637	2.89047	1.08115e-05	6.19659e-08	0.646277	0.448108	0.974123	0.98592	0.0422413	285.994	134.936	224.589	164.296
ENSG00000139618	BRCA2	protein_coding	1.47492	1.05975	2.21828	0.808346	0.0211573	1.38276	0.948932	1.99768	0.086601	0.0381188	0.611459	0.381594	0.981216	0.98592	0.0422598	203.86	148.737	183.81	218.18
ENSG00000101084	RAB5IF	protein_coding	0.961646	0.711007	1.24402	0.975392	0.76757	1.45618	1.11299	1.85795	0.0105528	0.00203636	0.680711	0.490496	0.96225	0.98592	0.0422669	159.603	109.664	103.572	106.006
ENSG00000107960	STN1	protein_coding	0.792269	0.565083	1.01303	0.939548	0.0703591	0.93435	0.746525	1.20134	0.669277	0.569057	1.45567	1.05616	2.21379	0.98592	0.0424499	709.996	759.369	819.656	601.457
ENSG00000171824	EXOSC10	protein_coding	1.06955	0.958411	1.17891	0.952537	0.269698	1.17585	1.05284	1.33065	0.0172049	0.00407361	0.837371	0.712103	0.967757	0.98592	0.0424653	1254.72	1063.81	1119.77	1138.66
ENSG00000081041	CXCL2	protein_coding	2.17649	0.632407	6.02931	0.948753	0.0909674	0.651186	0.166648	1.80833	0.430223	0.316119	0.259847	0.0602431	1.09286	0.98592	0.0424923	25.0529	38.6233	14.2101	83.6115
ENSG00000186806	VSIG10L	protein_coding	1.25305	0.698199	2.29685	0.952537	0.290983	1.11787	0.680582	1.81261	0.673552	0.573574	0.536308	0.26907	1.16967	0.98592	0.042606	78.6998	71.5002	52.9269	88.3842
ENSG00000125733	TRIP10	protein_coding	1.21532	0.888564	1.65623	0.952537	0.168936	1.26514	0.921792	1.76676	0.14201	0.0736913	0.661302	0.446276	0.964323	0.98592	0.0426628	1944.9	1536.08	1560.98	1867.05
ENSG00000242802	AP5Z1	protein_coding	1.31651	0.842004	2.11969	0.933666	0.0577636	1.12596	0.867997	1.45855	0.492696	0.377486	0.655331	0.397764	1.13694	0.98592	0.0426991	715.285	635.191	616.245	837.473
ENSG00000132780	NASP	protein_coding	1.13481	0.817615	1.5185	0.952537	0.359425	0.959169	0.749057	1.20831	0.813471	0.74468	0.668622	0.463323	1.09571	0.98592	0.0427036	1601.5	1669.21	1214.48	1894.52
ENSG00000139116	KIF21A	protein_coding	1.21875	0.890014	1.74071	0.936949	0.0628792	1.28238	1.10939	1.50974	0.0365573	0.0116246	0.733653	0.491529	1.02156	0.98592	0.0427496	658.255	513.267	587.759	624.691
ENSG00000100796	PPP4R3A	protein_coding	1.12008	0.933451	1.36348	0.952537	0.175844	1.09464	0.938083	1.3011	0.353635	0.24441	0.783368	0.61308	0.969689	0.98592	0.0427878	2027.73	1852.4	1779.19	2076.32
ENSG00000143669	LYST	protein_coding	1.0916	0.947314	1.26507	0.952537	0.363674	0.879568	0.754263	1.07209	0.245618	0.151648	0.754801	0.570344	0.962486	0.98592	0.0428136	1906.13	2167.09	1571.52	2367.27
ENSG00000063244	U2AF2	protein_coding	1.129	0.957546	1.37351	0.952537	0.187876	1.34806	1.12863	1.64212	0.00386471	0.000473015	0.764542	0.574892	0.988744	0.98592	0.0428322	3164.41	2345.51	2728.57	2649.64
ENSG00000148908	RGS10	protein_coding	1.23213	0.95488	1.61815	0.952537	0.236784	0.840035	0.527572	1.26103	0.39918	0.28716	0.597699	0.384518	1.02356	0.98592	0.0428687	129.721	154.784	95.5799	191.109
ENSG00000102390	PBDC1	protein_coding	1.1029	0.795115	1.47857	0.952537	0.459572	1.29004	1.0217	1.75156	0.0861279	0.0377661	0.680323	0.474387	1.03051	0.98592	0.0428867	294.788	229.006	220.799	251.656
ENSG00000077150	NFKB2	protein_coding	1.34918	0.802626	2.16287	0.948753	0.10534	0.899253	0.581067	1.37738	0.641001	0.536002	0.583331	0.333655	1.02885	0.98592	0.0429099	944.705	1050.42	742.91	1417.62
ENSG00000136925	TSTD2	protein_coding	0.934912	0.857036	1.0573	0.952537	0.398116	0.868791	0.763365	1.01334	0.116068	0.0564468	1.26043	1.04411	1.50029	0.98592	0.042924	418.035	482.249	495.027	450.502
ENSG00000089094	KDM2B	protein_coding	1.29236	0.821403	1.9716	0.942163	0.0821402	0.957588	0.703244	1.27449	0.818289	0.751534	0.650646	0.416766	1.16968	0.98592	0.0429866	1115.03	1163.49	936.091	1504.5
ENSG00000109861	CTSC	protein_coding	1.27128	0.933873	1.61517	0.952537	0.147642	2.05985	1.3868	3.16985	0.000137028	2.59179e-06	0.617189	0.343234	1.04045	0.98592	0.0430265	1755.81	852.52	1377.6	1083.59
ENSG00000115232	ITGA4	protein_coding	1.46852	0.885635	2.30167	0.952537	0.130101	0.685583	0.315691	1.20276	0.191117	0.109096	0.477398	0.233952	1.26379	0.98592	0.0431126	349.067	509.594	245.025	748.712
ENSG00000102886	GDPD3	protein_coding	1.24964	0.898295	1.81763	0.952537	0.261094	1.27933	0.847214	1.92613	0.280103	0.180292	0.561911	0.275388	1.11643	0.98592	0.0433101	266.478	208.258	187.046	260.713
ENSG00000102144	PGK1	protein_coding	1.23147	0.832972	1.76876	0.952537	0.254828	2.84464	1.92632	4.00697	3.97366e-07	7.07873e-10	0.587635	0.345846	1.04315	0.98592	0.0433371	4662.52	1638.49	3373.89	2017.81
ENSG00000163734	CXCL3	protein_coding	2.68423	1.14437	9.41103	0.939548	0.0709902	0.699646	0.123229	1.84737	0.593079	0.482953	0.202775	0.0435611	1.00925	0.98592	0.0435118	13.8322	19.9077	7.45682	53.101
ENSG00000000938	FGR	protein_coding	1.70956	1.07423	2.56173	0.530409	0.0058752	0.982039	0.67798	1.36028	0.945095	0.920113	0.568053	0.317223	1.10505	0.98592	0.0435428	239.595	244.814	232.63	417.892
ENSG00000131370	SH3BP5	protein_coding	1.03168	0.688876	1.55224	0.986009	0.85463	0.673308	0.492804	0.930004	0.0379718	0.0122733	0.609785	0.3739	1.03197	0.98592	0.0436086	975.994	1449.86	613.779	1496.33
ENSG00000196081	ZNF724	protein_coding	1.15003	0.827448	1.52864	0.952537	0.312072	1.1395	0.867583	1.52232	0.420104	0.306505	0.670472	0.472298	1.01431	0.98592	0.0436704	75.9279	65.9574	57.9179	76.5159
ENSG00000126001	CEP250	protein_coding	1.07273	0.773137	1.56445	0.968663	0.667587	0.936725	0.67492	1.27136	0.75203	0.666449	0.622323	0.382447	1.0878	0.98592	0.0438491	2128.74	2272.25	1420.58	2437.48
ENSG00000276043	UHRF1	protein_coding	1.52203	0.840594	2.95833	0.952537	0.126499	2.31084	1.33864	4.10308	0.00651737	0.00101384	0.45082	0.208245	0.943245	0.98592	0.0438546	346.433	150.645	237.397	228.425
ENSG00000099901	RANBP1	protein_coding	1.07641	0.832664	1.32329	0.955163	0.517083	1.43426	1.11063	1.80539	0.00462752	0.000613656	0.719681	0.520535	1.07697	0.98592	0.0440458	825.297	575.91	639.201	619.015
ENSG00000092051	JPH4	protein_coding	0.624273	0.430243	0.860077	0.879579	0.034755	0.448602	0.309316	0.613366	0.00145151	0.000107688	1.90944	0.881957	3.78844	0.98592	0.0441286	72.1698	160.165	86.08	99.8121
ENSG00000138180	CEP55	protein_coding	1.58058	0.898006	3.19237	0.948753	0.104481	2.4288	1.27044	4.58452	0.00489503	0.000662724	0.443869	0.204151	0.87358	0.98592	0.0441297	63.2755	26.6892	44.4	41.2424
ENSG00000157617	C2CD2	protein_coding	0.91207	0.766727	1.07985	0.952537	0.284883	0.972994	0.846565	1.15996	0.803483	0.731495	1.28283	1.0378	1.6176	0.98592	0.0441978	1649.61	1694.44	1930.19	1545.19
ENSG00000137478	FCHSD2	protein_coding	1.31959	0.99613	1.78029	0.705345	0.0127702	0.949969	0.789188	1.20311	0.714053	0.6194	0.724337	0.510087	0.998872	0.98592	0.0441987	856.349	901.123	818.582	1191.95
ENSG00000214253	FIS1	protein_coding	1.0818	0.866709	1.32909	0.952537	0.407649	1.2502	1.06909	1.51413	0.0353881	0.0111266	0.759874	0.573224	1.01836	0.98592	0.0442037	813.214	650.571	667.726	704.005
ENSG00000179859	RNF227	protein_coding	1.13102	0.802647	1.64924	0.952537	0.417763	0.81761	0.61268	1.23357	0.24739	0.153209	0.643784	0.373951	1.067	0.98592	0.0443283	84.4354	103.767	61.26	117.177
ENSG00000054654	SYNE2	protein_coding	1.15035	0.96153	1.38308	0.952537	0.2622	0.841372	0.682359	1.09151	0.22634	0.136153	0.696545	0.509487	0.966835	0.98592	0.0443374	6822.19	8108.49	5466.88	9328.05
ENSG00000250120	PCDHA10	protein_coding	0.964382	0.548964	1.68678	0.993237	0.911027	0.605619	0.337366	0.952117	0.173675	0.0960828	2.55495	0.979124	6.46404	0.98592	0.0443442	29.2177	48.6968	72.0467	46.3497
ENSG00000166164	BRD7	protein_coding	1.11126	0.939032	1.32228	0.952537	0.154763	1.17951	1.06654	1.3375	0.0466174	0.0162572	0.807177	0.652544	1.00513	0.98592	0.0444307	1334.91	1130.57	1194.81	1257.21
ENSG00000211450	SELENOH	protein_coding	1.13141	0.975681	1.33221	0.952537	0.135023	1.22336	1.08034	1.39587	0.0273701	0.00778971	0.79009	0.65087	0.973349	0.98592	0.0446325	111.09	91.5419	99.4376	103.701
ENSG00000099783	HNRNPM	protein_coding	1.02433	0.838931	1.24689	0.977174	0.790871	1.09977	0.906968	1.33678	0.368306	0.258098	0.769615	0.592333	1.00281	0.98592	0.0447605	3333.78	3032.36	2627.73	3105.71
ENSG00000157036	EXOG	protein_coding	0.861601	0.754597	1.0028	0.948753	0.0874556	0.782158	0.686503	0.91982	0.0115371	0.00233028	1.28562	1.01909	1.60331	0.98592	0.0447977	347.595	445.902	386.096	383.619
ENSG00000168612	ZSWIM1	protein_coding	1.23297	1.01836	1.44978	0.927786	0.0489789	1.53819	1.28928	1.79699	0.000349998	1.1835e-05	0.736788	0.556792	0.98638	0.98592	0.04488	288.531	186.019	260.955	231.317
ENSG00000126778	SIX1	protein_coding	1.09911	0.710742	1.64223	0.960255	0.61957	1.69125	1.25794	2.28183	0.0132901	0.0028417	0.578063	0.295538	0.995414	0.98592	0.0449069	201.155	118.913	127.364	129.834
ENSG00000009950	MLXIPL	protein_coding	0.418909	0.209025	0.903913	0.694187	0.0120754	0.21549	0.0999656	0.482612	0.000110228	1.90009e-06	2.72593	0.892089	8.17951	0.98592	0.0451218	20.7847	95.1952	23.54	39.7699
ENSG00000115233	PSMD14	protein_coding	1.29485	1.03566	1.60845	0.712074	0.0132819	1.57548	1.35252	1.87687	0.000135395	2.53963e-06	0.740885	0.546177	0.941151	0.98592	0.0451697	520.3	329.869	499.127	427.913
ENSG00000167670	CHAF1A	protein_coding	1.13071	0.897687	1.48889	0.952537	0.330451	1.15274	0.939721	1.41321	0.331371	0.22456	0.695068	0.472289	0.994442	0.98592	0.0451742	785.229	681.021	615.987	770.119
ENSG00000162543	UBXN10	protein_coding	1.07236	0.756638	1.5182	0.972552	0.730316	2.84778	1.83498	4.53449	5.15406e-06	2.26837e-08	0.559038	0.344947	1.12293	0.98592	0.0453035	287.396	101.482	172.042	107.625
ENSG00000124228	DDX27	protein_coding	1.09076	0.876075	1.3907	0.952537	0.429523	1.17463	0.958441	1.46493	0.198336	0.114465	0.728541	0.541589	0.998391	0.98592	0.0453189	1444.35	1229.49	1146.73	1341.57
ENSG00000008516	MMP25	protein_coding	2.14377	0.950173	4.68871	0.806581	0.0206857	0.599397	0.176038	1.41352	0.171872	0.0948332	0.386326	0.116422	2.17328	0.98592	0.0453486	60.6503	101.027	50.1311	216.223
ENSG00000183207	RUVBL2	protein_coding	1.07783	0.90039	1.30496	0.952537	0.436016	1.47435	1.22623	1.81745	0.000369722	1.31149e-05	0.758418	0.585654	1.02088	0.98592	0.0454005	839.819	569.697	684.238	613.064
ENSG00000038219	BOD1L1	protein_coding	1.13701	0.939318	1.41544	0.952537	0.225208	1.04884	0.862258	1.30972	0.720153	0.627332	0.737189	0.556457	0.975749	0.98592	0.0454055	3327.75	3171.07	2787.16	3605.84
ENSG00000148429	USP6NL	protein_coding	1.20724	0.953139	1.56888	0.940284	0.0733737	1.35251	1.15549	1.65779	0.0102631	0.0019503	0.73901	0.514923	1.01651	0.98592	0.0454455	806.498	594.73	717.379	719.162
ENSG00000107159	CA9	protein_coding	1.73202	0.431689	4.86579	0.952537	0.287455	18.8445	7.96251	47.3081	4.10255e-07	8.11744e-10	0.227203	0.0481168	1.33062	0.98592	0.0454589	411.966	22.2128	162.083	37.7593
ENSG00000111679	PTPN6	protein_coding	1.42256	1.01786	2.05443	0.542845	0.00659686	1.14537	0.914145	1.46131	0.369671	0.259483	0.688364	0.451279	0.997993	0.98592	0.0454808	1153.2	1006.41	1127.83	1432.71
ENSG00000213859	KCTD11	protein_coding	0.878462	0.713749	1.11349	0.952537	0.353864	1.65374	1.2887	2.20134	0.00140085	0.000101047	0.66913	0.460324	0.946457	0.98592	0.0454918	738.302	445.845	433.166	391.586
ENSG00000256188	TAS2R30	protein_coding	0.770869	0.620095	0.946293	0.939548	0.0705103	0.746683	0.603392	0.946287	0.0686212	0.0276837	1.50976	1.04966	2.18694	0.98592	0.0455531	57.4979	77.0279	67.5716	59.1429
ENSG00000144820	ADGRG7	protein_coding	3.60553	0.346892	29.3856	0.695971	0.0123837	0.263874	0.059829	0.844483	0.0227782	0.00601989	0.222045	0.0528239	53.2979	0.98592	0.0455745	3.44164	13.3593	125.754	104.037
ENSG00000176915	ANKLE2	protein_coding	1.23065	0.948885	1.5753	0.927786	0.0489933	1.23272	1.03452	1.52088	0.0769346	0.0323886	0.738395	0.545427	0.984356	0.98592	0.0455974	2692.38	2183.25	2444.94	2688.57
ENSG00000131446	MGAT1	protein_coding	1.07421	0.868666	1.33174	0.960255	0.619778	2.43689	1.79956	3.28392	3.13848e-08	2.79546e-11	0.660328	0.445034	0.989873	0.98592	0.0456056	5187.91	2128.87	3679.64	2286.98
ENSG00000162909	CAPN2	protein_coding	1.05797	0.907674	1.29105	0.96032	0.621993	1.10519	0.911332	1.35807	0.460106	0.345501	0.719732	0.52261	0.962845	0.98592	0.0456085	3149.96	2849.72	2397.82	3015.11
ENSG00000198899	MT-ATP6	protein_coding	1.57424	0.812934	2.60321	0.92312	0.0453205	1.1502	0.880498	4.70826	0.613868	0.505831	0.520892	0.101001	1.05344	0.98592	0.045656	83589.2	36399.7	34331.5	57302.1
ENSG00000115457	IGFBP2	protein_coding	0.758843	0.465171	1.12692	0.952537	0.311343	1.10545	0.631831	1.90612	0.77168	0.691747	0.456535	0.210635	1.12221	0.98592	0.0456942	2856.25	2583.6	989.604	1960.39
ENSG00000011304	PTBP1	protein_coding	1.14585	0.966264	1.42208	0.952537	0.186173	1.50555	1.25196	1.93432	0.000455982	1.83899e-05	0.743694	0.556454	0.942784	0.98592	0.045698	4481.29	2973.58	3816	3409.02
ENSG00000146918	NCAPG2	protein_coding	1.22324	0.919865	1.60597	0.952537	0.125886	1.21044	0.942059	1.57013	0.202204	0.117509	0.685186	0.486937	0.977331	0.98592	0.0457264	329.559	274.135	276.525	334.75
ENSG00000137124	ALDH1B1	protein_coding	0.603829	0.335709	1.05398	0.778201	0.0187558	0.60094	0.35264	0.975528	0.0340114	0.0104925	1.85297	0.928198	3.73777	0.98592	0.0458241	285.846	476.187	319.826	286.746
ENSG00000090266	NDUFB2	protein_coding	1.0238	0.810428	1.25471	0.981869	0.813667	1.23706	1.02107	1.55152	0.0568907	0.0213392	0.750969	0.561245	1.05853	0.98592	0.0458518	680.338	549.886	522.583	562.518
ENSG00000189403	HMGB1	protein_coding	1.07389	0.805417	1.3637	0.955791	0.534404	1.30723	1.01612	1.66002	0.0369926	0.0118232	0.719136	0.501316	1.02937	0.98592	0.0458635	3869.12	2959.32	2987.46	3177.52
ENSG00000121060	TRIM25	protein_coding	1.22042	1.05352	1.45823	0.860081	0.0271733	1.51946	1.28936	1.7652	4.94196e-05	5.62302e-07	0.77188	0.617487	0.986267	0.98592	0.0458853	2544.24	1672.24	2394.78	2042.25
ENSG00000105664	COMP	protein_coding	0.799593	0.242799	2.52955	0.968663	0.660801	0.321798	0.116485	0.981397	0.0472852	0.0166264	4.32546	0.236626	18.6963	0.98592	0.0459602	26.7264	82.7591	91.7895	66.0019
ENSG00000114331	ACAP2	protein_coding	1.15693	0.964195	1.41202	0.948753	0.0978167	0.951084	0.810441	1.121	0.643753	0.53916	0.776582	0.615078	0.971375	0.98592	0.0459708	1408.61	1482.2	1266.42	1716.46
ENSG00000198133	TMEM229B	protein_coding	0.805825	0.618331	1.03394	0.948753	0.102075	0.964918	0.781883	1.21661	0.833144	0.770285	1.46026	1.05902	1.92435	0.98592	0.0460405	458.41	474.74	539.839	382.371
ENSG00000276180	H4C9	protein_coding	1.4149	0.849714	2.14308	0.952537	0.174756	3.65409	2.20216	5.52086	7.85697e-06	4.11662e-08	0.481899	0.254464	1.07678	0.98592	0.0460742	159.925	43.5607	108.888	61.6783
ENSG00000197170	PSMD12	protein_coding	1.11177	0.872523	1.361	0.952537	0.271909	1.15904	0.954289	1.41198	0.177448	0.0987162	0.758455	0.578918	0.993375	0.98592	0.0461956	989.56	853.331	834.476	949.368
ENSG00000095015	MAP3K1	protein_coding	1.15312	0.971814	1.3856	0.952537	0.161746	0.928985	0.738215	1.18047	0.547707	0.435445	0.746777	0.579792	0.9903	0.98592	0.0463018	1019.48	1097.82	878.033	1267.14
ENSG00000059728	MXD1	protein_coding	1.2379	0.84563	2.05647	0.952537	0.197047	1.49053	1.05941	2.19006	0.0310995	0.00926988	0.622374	0.353108	1.05209	0.98592	0.0463023	763.959	512.872	587.904	635.005
ENSG00000135587	SMPD2	protein_coding	1.19176	0.960587	1.49123	0.948753	0.104022	1.51171	1.24439	1.86661	0.000689126	3.45573e-05	0.734785	0.560702	1.0051	0.98592	0.0463481	359.064	236.944	313.009	283.957
ENSG00000130517	PGPEP1	protein_coding	0.905725	0.758921	1.09622	0.952537	0.288207	0.951504	0.841842	1.13137	0.666094	0.565199	1.30618	1.02005	1.66244	0.98592	0.0463769	1411.53	1482.26	1669.91	1343.05
ENSG00000113360	DROSHA	protein_coding	1.11199	1.03757	1.20108	0.939548	0.0687033	1.27382	1.13465	1.45862	0.000256637	7.35516e-06	0.846502	0.736047	0.990777	0.98592	0.0465308	1522.44	1190.47	1428.95	1325.2
ENSG00000112981	NME5	protein_coding	0.702252	0.531253	0.956955	0.952537	0.142158	0.624535	0.421911	0.843738	0.0803381	0.0343291	1.98781	1.31894	3.76307	0.98592	0.0465549	21.7163	35.4048	30.5591	24.3814
ENSG00000095303	PTGS1	protein_coding	0.610899	0.259118	1.45886	0.952537	0.184197	0.206819	0.0545348	0.673377	0.000196497	4.74616e-06	2.89547	0.417875	13.0423	0.98592	0.046631	257.016	1241.34	454.19	758.13
ENSG00000104738	MCM4	protein_coding	1.30854	0.935619	1.7897	0.879579	0.0334565	1.78596	1.45758	2.27404	6.04316e-05	7.50924e-07	0.69658	0.459289	1.0552	0.98592	0.0467152	1116.65	624.467	1017.97	817.652
ENSG00000188783	PRELP	protein_coding	0.642238	0.313192	1.15649	0.952537	0.282495	0.232131	0.0960507	0.522545	0.00166852	0.000133929	3.25375	0.296726	13.4233	0.98592	0.0467268	131.73	567.575	275.377	364.35
ENSG00000204740	MALRD1	protein_coding	0.615726	0.273304	1.14038	0.952537	0.200239	0.262381	0.107282	0.494441	0.00176985	0.000146792	2.96057	0.686697	11.1402	0.98592	0.0468698	15.331	58.4473	28.0171	35.7355
ENSG00000109805	NCAPG	protein_coding	1.44845	0.759044	3.12389	0.952537	0.190795	1.8212	0.95823	4.02826	0.0587724	0.0222914	0.445722	0.181651	1.0152	0.98592	0.0469791	93.6539	52.3992	60.379	74.8391
ENSG00000162613	FUBP1	protein_coding	1.1799	1.02774	1.33011	0.542845	0.00654025	1.20237	1.08326	1.36392	0.00678109	0.00108162	0.840627	0.724175	1.00237	0.98592	0.0471066	2153.37	1788.69	2135.92	2112.1
ENSG00000164045	CDC25A	protein_coding	1.53578	0.88056	2.5002	0.941037	0.0761533	1.48452	0.947902	2.34841	0.148498	0.078038	0.501846	0.263706	0.938447	0.98592	0.0471739	72.8098	49.9151	55.9473	75.9569
ENSG00000007171	NOS2	protein_coding	4.9977	0.552709	12.1834	0.386561	0.00256842	1.42122	0.118762	11.9718	0.58898	0.477888	0.217877	0.0232976	11.5832	0.98592	0.0472706	375.455	333.512	448.12	466.374
ENSG00000121742	GJB6	protein_coding	1.57108	0.605211	3.0197	0.945256	0.084805	3.03419	1.858	5.30825	0.000201195	4.95451e-06	0.473492	0.227022	1.08517	0.98592	0.0473565	727.061	239.315	540.731	376.389
ENSG00000147133	TAF1	protein_coding	1.14628	1.01028	1.3207	0.923953	0.0477693	1.09237	0.997088	1.27411	0.264263	0.167168	0.821423	0.696479	0.998028	0.98592	0.0474085	2733.28	2499.55	2571.2	2867.06
ENSG00000101745	ANKRD12	protein_coding	1.15733	0.96184	1.39325	0.952537	0.183382	0.918389	0.762392	1.10771	0.517041	0.403398	0.731013	0.553913	0.945914	0.98592	0.0474817	2162.71	2353.42	1828.16	2723.9
ENSG00000087087	SRRT	protein_coding	1.18429	0.873086	1.56979	0.952537	0.195939	1.20713	0.915901	1.614	0.206543	0.120781	0.688678	0.490423	1.06484	0.98592	0.0475588	3052.52	2527.65	2487.76	2994.08
ENSG00000163964	PIGX	protein_coding	1.18416	1.01909	1.36786	0.85277	0.0262707	1.13823	1.00553	1.31619	0.129025	0.0651817	0.806377	0.64067	0.969333	0.98592	0.0476365	191.682	169.555	184.294	202.15
ENSG00000107331	ABCA2	protein_coding	1.28502	0.967793	1.68209	0.941037	0.0771261	1.3622	1.05748	1.738	0.0518325	0.0188227	0.667485	0.410558	1.08829	0.98592	0.0476821	1391.71	1021.04	1193.16	1313.55
ENSG00000135482	ZC3H10	protein_coding	0.814852	0.658794	0.96483	0.879579	0.0332536	0.756393	0.635983	0.936889	0.00926681	0.00168381	1.31415	1.02475	1.74084	0.98592	0.0477532	177.028	236.58	190.342	190.156
ENSG00000108395	TRIM37	protein_coding	1.14504	0.952503	1.44704	0.948753	0.100156	1.06948	0.924616	1.22572	0.494074	0.378878	0.791147	0.591504	0.973497	0.98592	0.0478103	603.723	565.241	546.771	649.411
ENSG00000125351	UPF3B	protein_coding	1.16486	0.823584	1.68869	0.952537	0.378418	0.902371	0.61783	1.2659	0.629162	0.52272	0.610449	0.376426	1.037	0.98592	0.0478386	376.559	417.271	267.322	485.925
ENSG00000067141	NEO1	protein_coding	0.855248	0.686915	1.01992	0.952537	0.276738	0.67345	0.548101	0.827639	0.0139252	0.00303077	1.50562	0.972201	2.14624	0.98592	0.0479392	658.806	978.092	848.123	836.08
ENSG00000108669	CYTH1	protein_coding	1.365	0.894643	2.00727	0.760138	0.0166366	0.871696	0.711908	1.07347	0.364526	0.254744	0.690832	0.451523	1.12217	0.98592	0.0479975	1415.62	1624.23	1334.78	2218.81
ENSG00000037474	NSUN2	protein_coding	0.999523	0.907485	1.11954	0.999274	0.99399	1.33008	1.1917	1.47681	7.82709e-05	1.14692e-06	0.835374	0.701159	1.00158	0.98592	0.0480545	1440.81	1081.69	1200.6	1082.88
ENSG00000134453	RBM17	protein_coding	1.07977	0.859569	1.3377	0.952537	0.431876	1.09872	0.933997	1.36062	0.411366	0.298405	0.757557	0.574517	0.991601	0.98592	0.0480976	1278.44	1163.48	1044.72	1257.04
ENSG00000167862	MRPL58	protein_coding	1.16252	0.90318	1.42965	0.952537	0.10897	1.42555	1.24648	1.66237	0.000789804	4.25527e-05	0.767021	0.586462	1.09313	0.98592	0.0481026	228.323	159.935	203.201	185.216
ENSG00000204574	ABCF1	protein_coding	0.942784	0.772055	1.238	0.956955	0.58861	1.15611	0.95252	1.41135	0.244768	0.150931	0.733605	0.538815	0.940817	0.98592	0.0481211	1845.86	1596.7	1275.34	1505.15
ENSG00000173269	MMRN2	protein_coding	0.85752	0.638122	1.08375	0.952537	0.388044	1.36613	0.968281	1.86714	0.119668	0.0588989	0.602587	0.350756	0.973836	0.98592	0.0481316	2580.5	1888.21	1333.16	1618.98
ENSG00000075218	GTSE1	protein_coding	1.62551	0.82875	3.41468	0.948753	0.103145	2.09987	1.0628	4.47983	0.0259838	0.00723588	0.429173	0.199963	1.07179	0.98592	0.0482014	114.673	55.3775	80.001	89.0857
ENSG00000145936	KCNMB1	protein_coding	0.551998	0.298033	0.982202	0.936949	0.0628764	0.235179	0.109928	0.531732	7.54763e-05	1.08354e-06	2.48391	0.76278	7.79938	0.98592	0.0482129	45.0275	190.386	61.5344	104.82
ENSG00000184863	RBM33	protein_coding	1.18335	0.996778	1.43428	0.948753	0.103384	1.18619	0.949735	1.51937	0.143854	0.0749343	0.745393	0.560565	1.01241	0.98592	0.0482257	3123.3	2629.9	2751.58	3113.42
ENSG00000164211	STARD4	protein_coding	1.12913	0.808551	1.71212	0.956246	0.539702	0.894205	0.658216	1.30245	0.646765	0.542556	0.569151	0.327997	0.977121	0.98592	0.0482299	70.2178	79.1848	45.3726	89.7018
ENSG00000184110	EIF3C	protein_coding	1.16754	0.694344	1.96618	0.952537	0.452454	0.873214	0.577166	1.32477	0.589362	0.478443	0.556332	0.29316	1.06485	0.98592	0.0482429	250.155	286.833	162.388	334.578
ENSG00000166147	FBN1	protein_coding	0.720442	0.425177	1.27764	0.952537	0.246276	0.277632	0.156839	0.493509	7.35539e-05	1.04438e-06	2.23421	0.650352	5.58518	0.98592	0.048338	515.42	1857.26	830.215	1337.85
ENSG00000172780	RAB43	protein_coding	1.03484	0.579471	1.85083	0.988317	0.875732	0.631312	0.390948	1.04056	0.0615052	0.0237082	0.535738	0.282181	1.12454	0.98592	0.0483765	87.8395	139.019	48.4311	144.085
ENSG00000168522	FNTA	protein_coding	1.19247	0.994327	1.40594	0.879579	0.0337233	1.15166	1.02513	1.29484	0.130433	0.0660705	0.790508	0.640158	0.990628	0.98592	0.0484614	783.706	679.26	738.195	810.132
ENSG00000188981	MSANTD1	protein_coding	0.938901	0.567525	1.5381	0.980617	0.807669	0.486723	0.29328	0.742076	0.0130492	0.00277311	2.08583	0.522089	5.95696	0.98592	0.0485921	48.2042	98.6791	93.124	92.3194
ENSG00000168209	DDIT4	protein_coding	1.069	0.826073	1.38044	0.971107	0.702776	2.38565	1.53132	3.861	1.29137e-05	8.18693e-08	0.608996	0.359553	1.04365	0.98592	0.0486702	2072.19	868.543	1348.84	928.523
ENSG00000021826	CPS1	protein_coding	0.94605	0.397303	2.21357	0.988704	0.879711	0.424923	0.172287	1.79311	0.0373616	0.0120036	2.82833	0.153272	8.77083	0.98592	0.0487422	50.1608	62.4366	70.3356	58.1766
ENSG00000121898	CPXM2	protein_coding	0.53526	0.257379	1.20428	0.948753	0.0876437	0.175606	0.072433	0.434825	3.31101e-05	3.12261e-07	2.82685	0.728371	9.85912	0.98592	0.0488187	49.8106	282.463	75.2389	151.006
ENSG00000118418	HMGN3	protein_coding	1.13621	0.86947	1.38506	0.952537	0.34024	1.34574	0.932722	1.89532	0.0474081	0.0167044	0.684369	0.488912	1.06035	0.98592	0.048828	563.385	416.278	435.761	473.12
ENSG00000182601	HS3ST4	protein_coding	0.648552	0.28123	1.3375	0.952537	0.351429	0.695709	0.267562	1.46745	0.513456	0.399579	0.266212	0.0615689	1.03035	0.98592	0.0488475	53.2983	76.6181	9.34693	49.6106
ENSG00000082074	FYB1	protein_coding	1.74106	1.00283	2.83886	0.879579	0.0346435	0.617368	0.283049	1.10767	0.102687	0.0477494	0.475336	0.213227	1.25456	0.98592	0.0491133	360.437	583.979	298.488	1016.91
ENSG00000149679	CABLES2	protein_coding	1.16312	0.987118	1.401	0.952537	0.208254	1.37138	1.05031	1.71881	0.0182309	0.00441874	0.712923	0.540067	0.955136	0.98592	0.0491633	193.686	140.146	158.55	162.793
ENSG00000135090	TAOK3	protein_coding	1.08524	0.919036	1.26287	0.952537	0.366065	1.02426	0.84589	1.22569	0.836815	0.775214	0.77411	0.628373	0.974747	0.98592	0.0492786	1593.03	1553.96	1336.77	1687.12
ENSG00000161618	ALDH16A1	protein_coding	1.26602	0.943522	1.7589	0.939548	0.0719059	1.16132	0.95794	1.46903	0.324454	0.218515	0.690324	0.451101	1.01989	0.98592	0.0493279	597.113	514.759	521.6	652.694
ENSG00000160949	TONSL	protein_coding	1.1127	0.844874	1.46886	0.952537	0.469109	1.24511	0.909404	1.69804	0.190679	0.108807	0.65905	0.416971	1.0891	0.98592	0.049353	447.908	359.434	327.706	400.021
ENSG00000146674	IGFBP3	protein_coding	2.15713	0.900015	3.89633	0.391219	0.00265496	3.7001	2.26204	6.21121	7.33122e-06	3.53386e-08	0.485046	0.213046	1.23723	0.98592	0.049434	7895.58	2133.73	8261.17	4602.88
ENSG00000105298	CACTIN	protein_coding	1.15808	0.850316	1.66246	0.952537	0.311746	1.07884	0.741022	1.50853	0.672862	0.57281	0.663509	0.437567	1.11497	0.98592	0.049453	831.959	769.874	637.413	891.833
ENSG00000125637	PSD4	protein_coding	1.13385	0.875121	1.53997	0.952537	0.367783	1.86376	1.43064	2.48009	9.22866e-05	1.48927e-06	0.674157	0.437275	1.04294	0.98592	0.0494862	4114.13	2206.73	3143.93	2503.73
ENSG00000197714	ZNF460	protein_coding	1.35884	0.961073	2.07396	0.590373	0.00816612	1.0764	0.898396	1.36796	0.602813	0.493596	0.720613	0.467361	1.03215	0.98592	0.0495318	1703.18	1581.5	1667.52	2150.29
ENSG00000163755	HPS3	protein_coding	1.25204	1.03971	1.47904	0.530489	0.00603372	1.30364	1.15981	1.51331	0.00384121	0.00046873	0.794028	0.6382	0.988664	0.98592	0.0495902	615.389	472.47	612.833	591.981
ENSG00000008311	AASS	protein_coding	1.08485	0.910751	1.29058	0.956955	0.548258	0.640659	0.501651	0.824591	0.00350103	0.000404473	1.467	1.05923	2.19316	0.98592	0.0496693	816.15	1273.46	1298.77	1381.62
ENSG00000131037	EPS8L1	protein_coding	1.62707	0.71808	3.52513	0.933666	0.0566819	1.49674	0.88805	2.80436	0.163384	0.0887799	0.48602	0.194605	1.19096	0.98592	0.0497108	1537.37	1027.09	1214.84	1671.4
ENSG00000069849	ATP1B3	protein_coding	1.05371	0.829306	1.37482	0.968663	0.668542	1.44082	1.16121	1.90713	0.00753024	0.00126056	0.708326	0.476959	0.966834	0.98592	0.0497206	1146.26	794.272	855.037	837.367
ENSG00000162073	PAQR4	protein_coding	1.53403	0.926418	2.28972	0.864316	0.0283895	1.93677	1.29373	2.83632	0.00254477	0.000249032	0.578477	0.320502	0.990585	0.98592	0.0498143	83.9304	43.8232	74.4266	67.1649
ENSG00000146757	ZNF92	protein_coding	1.27249	0.800457	1.78494	0.948753	0.101614	1.36325	1.0865	1.77108	0.0601866	0.0230327	0.660798	0.424825	0.990251	0.98592	0.0499846	225.856	164.88	189.698	210.426
ENSG00000143514	TP53BP2	protein_coding	1.11311	0.949788	1.38432	0.952537	0.206543	1.33215	1.18558	1.56289	0.00264136	0.000263257	0.787466	0.605362	0.97474	0.98592	0.0500217	1199.61	899.67	1049.95	1001.48
ENSG00000144034	TPRKB	protein_coding	1.14143	0.817658	1.48004	0.952537	0.258241	1.11218	0.859685	1.45005	0.441114	0.326024	0.719892	0.493803	1.01011	0.98592	0.050316	166.576	149.618	136.827	170.268
ENSG00000166471	TMEM41B	protein_coding	1.01053	0.854696	1.18465	0.993865	0.916147	1.13937	0.952495	1.40417	0.251934	0.156892	0.755836	0.581842	0.937963	0.98592	0.0503641	657.025	575.887	502.119	583.28
ENSG00000197261	C6orf141	protein_coding	1.03963	0.63176	1.62214	0.992639	0.907756	1.76638	0.768309	4.39032	0.131898	0.0670203	0.389097	0.119124	1.17946	0.98592	0.0504013	126.727	71.9581	51.3726	74.7084
ENSG00000064932	SBNO2	protein_coding	1.55736	0.777147	3.28557	0.939548	0.0653826	1.06315	0.562956	2.35817	0.843545	0.78368	0.508136	0.203142	1.13788	0.98592	0.0504407	2803.57	2637.03	2217.92	4106.74
ENSG00000253276	CCDC71L	protein_coding	1.05356	0.785974	1.53237	0.973358	0.739152	1.05919	0.785835	1.53677	0.771847	0.692017	0.64355	0.399884	1.02409	0.98592	0.0505174	213.576	202.4	144.355	212.957
ENSG00000132842	AP3B1	protein_coding	1.15671	1.00118	1.38824	0.941037	0.0755709	1.13077	0.993948	1.3363	0.186408	0.105696	0.794185	0.608718	1.01596	0.98592	0.0505206	1699.23	1500.45	1558.08	1737.05
ENSG00000103460	TOX3	protein_coding	1.62432	0.821109	2.79982	0.876776	0.0305948	4.17454	2.85319	6.1985	1.10761e-08	6.38358e-12	0.532285	0.285218	1.14299	0.98592	0.0505918	1201.98	287.283	1038.8	467.088
ENSG00000153982	GDPD1	protein_coding	1.09925	0.93985	1.29663	0.952537	0.382829	1.21045	0.971478	1.54704	0.115318	0.055948	0.73858	0.539432	0.98549	0.98592	0.0506268	124.585	100.83	98.8943	111.536
ENSG00000163918	RFC4	protein_coding	1.30139	0.968614	1.81571	0.92312	0.0435724	1.31061	1.0396	1.71656	0.0640861	0.0250546	0.694095	0.485168	1.02416	0.98592	0.0507466	122.256	94.9519	110.804	123.9
ENSG00000100625	SIX4	protein_coding	1.12026	0.818603	1.50493	0.952537	0.400716	1.52077	1.30867	1.85516	0.00558902	0.000801193	0.684565	0.477448	0.984317	0.98592	0.050769	350.482	229.982	268.355	257.194
ENSG00000124659	TBCC	protein_coding	1.23158	0.924439	1.55142	0.939548	0.0726945	1.36153	1.13439	1.68365	0.0172032	0.00407157	0.722322	0.529199	1.04642	0.98592	0.0507848	307.04	224.148	271.895	277.275
ENSG00000177189	RPS6KA3	protein_coding	1.09192	0.944761	1.2791	0.952537	0.337904	1.13559	0.993411	1.37661	0.224951	0.134999	0.77281	0.605313	0.979359	0.98592	0.0508704	1343.41	1182.97	1134.13	1292.8
ENSG00000138434	ITPRID2	protein_coding	1.15092	0.907087	1.52048	0.952537	0.218954	0.789199	0.634269	0.994611	0.0652074	0.0256545	0.725152	0.532468	1.00535	0.98592	0.0509043	1448.09	1835.7	1208.68	2113.2
ENSG00000261221	ZNF865	protein_coding	1.11992	0.936872	1.34921	0.952537	0.342862	1.46765	1.06423	2.01645	0.00412368	0.000520916	0.715439	0.505869	1.01355	0.98592	0.0509246	577.092	390.707	459.124	438.66
ENSG00000155792	DEPTOR	protein_coding	0.765209	0.529648	1.08155	0.950171	0.105972	0.917328	0.688811	1.28547	0.673582	0.573682	0.62806	0.382914	1.05938	0.98592	0.051	364.623	397.715	175.531	303.447
ENSG00000051341	POLQ	protein_coding	1.55842	0.850114	2.89732	0.939548	0.0719275	1.37916	0.837856	2.3324	0.255204	0.159785	0.500785	0.251584	1.14893	0.98592	0.0511455	165.307	120.942	129.103	187.632
ENSG00000136542	GALNT5	protein_coding	2.08086	0.979568	3.96796	0.645105	0.00963297	1.89553	0.998865	3.14015	0.0437045	0.0148842	0.451968	0.147492	1.26047	0.98592	0.0511645	362.463	191.577	340.778	397.942
ENSG00000103365	GGA2	protein_coding	1.1373	0.860686	1.60083	0.952537	0.200539	1.00159	0.873055	1.18463	0.990195	0.986408	0.754227	0.517908	1.08827	0.98592	0.0511987	2157.66	2153.15	1850.52	2451.83
ENSG00000196535	MYO18A	protein_coding	1.27757	0.843019	1.92919	0.952537	0.166583	0.907319	0.653315	1.28157	0.655987	0.553867	0.608333	0.382819	1.19472	0.98592	0.0512137	3536.83	3897.28	2748.04	4979.52
ENSG00000232859	LYRM9	protein_coding	0.760019	0.617212	0.935686	0.790075	0.0195387	0.695751	0.55623	0.860892	0.00574218	0.000835483	1.38948	1.05929	1.90337	0.98592	0.0512171	107.256	156.394	114.443	117.657
ENSG00000178947	SMIM10L2A	protein_coding	0.84985	0.562293	1.21998	0.952537	0.449324	0.699993	0.497561	0.979184	0.141732	0.0734798	1.82594	0.894392	3.78008	0.98592	0.051252	59.3262	85.2959	92.253	72.2232
ENSG00000125885	MCM8	protein_coding	1.08007	0.886732	1.3235	0.952537	0.469958	1.20808	0.950531	1.51272	0.112571	0.0541175	0.743064	0.53761	1.00357	0.98592	0.0512546	116.94	97.5719	94.7794	105.5
ENSG00000213672	NCKIPSD	protein_coding	1.0688	0.904382	1.31227	0.955305	0.525892	1.32024	1.10065	1.57979	0.0175187	0.00417994	0.745759	0.560342	1.03027	0.98592	0.0512726	365.193	276.633	290.205	295.363
ENSG00000160908	ZNF394	protein_coding	1.12982	0.930074	1.38246	0.952537	0.165365	0.992612	0.872065	1.16827	0.949773	0.927579	0.781395	0.61921	0.971108	0.98592	0.0513024	905.537	909.325	797.089	1029.59
ENSG00000197361	FBXL22	protein_coding	0.476388	0.225495	1.00106	0.530409	0.00588036	0.33473	0.136601	0.847094	0.000347677	1.17131e-05	2.12927	0.774641	6.13559	0.98592	0.0514186	51.625	153.192	52.2068	72.6994
ENSG00000079263	SP140	protein_coding	2.07378	0.92831	4.53592	0.933666	0.0549357	0.650864	0.161524	1.55716	0.329975	0.223407	0.344363	0.122715	1.82252	0.98592	0.051423	174.611	268.556	124.75	556.625
ENSG00000173124	ACSM6	protein_coding	0.52178	0.28947	0.858836	0.862346	0.0273019	0.82501	0.526181	1.39142	0.591402	0.48087	2.28209	1.0449	4.82549	0.98592	0.0514878	151.275	183.089	180.191	95.4686
ENSG00000188404	SELL	protein_coding	1.34019	0.688173	2.56725	0.952537	0.344341	0.750569	0.235426	1.69846	0.432362	0.318144	0.419681	0.12869	1.6661	0.98592	0.0516572	113.184	151.142	63.6254	202.565
ENSG00000175040	CHST2	protein_coding	1.08338	0.769057	1.67335	0.96989	0.691647	0.957729	0.652041	1.48629	0.870143	0.817623	0.568021	0.314575	1.02086	0.98592	0.0516813	523.472	546.992	322.026	593.045
ENSG00000100109	TFIP11	protein_coding	1.12535	0.991728	1.30583	0.942163	0.0830815	1.22342	1.10307	1.38009	0.00799299	0.00137698	0.826926	0.681609	0.998159	0.98592	0.0517798	661.273	540.992	613.415	608.186
ENSG00000157020	SEC13	protein_coding	1.09009	0.914816	1.27229	0.952537	0.250681	1.43218	1.27673	1.6398	2.67562e-05	2.32712e-07	0.811014	0.635159	1.01018	0.98592	0.0518597	920.812	643.03	814.052	700.301
ENSG00000100906	NFKBIA	protein_coding	1.01353	0.744332	1.41192	0.994841	0.927007	1.1014	0.775873	1.5141	0.58898	0.477918	0.663305	0.413335	0.969892	0.98592	0.0519069	2645.46	2401.73	1778.03	2434.92
ENSG00000129355	CDKN2D	protein_coding	1.10874	0.798242	1.59496	0.954967	0.515638	0.948979	0.689581	1.36533	0.795731	0.721725	0.641396	0.424363	1.03383	0.98592	0.0519098	68.1489	73.3634	48.5234	81.0239
ENSG00000175857	GAPT	protein_coding	1.00403	0.528426	1.64129	0.99895	0.990116	0.620627	0.154888	1.47037	0.19735	0.113738	0.400648	0.149771	1.24515	0.98592	0.0519379	27.6294	45.012	11.1869	44.921
ENSG00000243789	JMJD7	protein_coding	0.760442	0.510932	1.05407	0.948753	0.104992	0.879786	0.715802	1.12968	0.5259	0.411963	1.60088	0.98184	2.57519	0.98592	0.0521246	111.923	127.188	136.737	96.9411
ENSG00000129484	PARP2	protein_coding	1.17141	0.989724	1.39997	0.915326	0.0416756	1.16378	1.05733	1.33053	0.0806951	0.0345612	0.805854	0.647711	1.00001	0.98592	0.0521294	263.674	227.083	248.935	266.067
ENSG00000104859	CLASRP	protein_coding	1.17863	0.795588	1.70788	0.952537	0.352339	1.1609	0.705982	1.8059	0.477671	0.362745	0.610368	0.350978	1.20756	0.98592	0.0522595	1645.59	1415.64	1182.07	1669.23
ENSG00000196924	FLNA	protein_coding	0.518486	0.233966	1.33419	0.696903	0.0124512	0.327249	0.140739	0.807877	0.000195033	4.6301e-06	2.08347	0.702748	5.43723	0.98592	0.052375	11992.1	36644.9	12954.4	18999.6
ENSG00000092020	PPP2R3C	protein_coding	1.06577	0.877478	1.27277	0.956246	0.536531	0.998683	0.812757	1.24288	0.991982	0.988981	0.750352	0.555008	0.979742	0.98592	0.052424	221.36	221.782	177.258	237.001
ENSG00000183598	H3C13	protein_coding	1.2131	0.877563	1.77694	0.952537	0.320701	2.40212	1.67514	3.58724	7.30588e-05	1.02631e-06	0.58334	0.343508	0.956304	0.98592	0.052541	133.585	55.278	94.1892	67.784
ENSG00000162772	ATF3	protein_coding	0.465986	0.194694	1.00028	0.903886	0.0390235	0.381371	0.182154	0.653777	0.0198128	0.00497742	2.80805	0.97354	10.226	0.98592	0.0525461	1477.53	3874.16	1933.33	1805.39
ENSG00000145191	EIF2B5	protein_coding	1.07705	0.980936	1.19617	0.952537	0.175805	1.13708	1.04087	1.28148	0.035976	0.0113756	0.858469	0.738426	1.0004	0.98592	0.0525505	1277.03	1121.68	1179.88	1209.66
ENSG00000139289	PHLDA1	protein_coding	0.993216	0.577153	1.76189	0.996801	0.975263	1.54763	0.983168	2.57544	0.0762146	0.0319498	0.541999	0.281315	1.01421	0.98592	0.0525525	1289.23	833.035	693.765	827.953
ENSG00000157456	CCNB2	protein_coding	1.1521	0.714552	2.05233	0.955791	0.532092	2.52007	1.63303	4.11725	0.000306604	9.55828e-06	0.533765	0.276513	0.910985	0.98592	0.0525962	107.363	43.1595	65.8738	49.0905
ENSG00000175606	TMEM70	protein_coding	1.15668	0.753186	1.692	0.952537	0.400626	1.40625	1.04325	1.92693	0.0785564	0.033306	0.61777	0.373659	1.08652	0.98592	0.0526426	138.66	98.5119	98.796	113.522
ENSG00000140519	RHCG	protein_coding	1.02039	0.43824	26.0782	0.996487	0.969163	1.33647	0.377745	5.84789	0.652113	0.548929	0.233076	0.00635616	1.17996	0.98592	0.0530487	48.1903	36.408	18.057	430.594
ENSG00000203710	CR1	protein_coding	1.4891	0.455647	3.88644	0.952537	0.325376	0.489667	0.0943509	1.43077	0.117735	0.057566	0.323397	0.101056	2.213	0.98592	0.0532035	67.9851	139.128	32.8713	207
ENSG00000275713	H2BC9	protein_coding	1.71243	0.839711	3.0642	0.941037	0.0774917	5.02401	2.56273	9.25336	2.92136e-06	1.05614e-08	0.429639	0.167357	1.07949	0.98592	0.0533241	289.818	57.496	212.997	98.5759
ENSG00000103550	KNOP1	protein_coding	1.10686	0.91711	1.38281	0.952537	0.181139	1.18131	1.0371	1.34798	0.0496714	0.0177735	0.810066	0.64085	1.0437	0.98592	0.0533612	777.754	658.158	695.44	729.696
ENSG00000115596	WNT6	protein_coding	1.01474	0.29581	2.56872	0.996131	0.966387	0.497723	0.277194	1.05265	0.0741078	0.0307842	2.62482	0.46581	16.1169	0.98592	0.053374	18.8859	38.6789	50.1311	38.5082
ENSG00000125354	SEPTIN6	protein_coding	1.88093	0.934336	3.2988	0.604916	0.00854306	0.631749	0.331241	1.08358	0.0888562	0.0394606	0.51261	0.268817	1.36498	0.98592	0.0534062	339.479	537.373	327.277	1010.96
ENSG00000183648	NDUFB1	protein_coding	1.10956	0.763937	1.51971	0.952537	0.406384	1.18327	0.820673	1.656	0.239896	0.146979	0.706273	0.476061	1.14337	0.98592	0.0534159	464.578	391.961	364.103	435.533
ENSG00000141503	MINK1	protein_coding	1.10623	0.877483	1.4232	0.952537	0.40401	1.18098	0.960057	1.55043	0.229007	0.138295	0.714392	0.508944	1.05063	0.98592	0.0534361	4292.6	3632.86	3390.33	4020.1
ENSG00000197780	TAF13	protein_coding	1.19365	0.893392	1.76478	0.952537	0.154163	0.910142	0.723876	1.17703	0.527709	0.413905	0.708152	0.468995	1.04183	0.98592	0.0535464	307.305	338.847	259.426	404.928
ENSG00000111913	RIPOR2	protein_coding	1.56632	0.63568	3.35629	0.952537	0.160154	0.507039	0.165361	1.15287	0.0581688	0.0220015	0.411344	0.150927	1.65448	0.98592	0.0535517	259.717	512.413	167.567	802.745
ENSG00000155629	PIK3AP1	protein_coding	1.58789	0.692567	3.70436	0.952537	0.12187	0.635601	0.206099	1.66465	0.182272	0.102491	0.435538	0.178703	1.66338	0.98592	0.0536062	140.491	221.237	97.2155	351.488
ENSG00000006715	VPS41	protein_coding	1.15907	1.0067	1.4165	0.877683	0.0309729	1.14078	1.02633	1.27001	0.0861757	0.0378242	0.827118	0.67075	0.977146	0.98592	0.0536371	1497.38	1311.47	1433.32	1522.49
ENSG00000132704	FCRL2	protein_coding	1.8848	0.247651	7.06605	0.952537	0.286815	0.465135	0.0315357	1.68557	0.262854	0.166064	0.190743	0.0401134	5.15844	0.98592	0.0536606	36.7561	79.0679	13.2704	149.053
ENSG00000171634	BPTF	protein_coding	1.12184	0.999164	1.27432	0.952537	0.115936	1.2027	1.04696	1.40723	0.0240983	0.00650864	0.816264	0.673994	0.994015	0.98592	0.053719	5848.24	4858.08	5351.43	5451.35
ENSG00000162545	CAMK2N1	protein_coding	1.0425	0.789281	1.37233	0.978573	0.79608	2.72014	2.02064	3.73827	2.73866e-08	2.00887e-11	0.639788	0.394345	1.02064	0.98592	0.0537622	1604.21	588.951	1069.12	613.804
ENSG00000117174	ZNHIT6	protein_coding	0.955004	0.800063	1.17802	0.968663	0.67492	0.999142	0.77809	1.3101	0.995042	0.99327	0.737459	0.517083	0.994485	0.98592	0.0538421	816.068	817.591	574.715	779.597
ENSG00000101003	GINS1	protein_coding	1.3255	0.935062	1.91276	0.948753	0.0978005	1.74601	1.24182	2.45211	0.00344831	0.000396027	0.625102	0.385055	0.973995	0.98592	0.0538685	132.174	77.1269	109.794	100.823
ENSG00000163877	SNIP1	protein_coding	0.986806	0.864299	1.1599	0.988578	0.877155	1.08529	0.925809	1.33841	0.416434	0.303113	0.788312	0.632613	1.01028	0.98592	0.0539121	457.394	418.677	351.965	412.921
ENSG00000124383	MPHOSPH10	protein_coding	1.15193	0.908579	1.44946	0.952537	0.153896	1.23451	1.00527	1.49133	0.0579676	0.0218941	0.759755	0.589562	1.07473	0.98592	0.0539413	718.233	580.006	627.006	668.018
ENSG00000161800	RACGAP1	protein_coding	1.26901	0.945937	1.73685	0.945885	0.0852013	1.71037	1.24964	2.30633	0.000590324	2.72491e-05	0.682538	0.461835	1.00786	0.98592	0.0540039	214.908	126.987	185.97	159.52
ENSG00000160298	C21orf58	protein_coding	1.41808	0.87771	2.1725	0.939548	0.0715987	1.51845	1.00698	2.11277	0.0542174	0.020078	0.584775	0.34923	1.21992	0.98592	0.0540346	172.54	113.637	142.403	161.151
ENSG00000182389	CACNB4	protein_coding	0.646763	0.375965	1.08193	0.939548	0.070936	0.338258	0.197186	0.564049	8.46539e-05	1.32618e-06	1.95422	0.714528	4.35809	0.98592	0.0540602	65.8653	194.371	83.2089	125.08
ENSG00000169032	MAP2K1	protein_coding	1.08273	0.900793	1.40066	0.952537	0.417587	1.1909	0.994596	1.45815	0.11309	0.054483	0.762209	0.551065	0.969549	0.98592	0.0540692	766.447	644.788	632.124	698.731
ENSG00000164466	SFXN1	protein_coding	1.02809	0.900577	1.15793	0.972552	0.732641	1.42313	1.23699	1.66316	0.000135395	2.51343e-06	0.799361	0.641676	0.97171	0.98592	0.0541951	776.147	544.965	637.528	561.13
ENSG00000162783	IER5	protein_coding	0.870466	0.608866	1.25874	0.952537	0.441982	1.19473	0.836867	1.89182	0.39972	0.287654	0.606559	0.347356	0.920957	0.98592	0.0542186	1458.94	1220.63	769.509	1063.15
ENSG00000102221	JADE3	protein_coding	1.13044	0.987873	1.31185	0.945256	0.0845632	1.27563	1.14083	1.45413	0.00221427	0.000202447	0.822559	0.668857	1.01048	0.98592	0.0542541	304.078	237.267	281.135	268.056
ENSG00000129158	SERGEF	protein_coding	0.898365	0.763631	1.06967	0.952537	0.172501	0.773918	0.670314	0.922083	0.00356867	0.000417362	1.24201	1.01952	1.47949	0.98592	0.0543296	185.858	242.789	207.039	215.732
ENSG00000225950	NTF4	protein_coding	0.745515	0.533669	1.10287	0.948753	0.0910944	0.603577	0.446675	0.829698	0.00941631	0.00172726	1.61769	1.03624	2.49401	0.98592	0.0543838	126.419	209.995	152.788	156.792
ENSG00000146457	WTAP	protein_coding	1.10616	0.956513	1.25987	0.948753	0.089163	1.13862	1.03813	1.29731	0.0506118	0.0182126	0.848741	0.705219	1.00458	0.98592	0.0544236	1393.03	1221.94	1307.77	1353.55
ENSG00000127663	KDM4B	protein_coding	1.09865	0.889877	1.38637	0.952537	0.415877	1.38346	1.05387	1.764	0.0120384	0.00247189	0.726263	0.559513	0.99511	0.98592	0.0545784	2623.77	1894.84	2091.11	2082.97
ENSG00000151229	SLC2A13	protein_coding	1.2233	0.84579	1.76084	0.952537	0.295964	0.648207	0.443869	0.950933	0.0451983	0.015564	0.585819	0.333304	0.997465	0.98592	0.0546499	86.8532	134.715	62.5509	164.684
ENSG00000115956	PLEK	protein_coding	1.27884	0.671489	2.84766	0.952537	0.445278	0.667864	0.167334	1.61598	0.276134	0.177043	0.409952	0.16426	1.92763	0.98592	0.0547161	194.339	291.311	101.891	372.469
ENSG00000102043	MTMR8	protein_coding	0.908489	0.71784	1.09341	0.952537	0.365844	0.73215	0.616518	0.875768	0.00853822	0.00151779	1.34003	1.0534	1.76148	0.98592	0.0547681	147.119	201.087	179.963	183.156
ENSG00000079462	PAFAH1B3	protein_coding	1.28713	0.923372	1.82542	0.952537	0.118002	2.58593	1.91967	3.49052	1.79965e-07	1.98013e-10	0.64112	0.410447	1.03163	0.98592	0.0547802	380.556	146.99	313.616	188.964
ENSG00000138944	SHISAL1	protein_coding	0.582363	0.313842	0.981279	0.952537	0.109577	0.263552	0.108141	0.507718	0.000504582	2.13878e-05	2.54595	0.635538	8.2007	0.98592	0.0548874	63.145	239.082	93.5604	139.01
ENSG00000113460	BRIX1	protein_coding	1.202	0.906515	1.54875	0.948753	0.0962606	1.24557	1.07601	1.514	0.0763396	0.0320502	0.737276	0.533154	1.00344	0.98592	0.0549542	326.317	261.796	288.924	314.171
ENSG00000184831	APOO	protein_coding	1.21635	0.96942	1.51312	0.948753	0.105303	1.26323	1.03658	1.62087	0.0830157	0.0359404	0.718412	0.495584	1.00826	0.98592	0.0551223	72.499	57.3937	63.1363	69.816
ENSG00000197980	LEKR1	protein_coding	0.670076	0.463257	0.931482	0.768014	0.0180393	0.528696	0.380203	0.710549	0.000851916	4.77003e-05	1.59564	1.04713	2.75869	0.98592	0.0551648	46.2671	87.644	49.1301	57.9559
ENSG00000163735	CXCL5	protein_coding	3.99458	1.74138	14.1203	0.948753	0.105458	0.630741	0.104792	1.94435	0.663879	0.56267	0.0932243	0.00492319	3.79103	0.98592	0.0552648	7.62565	12.1908	17.7625	48.2068
ENSG00000105220	GPI	protein_coding	1.13964	0.896473	1.49096	0.952537	0.358861	2.10997	1.53786	2.88752	3.88816e-06	1.589e-08	0.675108	0.417849	1.07048	0.98592	0.0552829	3517.85	1666.9	2706.36	1899.5
ENSG00000156136	DCK	protein_coding	1.24768	0.796731	1.75976	0.952537	0.189608	1.40362	0.944021	2.07169	0.0726937	0.0299547	0.628769	0.362908	1.04433	0.98592	0.0554186	170.786	121.614	134.129	151.867
ENSG00000099834	CDHR5	protein_coding	1.06578	0.436376	2.89606	0.986268	0.857815	0.985745	0.489264	2.29394	0.975672	0.965243	0.374186	0.146193	7.86438	0.98592	0.0554544	31.0442	32.1415	56.4043	33.6359
ENSG00000105376	ICAM5	protein_coding	1.26794	0.627138	2.41566	0.952537	0.487121	0.484408	0.164058	1.03146	0.0591337	0.0225028	0.388257	0.130742	1.27089	0.98592	0.0554856	37.146	76.2782	18.3404	96.3637
ENSG00000100629	CEP128	protein_coding	1.71685	1.02694	2.77349	0.706905	0.0130744	0.733502	0.47015	1.08446	0.212275	0.125323	0.548513	0.283357	1.2003	0.98592	0.055506	287.882	392.297	270.653	673.385
ENSG00000179361	ARID3B	protein_coding	1.13919	0.877605	1.49152	0.952537	0.294314	1.26947	1.0268	1.6266	0.0866958	0.0381923	0.710489	0.512963	0.992461	0.98592	0.055615	418.945	329.922	337.866	376.401
ENSG00000105875	WDR91	protein_coding	1.07696	0.889658	1.33661	0.952537	0.505228	1.13203	0.902016	1.45277	0.336946	0.229316	0.736115	0.525083	1.07584	0.98592	0.055628	974.149	860.111	771.711	927.126
ENSG00000198554	WDHD1	protein_coding	1.25038	0.966026	1.56538	0.942163	0.0834377	1.57483	1.24062	2.02746	0.00170686	0.000139421	0.702271	0.491223	1.00523	0.98592	0.0556496	176.714	113.194	155.398	140.493
ENSG00000103254	ANTKMT	protein_coding	1.31289	0.99078	1.83339	0.768014	0.0182286	1.14992	0.971201	1.4184	0.292676	0.190931	0.729024	0.486967	1.03203	0.98592	0.0559424	153.177	132.494	145.13	175.842
ENSG00000284770	TBCE	protein_coding	0.787287	0.589287	0.971527	0.941037	0.0739766	0.796086	0.643692	1.03495	0.129212	0.0653306	1.44358	1.00251	1.9599	0.98592	0.055947	132.695	168.216	151.411	131.21
ENSG00000152669	CCNO	protein_coding	0.785829	0.561949	1.08164	0.952537	0.118666	0.690419	0.532784	0.97188	0.0319247	0.00962792	1.52846	1.04935	2.35243	0.98592	0.0560286	142.888	206.701	171.504	162.271
ENSG00000157823	AP3S2	protein_coding	0.935035	0.787847	1.07125	0.952537	0.413591	0.966095	0.851646	1.10673	0.738389	0.649779	1.25232	1.02382	1.57839	0.98592	0.0560982	376.002	388.059	440.941	362.629
ENSG00000259431	THTPA	protein_coding	1.3969	1.06697	1.81365	0.384184	0.00249601	0.897317	0.759044	1.08871	0.404224	0.291807	0.738299	0.533977	1.05174	0.98592	0.0561943	107.501	120.431	111.188	169.395
ENSG00000168079	SCARA5	protein_coding	0.566015	0.256951	1.53821	0.952537	0.182568	0.192096	0.0588415	0.627899	0.000645823	3.13787e-05	3.23419	0.244908	14.3561	0.98592	0.0562362	178.012	927.296	326.126	524.585
ENSG00000143742	SRP9	protein_coding	1.45055	0.770759	2.34328	0.874216	0.0302172	1.50385	1.16595	2.02935	0.0337078	0.0103758	0.624132	0.365244	1.11799	0.98592	0.0562974	1377.18	915.156	1246.85	1327.95
ENSG00000164941	INTS8	protein_coding	1.30552	1.06271	1.61093	0.283208	0.00162869	1.12417	0.976871	1.30409	0.225942	0.135795	0.792877	0.605592	0.997282	0.98592	0.0563589	774.252	689.005	801.978	901.731
ENSG00000132436	FIGNL1	protein_coding	1.24393	0.984042	1.50036	0.911515	0.0402602	1.25261	1.03698	1.56253	0.0584747	0.0221501	0.747592	0.583876	1.02514	0.98592	0.0564302	206.874	166.082	192.524	205.635
ENSG00000143228	NUF2	protein_coding	1.38854	0.753451	2.59843	0.952537	0.22953	1.68037	0.892815	2.96805	0.0896719	0.0399309	0.473718	0.227896	1.2134	0.98592	0.0564315	46.4462	28.5045	30.5783	38.8255
ENSG00000101935	AMMECR1	protein_coding	1.13305	0.879528	1.43231	0.952537	0.307931	1.56012	1.3118	2.05366	0.00126815	8.75731e-05	0.714995	0.506895	0.929352	0.98592	0.0564524	451.284	288.601	365.624	326.971
ENSG00000183878	UTY	protein_coding	0.0002784	8.44718e-05	0.000889419	3.5608e-133	3.7313e-137	0.923099	0.752174	1.11074	0.761351	0.678397	0.382238	0.120129	1.42357	0.98592	0.0564649	1838.32	1991.35	0.0574451	0.698258
ENSG00000184205	TSPYL2	protein_coding	1.16176	0.721538	1.79028	0.953684	0.510291	0.645081	0.370636	1.0129	0.0864516	0.0380181	0.535037	0.288866	1.11612	0.98592	0.0564657	1235.11	1913.36	767.399	2222.88
ENSG00000176619	LMNB2	protein_coding	1.17823	0.917429	1.67019	0.952537	0.178608	1.39353	1.10863	1.76797	0.0148901	0.00333446	0.715674	0.469773	0.959558	0.98592	0.0564867	1276.71	917.622	1075.79	1080.32
ENSG00000007306	CEACAM7	protein_coding	10.5006	1.43224	96.8241	0.262524	0.00125786	3.72839	0.265346	26.9478	0.109066	0.0518382	0.135679	0.00436741	3.79877	0.98592	0.0567658	188.017	40.938	183.578	743.689
ENSG00000126890	CTAG2	protein_coding	8.83016	0.534369	564.338	0.952537	0.111425	0.767248	0.0435013	6.20789	0.885351	0.83618	0.0224878	1.27487e-08	24.4299	0.98592	0.0567963	1.00164	1.67964	36.3905	47.0304
ENSG00000168404	MLKL	protein_coding	1.61729	0.986867	2.62949	0.504832	0.0050989	0.887909	0.62712	1.22302	0.566838	0.455585	0.624685	0.3508	1.15103	0.98592	0.0568922	410.204	461.74	413.689	747.324
ENSG00000173020	GRK2	protein_coding	1.39634	0.959372	2.00839	0.58582	0.00773286	1.08152	0.871384	1.35165	0.608842	0.500358	0.709331	0.477195	1.09298	0.98592	0.0569566	2297.03	2123.27	2273.78	2966.63
ENSG00000096401	CDC5L	protein_coding	1.13326	0.898747	1.43167	0.952537	0.151534	1.22636	1.06231	1.44349	0.0364932	0.0116004	0.787648	0.587945	1.02093	0.98592	0.05697	1099.5	895.22	980.135	1014.42
ENSG00000089639	GMIP	protein_coding	1.30457	0.902268	1.91229	0.905408	0.0392203	1.33531	1.06783	1.64171	0.0452429	0.0156119	0.70271	0.471657	1.13916	0.98592	0.0572065	1318.58	987.047	1207.73	1289.79
ENSG00000111605	CPSF6	protein_coding	1.31193	0.918878	1.8827	0.69059	0.011868	1.26662	1.10577	1.48459	0.0505919	0.0182009	0.74443	0.509193	1.11898	0.98592	0.0572967	1780.13	1402.72	1736.93	1841.21
ENSG00000137692	DCUN1D5	protein_coding	1.23014	1.04429	1.48128	0.504832	0.004984	1.24236	1.13084	1.38456	0.00835463	0.00146438	0.818193	0.639321	1.00944	0.98592	0.0573749	380.485	306.736	381.551	375.02
ENSG00000160633	SAFB	protein_coding	1.15724	0.80747	1.71053	0.952537	0.310215	0.921591	0.708312	1.16887	0.64537	0.540827	0.674737	0.442201	1.06355	0.98592	0.0575518	2639.49	2864.4	2060.47	3315.07
ENSG00000172828	CES3	protein_coding	0.767074	0.366295	1.36256	0.952537	0.448635	0.70319	0.279075	1.33463	0.389037	0.27754	2.59664	0.589631	8.44142	0.98592	0.057722	39.2611	56.2395	78.4701	42.873
ENSG00000131504	DIAPH1	protein_coding	1.19868	1.02533	1.41847	0.88385	0.0364401	1.42924	1.21247	1.66098	0.000288681	8.72983e-06	0.789419	0.600501	0.982104	0.98592	0.057726	2684.11	1878.09	2538.62	2252.39
ENSG00000163563	MNDA	protein_coding	1.02054	0.690378	1.99136	0.99524	0.942975	0.681146	0.280534	1.60407	0.238042	0.145611	0.458706	0.185773	1.26963	0.98592	0.0577422	48.8609	71.8263	22.7139	72.9075
ENSG00000159200	RCAN1	protein_coding	0.79594	0.603518	1.06511	0.948753	0.10359	0.953737	0.71541	1.3787	0.789935	0.714525	1.46392	0.966134	2.23961	0.98592	0.0579245	152.031	160.738	177.016	126.759
ENSG00000186132	C2orf76	protein_coding	0.761361	0.604737	0.939396	0.738641	0.0148998	0.749206	0.632527	0.924415	0.019552	0.00488851	1.3541	1.00493	1.93445	0.98592	0.0579473	48.4662	66.1982	50.2568	48.7135
ENSG00000079385	CEACAM1	protein_coding	1.49132	0.907874	2.50302	0.825086	0.0230521	1.46266	1.10804	2.00901	0.053593	0.0197457	0.619194	0.32998	1.03863	0.98592	0.0581456	676.651	462.593	624.675	690.012
ENSG00000196498	NCOR2	protein_coding	1.05578	0.83204	1.35052	0.969319	0.687249	1.03976	0.745108	1.44604	0.821331	0.755298	0.69234	0.487493	1.04543	0.98592	0.0581807	6855.46	6591.05	5008.97	6959.22
ENSG00000214193	SH3D21	protein_coding	1.24977	0.825004	1.87368	0.952537	0.269976	1.26868	0.793513	1.90611	0.308649	0.204294	0.576441	0.326574	1.07241	0.98592	0.0582405	707.298	556.71	508.677	696.065
ENSG00000100281	HMGXB4	protein_coding	1.07791	0.974811	1.20681	0.952537	0.207233	1.28678	1.18253	1.44187	0.000187147	4.35362e-06	0.851175	0.694826	1.00843	0.98592	0.0582877	636.304	492.367	581.523	529.708
ENSG00000137310	TCF19	protein_coding	1.09815	0.88384	1.36464	0.952537	0.427991	1.19041	0.969976	1.50612	0.193269	0.110646	0.725432	0.504785	0.974029	0.98592	0.0582929	217.33	184.321	173.621	201.648
ENSG00000183486	MX2	protein_coding	2.12506	1.38701	3.246	0.0193467	3.85191e-05	2.7678	2.02729	3.88841	8.36518e-07	2.05996e-09	0.607257	0.347204	1.06904	0.98592	0.0583129	1773.97	641.433	2288.98	1361.6
ENSG00000150630	VEGFC	protein_coding	1.2608	0.870059	1.78582	0.952537	0.212689	0.967471	0.713447	1.37041	0.893964	0.847969	0.602515	0.325333	1.14295	0.98592	0.0583403	92.8575	96.5011	71.369	121.761
ENSG00000221909	FAM200A	protein_coding	1.14966	0.895421	1.37358	0.952537	0.207117	1.19247	0.976693	1.4429	0.157846	0.0848383	0.741014	0.567434	1.02421	0.98592	0.0583974	155.95	131.408	132.983	150.056
ENSG00000106346	USP42	protein_coding	1.09375	0.996616	1.23026	0.952537	0.232843	1.1978	1.04018	1.42362	0.0313635	0.00939624	0.815488	0.659562	0.983076	0.98592	0.0584075	604.177	501.117	534.243	548.224
ENSG00000145779	TNFAIP8	protein_coding	1.12799	0.83298	1.50302	0.952537	0.352739	0.903258	0.668695	1.23551	0.511445	0.397317	0.702562	0.490861	1.02561	0.98592	0.0584127	414.641	458.763	329.012	518.792
ENSG00000211445	GPX3	protein_coding	0.805383	0.366892	1.9732	0.952537	0.475742	0.700252	0.306554	1.6139	0.310303	0.205633	0.437259	0.164063	4.17097	0.98592	0.0584378	351.592	502.807	371.362	404.501
ENSG00000161980	POLR3K	protein_coding	1.04725	0.821718	1.2489	0.968663	0.678316	1.33083	1.12019	1.63385	0.0208134	0.00531512	0.739968	0.564547	1.01135	0.98592	0.0585065	163.035	122.829	126.009	128.884
ENSG00000260428	SCX	protein_coding	0.90919	0.600072	1.37154	0.968663	0.682842	1.91067	0.847763	3.86389	0.0123833	0.00257645	0.531616	0.244812	1.30649	0.98592	0.0585321	112.154	57.9451	53.1582	52.7444
ENSG00000106245	BUD31	protein_coding	1.06062	0.870375	1.2639	0.952537	0.504478	1.15874	1.01262	1.35122	0.137904	0.0709605	0.787076	0.623406	1.01081	0.98592	0.0585782	457.709	394.959	381.446	418.217
ENSG00000144224	UBXN4	protein_coding	1.19079	1.01397	1.4482	0.820971	0.0223973	1.20976	1.08928	1.36841	0.0260012	0.00724335	0.812276	0.630801	0.983515	0.98592	0.0587207	2568.01	2123.15	2483.42	2529.35
ENSG00000083896	YTHDC1	protein_coding	1.03793	0.784086	1.38072	0.976871	0.788418	0.951509	0.723883	1.26499	0.777176	0.69933	0.685703	0.476093	1.02545	0.98592	0.0588377	3042.97	3197.68	2165.12	3319.46
ENSG00000042286	AIFM2	protein_coding	0.919016	0.763727	1.14951	0.952537	0.41274	0.901825	0.736091	1.1267	0.390411	0.278807	1.32249	0.994044	1.87139	0.98592	0.0588509	268.624	298.866	325.493	273.835
ENSG00000172590	MRPL52	protein_coding	1.08511	0.824441	1.296	0.952537	0.428819	1.30796	1.10984	1.60704	0.019552	0.00488765	0.756193	0.572881	1.04963	0.98592	0.0589755	296.263	226.386	243.47	245.897
ENSG00000083168	KAT6A	protein_coding	1.1428	0.96417	1.39467	0.948753	0.10489	1.05073	0.918431	1.2437	0.623734	0.516915	0.799733	0.614658	1.02608	0.98592	0.0592016	2855.34	2716.59	2608.21	3104.73
ENSG00000138587	MNS1	protein_coding	1.30015	0.510339	2.63127	0.952537	0.36975	0.580694	0.350878	1.03346	0.0995286	0.045895	0.450034	0.165237	1.27643	0.98592	0.0592581	33.2209	57.2219	19.4402	73.8282
ENSG00000178691	SUZ12	protein_coding	1.12732	0.93405	1.32656	0.952537	0.152543	1.21704	1.06654	1.45639	0.035887	0.0113381	0.796998	0.635178	1.00316	0.98592	0.0592896	687.352	564.255	617.56	637.083
ENSG00000131831	RAI2	protein_coding	0.843505	0.586138	1.18938	0.952537	0.488614	0.724952	0.472396	1.06364	0.253319	0.158115	1.94615	1.0576	3.46499	0.98592	0.0595815	137.88	189.754	225.814	159.723
ENSG00000197903	H2BC12	protein_coding	1.14444	0.669608	1.74695	0.952537	0.505124	2.11716	1.42234	3.10951	0.00103393	6.41519e-05	0.577874	0.334153	1.17572	0.98592	0.0596404	869.826	410.39	574.955	469.767
ENSG00000171747	LGALS4	protein_coding	0.861468	0.514087	1.28956	0.968465	0.655954	2.10699	0.678983	4.20188	0.0467275	0.0163299	0.403693	0.128991	1.42354	0.98592	0.0596724	676.112	320.724	235.161	276.298
ENSG00000006576	PHTF2	protein_coding	1.00405	0.887796	1.19417	0.996088	0.965205	0.879717	0.737037	1.04474	0.225301	0.135339	0.778208	0.617004	0.948232	0.98592	0.0597828	539.687	613.837	422.645	617.378
ENSG00000097021	ACOT7	protein_coding	0.970331	0.755355	1.21315	0.979857	0.80303	1.26529	0.963542	1.63729	0.0810166	0.0347735	0.721853	0.528413	1.03176	0.98592	0.0598217	216.011	171.546	150.967	165.646
ENSG00000111669	TPI1	protein_coding	1.11521	0.790333	1.4779	0.952537	0.46598	2.17514	1.55257	2.97827	4.94951e-06	2.12648e-08	0.66693	0.432973	1.05681	0.98592	0.059862	5098.07	2343.27	3791.48	2613.08
ENSG00000145703	IQGAP2	protein_coding	1.40895	0.780301	2.38301	0.952537	0.19545	0.557708	0.292423	0.958391	0.0491557	0.0175375	0.487786	0.220088	1.32564	0.98592	0.0598711	234.555	420.884	161.397	593.135
ENSG00000116809	ZBTB17	protein_coding	1.12165	0.79185	1.63512	0.952537	0.412788	1.17025	0.809827	1.59653	0.333494	0.226343	0.684314	0.443648	1.11804	0.98592	0.0599335	556.714	474.669	425.435	533.1
ENSG00000143847	PPFIA4	protein_coding	0.873014	0.400604	1.92837	0.96599	0.64778	1.87714	0.887776	3.93561	0.0586893	0.0222537	0.447333	0.166764	1.30395	0.98592	0.0599743	404.675	216.413	157.884	188.088
ENSG00000157181	ODR4	protein_coding	1.16292	0.928603	1.48659	0.952537	0.12767	1.17114	0.991775	1.42229	0.15856	0.0853362	0.765048	0.574801	0.992293	0.98592	0.0600208	612.733	523.147	545.479	608.321
ENSG00000168884	TNIP2	protein_coding	1.10145	0.79871	1.49795	0.956246	0.537603	1.48707	0.957088	2.28861	0.0236136	0.00632714	0.654367	0.393808	1.16213	0.98592	0.0600274	983.026	661.7	708.027	728.946
ENSG00000221890	NPTXR	protein_coding	0.729215	0.508525	0.973008	0.948753	0.100933	0.965815	0.730047	1.35616	0.892522	0.845479	1.68283	1.02281	2.90179	0.98592	0.0601978	644.301	666.95	790.848	485.957
ENSG00000125352	RNF113A	protein_coding	1.26305	0.793596	1.70555	0.952537	0.159871	1.35339	1.01305	1.95142	0.105248	0.04926	0.638891	0.397685	1.10423	0.98592	0.0604666	183.072	135.593	147.452	171.315
ENSG00000124212	PTGIS	protein_coding	0.593941	0.308768	1.08965	0.952537	0.152228	0.264791	0.112186	0.552202	0.00122375	8.30429e-05	2.6717	0.341893	10.5615	0.98592	0.0606813	326.961	1234.37	518.8	732.951
ENSG00000127824	TUBA4A	protein_coding	1.04288	0.812351	1.34956	0.976898	0.788583	1.3491	1.00857	1.78271	0.0881698	0.0390634	0.655605	0.430656	0.964322	0.98592	0.060824	620.655	460.196	424.108	479.62
ENSG00000167874	TMEM88	protein_coding	1.17247	0.544452	2.35842	0.952537	0.489102	0.827473	0.546594	1.37938	0.490215	0.374968	0.537085	0.271794	1.19853	0.98592	0.0608318	70.1111	83.665	43.5084	98.1294
ENSG00000104131	EIF3J	protein_coding	0.998748	0.710768	1.41259	0.99895	0.99323	1.0491	0.762571	1.52393	0.799558	0.726246	0.67147	0.434323	0.989429	0.98592	0.060843	956.792	912.05	641.061	911.195
ENSG00000185304	RGPD2	protein_coding	4.11961	1.58292	12.0231	0.155251	0.000520596	1.04862	0.369052	3.20094	0.931077	0.900507	0.33265	0.0770224	1.56676	0.98592	0.060906	30.0913	28.885	41.0899	118.11
ENSG00000164879	CA3	protein_coding	0.800487	0.480574	0.987669	0.952537	0.320483	0.429493	0.229874	0.535234	0.000901113	5.23123e-05	1.83198	1.24219	4.06969	0.98592	0.061124	14.9064	36.0143	22.2907	28.0677
ENSG00000165525	NEMF	protein_coding	1.14868	0.992514	1.32963	0.952537	0.118797	1.02738	0.883634	1.23353	0.812208	0.743141	0.787106	0.645429	0.981664	0.98592	0.0611788	1889.08	1836.46	1705.95	2110.66
ENSG00000035403	VCL	protein_coding	0.721145	0.46924	1.0065	0.879579	0.0319602	0.757264	0.504784	1.09469	0.105218	0.0492408	1.50781	0.925031	2.49158	0.98592	0.0612305	4156.47	5489.1	4519.43	3957.69
ENSG00000275342	PRAG1	protein_coding	1.03732	0.735787	1.56186	0.985503	0.846098	1.23293	0.885319	1.74289	0.339541	0.231609	0.601464	0.349654	1.15513	0.98592	0.0612936	549.568	445.075	342.451	462.618
ENSG00000129675	ARHGEF6	protein_coding	1.10869	0.916478	1.33656	0.952537	0.479928	1.2027	0.939587	1.54725	0.271373	0.172958	0.674874	0.439654	1.01732	0.98592	0.0613288	846.411	702.946	633.256	780.055
ENSG00000196189	SEMA4A	protein_coding	1.28994	0.381017	3.32178	0.952537	0.308884	0.691059	0.420743	1.35592	0.194226	0.111419	0.509848	0.179621	1.86069	0.98592	0.0614607	1500.11	2170.21	986.161	2799.53
ENSG00000182087	TMEM259	protein_coding	1.25967	0.824725	1.91474	0.952537	0.114729	1.12997	0.834293	1.54428	0.483413	0.36817	0.674377	0.419691	1.14319	0.98592	0.061474	3278.5	2900.53	2783.57	3654.79
ENSG00000115414	FN1	protein_coding	0.475031	0.209648	1.09651	0.739521	0.0150706	0.309252	0.141701	0.781453	0.00070813	3.61745e-05	2.28027	0.718378	6.96501	0.98592	0.0615162	3736.15	12081.8	4047.25	5738.88
ENSG00000237489	C10orf143	protein_coding	0.757997	0.541481	1.01728	0.92312	0.0437216	0.539772	0.402184	0.711389	8.36781e-05	1.30213e-06	1.44738	0.962034	2.27701	0.98592	0.0616493	74.1496	138.914	81.6709	103.961
ENSG00000179950	PUF60	protein_coding	1.10724	0.937013	1.33179	0.952537	0.216242	1.24007	1.07222	1.53427	0.0193556	0.00482034	0.801514	0.620468	1.02709	0.98592	0.061694	1211.77	977.666	1074.41	1082.92
ENSG00000070047	PHRF1	protein_coding	1.1049	0.787248	1.51609	0.952537	0.488901	1.13764	0.800359	1.5777	0.449314	0.334799	0.678665	0.452237	1.11157	0.98592	0.061709	3028.53	2660.84	2269.36	2940.44
ENSG00000164631	ZNF12	protein_coding	1.08364	0.935984	1.24557	0.952537	0.184764	1.20878	1.09764	1.35131	0.00512873	0.000710756	0.850289	0.725345	1.02607	0.98592	0.0618564	847.807	699.669	779.654	756.874
ENSG00000135837	CEP350	protein_coding	1.16298	0.938558	1.4585	0.948753	0.0951504	1.24805	1.04828	1.48671	0.0286404	0.00828179	0.784249	0.602245	1.01659	0.98592	0.0619653	4784.69	3831.17	4362.64	4456.33
ENSG00000068438	FTSJ1	protein_coding	1.16085	0.981922	1.48272	0.936949	0.0622967	1.26628	1.11988	1.4968	0.00817266	0.00141947	0.807376	0.62782	0.985113	0.98592	0.062057	447.453	352.724	418.734	411.458
ENSG00000128815	WDFY4	protein_coding	2.25069	0.721975	5.04812	0.734532	0.0142396	0.447769	0.181391	0.929772	0.0301854	0.00890085	0.410988	0.139052	1.9533	0.98592	0.0620619	406.162	907.218	375.896	2041.62
ENSG00000161791	FMNL3	protein_coding	1.49743	0.863756	2.31635	0.92312	0.0449987	0.679996	0.520451	0.978334	0.0881848	0.0390756	0.582214	0.299431	1.28145	0.98592	0.0621388	702.953	1034.03	613.304	1549.02
ENSG00000105427	CNFN	protein_coding	0.836131	0.45074	20.5634	0.956246	0.540922	1.01454	0.498401	1.7845	0.970088	0.957218	0.454101	0.016194	1.14678	0.98592	0.0621508	17.4616	17.5107	6.69113	124.17
ENSG00000204516	MICB	protein_coding	1.09734	0.737709	1.63643	0.968663	0.672858	0.971104	0.64525	1.44128	0.920882	0.88563	0.553889	0.318855	1.03577	0.98592	0.0621877	69.4667	72.028	42.4186	78.7911
ENSG00000163611	SPICE1	protein_coding	0.822579	0.646361	1.01555	0.952537	0.136414	0.812864	0.66112	1.00582	0.161877	0.0877161	1.42064	1.03828	2.03467	0.98592	0.0621899	164.234	203.16	193.21	166.365
ENSG00000102796	DHRS12	protein_coding	0.727497	0.502615	0.957337	0.768014	0.0175765	0.690431	0.517182	0.930912	0.0130353	0.00276811	1.43157	0.950027	2.30639	0.98592	0.0622015	95.6981	139.222	99.2594	99.6908
ENSG00000168517	HEXIM2	protein_coding	1.12184	0.846478	1.38489	0.952537	0.36505	1.52277	1.21218	1.93619	0.00303177	0.000325072	0.712949	0.526585	1.01266	0.98592	0.0622066	156.678	102.177	123.644	114.346
ENSG00000032219	ARID4A	protein_coding	1.17536	1.01012	1.36258	0.939548	0.0653756	0.964718	0.825148	1.14496	0.745315	0.658741	0.790428	0.652278	0.977955	0.98592	0.0622985	1171.17	1210.75	1085	1423.82
ENSG00000135407	AVIL	protein_coding	0.904417	0.648427	1.22128	0.956955	0.586394	0.59616	0.435644	0.838387	0.0122662	0.00254072	1.64079	0.929327	2.75191	0.98592	0.0623918	168.706	282.789	249.957	255.933
ENSG00000081026	MAGI3	protein_coding	1.04804	0.932424	1.21141	0.956955	0.550309	0.999666	0.902194	1.14081	0.997123	0.996339	0.810269	0.660413	0.965093	0.98592	0.0624132	650.488	649.924	551.739	681.107
ENSG00000145416	MARCHF1	protein_coding	1.21519	0.672857	2.24605	0.952537	0.415561	0.714078	0.365555	1.28457	0.217931	0.129713	0.525907	0.251317	1.32929	0.98592	0.0625554	105.719	148.619	67.689	180.261
ENSG00000086504	MRPL28	protein_coding	1.13182	0.959348	1.36137	0.952537	0.180912	1.25319	1.08967	1.46971	0.0288393	0.00836026	0.781115	0.598197	1.02528	0.98592	0.0626528	349.174	279.301	307.455	316.106
ENSG00000119547	ONECUT2	protein_coding	1.82051	0.39392	4.54131	0.952537	0.150442	15.247	5.88755	29.5477	4.33768e-09	1.73206e-12	0.327982	0.0334094	2.46618	0.98592	0.062671	1148.68	75.6206	686.075	137.003
ENSG00000007908	SELE	protein_coding	2.2362	1.10702	4.46945	0.671515	0.0111889	0.593299	0.316601	1.045	0.147329	0.0772696	0.426475	0.163419	1.21611	0.98592	0.0626902	34.4218	58.3889	33.1389	130.033
ENSG00000052795	FNIP2	protein_coding	0.970311	0.835345	1.14317	0.97968	0.800737	1.12103	0.892631	1.55516	0.415161	0.301843	0.726364	0.496857	0.997651	0.98592	0.0626954	690.099	615.883	486.673	598.082
ENSG00000126705	AHDC1	protein_coding	1.10028	0.886454	1.39617	0.952537	0.410984	1.486	1.17226	1.87053	0.0024635	0.000236721	0.732604	0.538332	0.995468	0.98592	0.0626973	1412.92	950.41	1137.75	1046.38
ENSG00000172232	AZU1	protein_coding	0.70565	0.268528	1.48819	0.956955	0.566524	0.436767	0.121734	1.26033	0.234189	0.142284	0.191574	0.0312943	0.92144	0.98592	0.0627147	15.1747	34.3267	2.08434	24.1864
ENSG00000168303	MPLKIP	protein_coding	1.13362	0.94975	1.36363	0.952537	0.170196	1.2425	1.06099	1.53292	0.0332911	0.010204	0.783636	0.60323	0.995747	0.98592	0.0628046	308.482	246.73	273.46	280.565
ENSG00000154839	SKA1	protein_coding	1.49629	0.966018	3.1121	0.952537	0.159919	2.88502	1.94825	5.18805	0.000994629	6.03527e-05	0.467637	0.220214	0.730606	0.98592	0.0628173	48.2248	17.0829	33.6439	25.0684
ENSG00000126457	PRMT1	protein_coding	1.1074	0.9921	1.29564	0.952537	0.239595	1.64515	1.36905	1.96918	3.67305e-07	5.77341e-10	0.793069	0.617618	0.974835	0.98592	0.0628383	1554.25	942.019	1361.93	1044.27
ENSG00000185668	POU3F1	protein_coding	0.772919	0.451723	1.10946	0.952537	0.30006	1.11432	0.76369	1.69721	0.728999	0.638361	0.514145	0.254901	1.20721	0.98592	0.063	269.001	241.08	106.923	186.331
ENSG00000163029	SMC6	protein_coding	1.19219	0.997496	1.53179	0.952537	0.145168	1.08261	0.863578	1.39972	0.589074	0.478086	0.724234	0.522824	0.991216	0.98592	0.0630692	642.799	594.76	555.419	709.147
ENSG00000172901	LVRN	protein_coding	0.449753	0.139895	0.978532	0.924651	0.0482043	0.209287	0.0593707	0.326019	0.000670427	3.33224e-05	2.96788	1.50524	25.032	0.98592	0.0630889	7.78725	36.982	10.3397	16.6022
ENSG00000170759	KIF5B	protein_coding	1.15574	0.903977	1.46469	0.952537	0.139712	1.3371	1.13982	1.5919	0.00805307	0.00139365	0.769584	0.563972	1.04287	0.98592	0.0632903	3818.21	2855.37	3395.43	3299.44
ENSG00000166845	C18orf54	protein_coding	1.19724	0.855214	1.68839	0.952537	0.251057	1.00479	0.718033	1.40152	0.981428	0.973766	0.657933	0.452937	1.05072	0.98592	0.0633221	84.0084	85.213	66.4337	100.616
ENSG00000134758	RNF138	protein_coding	1.22011	1.01555	1.49935	0.933666	0.056939	0.941237	0.765626	1.15323	0.637729	0.532042	0.756646	0.580648	0.969476	0.98592	0.0633398	183.715	193.859	168.246	237.155
ENSG00000242715	CCDC169	protein_coding	0.829399	0.501276	1.38192	0.952537	0.425089	0.666309	0.44097	1.02768	0.124037	0.0618822	1.86969	1.01625	3.85671	0.98592	0.0634686	82.7864	124.581	128.811	103.02
ENSG00000105880	DLX5	protein_coding	0.899838	0.530133	1.41207	0.972552	0.726219	2.02858	1.30327	3.24834	0.0354022	0.011133	0.447745	0.16969	1.01181	0.98592	0.0634907	132.187	64.9318	52.9884	58.2111
ENSG00000168071	CCDC88B	protein_coding	1.80667	0.704546	4.30276	0.939548	0.0700108	0.602219	0.217939	1.54016	0.170868	0.0940879	0.418118	0.124625	1.87705	0.98592	0.063551	967.102	1605.82	730.383	2900.91
ENSG00000168785	TSPAN5	protein_coding	0.942911	0.674903	1.23841	0.97422	0.747439	0.852547	0.642148	1.11658	0.460627	0.345941	0.614146	0.369326	1.01979	0.98592	0.0636604	257.863	303.029	149.539	285.168
ENSG00000118263	KLF7	protein_coding	0.921102	0.813254	1.05073	0.952537	0.302967	1.03136	0.905925	1.21561	0.759128	0.675801	1.23647	0.985595	1.53485	0.98592	0.0638015	666.797	647.014	760.285	595.439
ENSG00000156398	SFXN2	protein_coding	0.884393	0.781585	1.02111	0.952537	0.193073	0.774253	0.648869	0.936344	0.0152326	0.00342865	1.28577	0.966548	1.6418	0.98592	0.0638231	310.158	400.482	353.822	355.075
ENSG00000124762	CDKN1A	protein_coding	0.686592	0.507253	0.89	0.528506	0.00564808	1.02364	0.833009	1.28798	0.897487	0.852909	1.43677	0.91426	2.18063	0.98592	0.0638472	4754.34	4643.87	4689.39	3188.59
ENSG00000147676	MAL2	protein_coding	1.74967	0.923262	2.85737	0.760138	0.0168643	2.2173	1.61371	3.3407	0.00252205	0.00024566	0.535634	0.298934	1.01432	0.98592	0.0638693	1673.65	754.356	1568.54	1320.31
ENSG00000187912	CLEC17A	protein_coding	2.04106	0.467359	5.53977	0.952537	0.176236	0.43495	0.0752788	1.12073	0.164562	0.089567	0.243799	0.0529166	2.40852	0.98592	0.0638828	27.4473	63.0673	13.727	128.471
ENSG00000179041	RRS1	protein_coding	1.07608	0.705078	1.5038	0.958907	0.597275	1.5867	1.29335	2.18619	0.00301254	0.000320891	0.691501	0.453075	1.1565	0.98592	0.0639182	299.253	188.201	221.507	201.689
ENSG00000144848	ATG3	protein_coding	1.16906	0.902901	1.4004	0.952537	0.125812	1.2267	1.00994	1.53738	0.0738751	0.0306325	0.762231	0.585158	0.980272	0.98592	0.0639837	500.876	408.571	446.434	477.711
ENSG00000167965	MLST8	protein_coding	1.09863	0.934798	1.34971	0.952537	0.287723	1.23334	1.05161	1.47887	0.0336988	0.0103713	0.790555	0.607588	1.01485	0.98592	0.0640304	413.275	333.937	356.83	367.543
ENSG00000205978	NYNRIN	protein_coding	0.917267	0.739187	1.16451	0.956246	0.538632	1.39173	1.09567	1.89066	0.03543	0.0111529	0.687788	0.456353	0.978069	0.98592	0.0640612	2810.44	2018.86	1773.08	1852.08
ENSG00000116698	SMG7	protein_coding	1.12033	0.990464	1.27013	0.947011	0.0867749	1.3317	1.20025	1.5573	0.00015186	3.15532e-06	0.838222	0.700226	0.999033	0.98592	0.0641623	1959.64	1468.59	1837.43	1645.82
ENSG00000107404	DVL1	protein_coding	1.10528	0.881007	1.45571	0.952537	0.473303	1.46471	0.979679	2.11793	0.0144487	0.00318861	0.689728	0.444397	1.08438	0.98592	0.0643422	1247.32	849.488	948.162	939.752
ENSG00000091986	CCDC80	protein_coding	0.616798	0.244316	1.42631	0.952537	0.190995	0.155189	0.070347	0.400617	9.9745e-06	5.53965e-08	2.67469	0.387451	7.96025	0.98592	0.0644384	373.76	2408.62	616.884	1485.65
ENSG00000104522	GFUS	protein_coding	1.25603	1.01894	1.59098	0.939548	0.0655718	2.03086	1.6273	2.546	3.68406e-07	6.3698e-10	0.719918	0.507293	0.993088	0.98592	0.0644432	710.66	348.963	640.788	438.483
ENSG00000165644	COMTD1	protein_coding	1.28611	0.927316	1.81483	0.948753	0.0983036	1.49733	1.15471	1.98892	0.0174236	0.00414273	0.668037	0.438214	1.04325	0.98592	0.0644509	156.576	104.31	133.469	134.979
ENSG00000164690	SHH	protein_coding	0.766546	0.542986	0.975887	0.952537	0.187875	0.698717	0.517602	0.944206	0.114798	0.0555944	1.71116	1.09608	2.82094	0.98592	0.0645326	2189.99	3133.58	2872.18	2401.82
ENSG00000136848	DAB2IP	protein_coding	0.888195	0.772483	1.02178	0.952537	0.217583	0.941767	0.81849	1.12789	0.609502	0.501084	1.29133	0.985414	1.67982	0.98592	0.0646315	2570.47	2728.22	2946.95	2423.03
ENSG00000056998	GYG2	protein_coding	0.918081	0.577996	1.40406	0.974065	0.742909	0.922002	0.489964	1.54145	0.806955	0.73636	1.99451	0.894557	4.09113	0.98592	0.064678	51.2089	56.2329	94.1291	51.1332
ENSG00000118513	MYB	protein_coding	1.00171	0.60807	1.72118	0.999274	0.994815	1.06028	0.511043	2.36131	0.864398	0.810277	0.496583	0.187946	1.33797	0.98592	0.0647471	81.6324	78.2909	40.7449	77.805
ENSG00000121210	TMEM131L	protein_coding	1.72684	0.807686	3.45334	0.890476	0.0375223	0.639523	0.312377	1.25135	0.13146	0.0667151	0.49731	0.218464	1.36391	0.98592	0.0647663	274.343	429.107	235.658	741.347
ENSG00000063176	SPHK2	protein_coding	0.887293	0.727945	1.08707	0.952537	0.287599	1.04475	0.835609	1.27158	0.757776	0.674042	1.34741	1.03631	1.93202	0.98592	0.0647914	439.244	420.432	525.538	373.625
ENSG00000196976	LAGE3	protein_coding	1.16011	0.802551	1.59394	0.952537	0.330443	1.29257	1.05945	1.60105	0.134342	0.0686352	0.66802	0.427989	1.12348	0.98592	0.0649846	92.7961	72.1866	71.935	83.4663
ENSG00000059804	SLC2A3	protein_coding	1.30305	0.667249	2.42564	0.952537	0.339686	0.713597	0.385926	1.24747	0.291344	0.189665	0.478787	0.229449	1.19241	0.98592	0.0650885	292.128	409.394	182.334	533.615
ENSG00000198168	SVIP	protein_coding	1.2545	0.855481	1.69586	0.952537	0.114832	1.14716	0.873723	1.51917	0.416434	0.303129	0.682893	0.439926	1.09084	0.98592	0.0651038	339.53	296.169	291.13	371.203
ENSG00000001626	CFTR	protein_coding	1.22995	0.22544	5.15373	0.974065	0.742566	0.5313	0.051853	1.86325	0.391215	0.279498	0.187151	0.0237582	2.63527	0.98592	0.0651112	71.9841	135.517	16.6318	166.445
ENSG00000103253	HAGHL	protein_coding	1.44105	0.862432	2.45733	0.948753	0.0924746	1.09707	0.742192	1.6093	0.735157	0.64568	0.562185	0.334555	1.08622	0.98592	0.0651144	60.5851	55.2768	48.3311	79.0565
ENSG00000119777	TMEM214	protein_coding	1.13086	0.974552	1.28808	0.952537	0.134571	1.35882	1.16914	1.61471	0.000951237	5.64682e-05	0.804342	0.664941	1.03178	0.98592	0.0652221	1203.54	884.5	1093.57	1002.62
ENSG00000203734	ECT2L	protein_coding	0.600086	0.314503	0.70666	0.942163	0.083173	0.28809	0.126838	0.309041	0.000225361	6.04499e-06	2.19427	1.53174	5.80459	0.98592	0.065594	10.6621	37.8042	14.225	22.2398
ENSG00000176853	FAM91A1	protein_coding	1.24486	1.00438	1.60682	0.863813	0.027568	1.28295	1.14841	1.52065	0.024973	0.00685753	0.768705	0.579351	0.981548	0.98592	0.0656988	1057.31	823.486	1012.32	1026.57
ENSG00000054967	RELT	protein_coding	1.70146	0.918158	3.13617	0.92312	0.0433926	0.709043	0.43493	1.27544	0.254588	0.159205	0.497894	0.231685	1.2117	0.98592	0.0657017	258.386	364.533	218.801	620.232
ENSG00000146453	PNLDC1	protein_coding	0.431252	0.206619	0.746542	0.699377	0.0125321	0.287997	0.110877	0.460757	0.0010704	6.78601e-05	2.44892	0.940703	6.09364	0.98592	0.0657336	11.7108	40.3437	12.2419	17.0611
ENSG00000140259	MFAP1	protein_coding	1.17766	0.754175	1.79118	0.952537	0.344824	1.12561	0.804846	1.54898	0.572415	0.461155	0.632342	0.344558	1.22487	0.98592	0.0658137	726.076	645.76	540.554	759.903
ENSG00000164532	TBX20	protein_coding	0.68002	0.332953	1.20596	0.952537	0.305788	0.533896	0.258286	1.05118	0.139882	0.0723011	2.70753	1.09521	7.0442	0.98592	0.0658925	37.2184	70.038	68.6785	47.3485
ENSG00000197444	OGDHL	protein_coding	0.605298	0.249186	1.5141	0.952537	0.134161	0.431124	0.207857	0.835188	0.0248741	0.00680854	2.42748	0.631284	8.4476	0.98592	0.0660144	64.1151	148.617	94.0066	89.646
ENSG00000173559	NABP1	protein_coding	1.25077	0.922108	1.68748	0.952537	0.165345	0.976936	0.727595	1.2644	0.914107	0.876079	0.65262	0.415789	1.07387	0.98592	0.0660325	891.612	913.011	727.836	1142.64
ENSG00000198756	COLGALT2	protein_coding	0.827776	0.540305	1.11151	0.955791	0.532955	0.557096	0.269346	0.924215	0.0857408	0.037538	0.44755	0.187715	1.19644	0.98592	0.0660466	104.075	186.949	38.7666	154.638
ENSG00000116161	CACYBP	protein_coding	1.32729	0.760567	2.08976	0.948753	0.101399	1.28816	0.994811	1.67661	0.198002	0.114231	0.633107	0.365757	1.25053	0.98592	0.0660556	688.024	534.238	578.156	708.858
ENSG00000104903	LYL1	protein_coding	1.53594	0.598801	2.83818	0.948753	0.105325	0.688293	0.349672	1.28562	0.217472	0.129295	0.495518	0.213058	1.64923	0.98592	0.0660745	70.1011	101.947	53.459	156.561
ENSG00000174564	IL20RB	protein_coding	1.14172	0.682339	1.93933	0.956955	0.582272	1.52261	0.918538	2.4957	0.12041	0.0594103	0.529298	0.205107	1.11948	0.98592	0.0660996	115.752	76.6105	70.077	87.4021
ENSG00000182054	IDH2	protein_coding	1.04763	0.828758	1.27045	0.970108	0.693692	1.47433	1.13732	1.86878	0.00342398	0.000391266	0.73185	0.53419	1.02434	0.98592	0.0661114	1035.37	701.933	793.39	735.197
ENSG00000143256	PFDN2	protein_coding	1.18639	0.69483	1.9237	0.952537	0.306809	1.23873	0.914312	1.70791	0.2643	0.167254	0.642798	0.371086	1.30924	0.98592	0.0661317	300.398	243.068	228.961	287.635
ENSG00000132792	CTNNBL1	protein_coding	1.05194	0.829697	1.31369	0.960069	0.613644	1.11481	0.920775	1.36711	0.351427	0.242202	0.767278	0.584181	1.02588	0.98592	0.066202	692.347	623.032	559.242	654.894
ENSG00000103544	VPS35L	protein_coding	0.998115	0.894718	1.11193	0.9975	0.979721	1.00142	0.866369	1.14494	0.988215	0.983567	1.21627	1.04315	1.47569	0.98592	0.0663437	929.685	927.384	1128.69	926.379
ENSG00000018610	STEEP1	protein_coding	1.22594	0.949689	1.66635	0.88385	0.036471	1.03395	0.901617	1.258	0.787326	0.711547	0.77351	0.546034	1.03358	0.98592	0.0664612	328.785	318.254	311.313	393.39
ENSG00000142864	SERBP1	protein_coding	1.14917	0.838086	1.45626	0.952537	0.240833	1.29148	1.06844	1.61869	0.0540846	0.0200081	0.73118	0.510489	1.06085	0.98592	0.0664794	3644.64	2821.26	3061.56	3241.51
ENSG00000164603	BMT2	protein_coding	1.10216	0.838214	1.33951	0.952537	0.37648	1.05453	0.854652	1.27816	0.698987	0.602303	0.748205	0.571432	1.01866	0.98592	0.0665115	328.681	311.856	270.904	344.308
ENSG00000147166	ITGB1BP2	protein_coding	0.619209	0.381898	0.920783	0.814375	0.0218464	0.537663	0.336467	0.866959	0.00785551	0.00133806	1.73614	0.96429	3.26446	0.98592	0.0665391	48.5082	90.3624	52.0886	55.6534
ENSG00000081059	TCF7	protein_coding	1.03572	0.589005	1.74531	0.987689	0.870297	0.727723	0.428496	1.24023	0.193734	0.11099	0.566649	0.26467	1.19009	0.98592	0.0665477	290.076	398.87	170.418	413.258
ENSG00000012660	ELOVL5	protein_coding	1.18166	0.888474	1.62556	0.952537	0.265647	1.17338	0.840066	1.60489	0.359884	0.25018	0.673167	0.42215	1.02576	0.98592	0.0665646	532.174	454.287	423.785	536.702
ENSG00000135521	LTV1	protein_coding	1.04248	0.818544	1.36151	0.974711	0.752917	1.2456	0.918473	1.69512	0.139663	0.0721364	0.706337	0.503659	1.01162	0.98592	0.0667233	183.048	146.379	133.458	152.229
ENSG00000134057	CCNB1	protein_coding	1.19432	0.808086	1.74869	0.952537	0.33241	1.98797	1.38783	2.80504	0.000867025	4.96173e-05	0.617936	0.365632	0.991385	0.98592	0.0668186	195.038	99.3261	143.829	117.282
ENSG00000121774	KHDRBS1	protein_coding	1.0965	0.873407	1.38335	0.952537	0.32706	1.5651	1.3699	1.81505	3.03131e-05	2.73177e-07	0.780539	0.5975	1.03723	0.98592	0.0668207	2421.71	1545.34	2071.01	1694.46
ENSG00000072501	SMC1A	protein_coding	1.30676	0.959514	1.91087	0.877683	0.0308185	0.986073	0.792257	1.28659	0.932855	0.902894	0.721232	0.47881	1.01808	0.98592	0.0668849	2320.44	2354.02	2186.3	3075.53
ENSG00000138081	FBXO11	protein_coding	1.13316	0.979107	1.3097	0.939548	0.0697756	1.07555	0.944768	1.22528	0.364219	0.25448	0.833933	0.695019	0.991935	0.98592	0.0669801	1658.79	1540.15	1566.79	1747.15
ENSG00000110031	LPXN	protein_coding	1.29555	0.886102	1.87383	0.952537	0.167869	1.35361	0.846264	2.01619	0.153903	0.0820156	0.609931	0.357315	1.13174	0.98592	0.0671406	367.266	271.555	290.281	352.186
ENSG00000158050	DUSP2	protein_coding	0.614099	0.36893	1.01146	0.914764	0.0405955	0.645698	0.386346	1.03798	0.102599	0.0476819	1.8729	0.812033	4.2352	0.98592	0.0671533	1524.9	2360.78	1753.37	1450.11
ENSG00000139154	AEBP2	protein_coding	1.0112	0.579835	1.78089	0.99524	0.954348	0.680503	0.469742	1.05436	0.0780769	0.0330086	0.598809	0.30897	1.14485	0.98592	0.0672012	1503.87	2210.18	910.44	2234.96
ENSG00000142409	ZNF787	protein_coding	1.13066	0.903684	1.42141	0.952537	0.236467	1.175	0.974192	1.45484	0.169707	0.0932739	0.761311	0.551438	0.985041	0.98592	0.0672885	491.635	417.962	421.856	472.584
ENSG00000009954	BAZ1B	protein_coding	1.12497	0.934472	1.4114	0.952537	0.189076	1.15122	0.992363	1.4127	0.165735	0.0903805	0.789723	0.624782	1.02965	0.98592	0.0672974	3083.95	2677.31	2736.66	3011.59
ENSG00000224578	HNRNPA1L3	protein_coding	0.995249	0.534325	1.70379	0.998116	0.984589	0.832027	0.495246	1.44607	0.533441	0.420676	0.521116	0.222234	1.00495	0.98592	0.0673008	30.3863	37.1598	15.6687	36.1437
ENSG00000164190	NIPBL	protein_coding	1.12738	0.979099	1.28226	0.933666	0.0589114	1.11348	0.99855	1.27047	0.133142	0.0678545	0.846172	0.693505	0.998713	0.98592	0.0673886	3861.09	3465.97	3683.61	3908.34
ENSG00000085982	USP40	protein_coding	1.01759	0.880733	1.13943	0.980056	0.803671	0.948446	0.846955	1.09722	0.52916	0.415543	1.20251	1.00682	1.44483	0.98592	0.0673957	1588.86	1672.96	1945.12	1704.25
ENSG00000167962	ZNF598	protein_coding	1.0777	0.751982	1.58085	0.968663	0.660273	1.32599	0.85314	2.05274	0.14241	0.0739357	0.638849	0.381916	1.17132	0.98592	0.0674171	1180.24	888.571	810.606	957.821
ENSG00000176273	SLC35G1	protein_coding	0.889011	0.629289	1.17465	0.952537	0.435695	0.831758	0.675032	1.07168	0.287464	0.186311	1.48423	1.04095	2.26718	0.98592	0.0674558	58.3689	71.6426	77.8426	61.9853
ENSG00000122779	TRIM24	protein_coding	1.13439	0.845693	1.51482	0.952537	0.328345	1.70174	1.3292	2.17684	0.000288681	8.75754e-06	0.71229	0.48519	1.0707	0.98592	0.0674562	1539.69	904.061	1243.9	1025.64
ENSG00000184357	H1-5	protein_coding	1.79209	0.762726	3.72849	0.92312	0.0454315	3.28389	1.66601	6.52415	0.000331215	1.0985e-05	0.464426	0.1937	1.15048	0.98592	0.0674741	742.792	226.079	617.8	405.038
ENSG00000116560	SFPQ	protein_coding	1.09464	0.896557	1.33168	0.952537	0.353949	1.02973	0.871645	1.28735	0.814572	0.746158	0.773559	0.586695	0.978723	0.98592	0.0674791	8047.41	7813.23	6812.63	8553.74
ENSG00000135929	CYP27A1	protein_coding	0.81963	0.612253	1.08675	0.952537	0.415145	0.612721	0.407625	0.940756	0.0736698	0.0305237	1.90078	0.7644	4.06916	0.98592	0.0675023	263.166	429.573	410.159	351.975
ENSG00000154781	CCDC174	protein_coding	1.11196	0.962301	1.28753	0.952537	0.200171	1.13117	0.98588	1.32227	0.189731	0.108166	0.804559	0.64394	1.01456	0.98592	0.0676288	620.896	547.065	552.935	608.283
ENSG00000254087	LYN	protein_coding	1.36806	0.844279	2.30012	0.952537	0.117647	1.19718	0.76155	1.93328	0.447415	0.332713	0.59065	0.290167	1.16027	0.98592	0.0677275	494.391	413.684	399.322	565.907
ENSG00000108349	CASC3	protein_coding	1.10835	0.864257	1.49113	0.952537	0.336664	1.03538	0.865586	1.2802	0.799573	0.726302	0.754666	0.532538	1.03932	0.98592	0.0677571	2182.11	2107.51	1824.54	2337.26
ENSG00000107560	RAB11FIP2	protein_coding	0.909637	0.706093	1.13569	0.952537	0.463587	0.742881	0.60918	0.915057	0.0398965	0.0131372	1.40431	0.915255	2.30916	0.98592	0.0677808	530.831	714.164	677.899	649.402
ENSG00000141034	GID4	protein_coding	0.880616	0.671278	1.08067	0.952537	0.273901	0.921672	0.761861	1.13571	0.559887	0.447974	1.35554	0.99177	1.82416	0.98592	0.0680733	235.51	254.957	281.436	223.875
ENSG00000171314	PGAM1	protein_coding	1.23018	0.756177	1.8165	0.952537	0.303462	2.74282	1.88618	3.7889	1.1127e-05	6.47121e-08	0.589605	0.360533	1.09159	0.98592	0.0681209	1704.08	620.78	1235.82	763.626
ENSG00000130749	ZC3H4	protein_coding	1.09359	0.91681	1.34341	0.952537	0.277745	1.10815	0.962539	1.28208	0.278668	0.179077	0.80551	0.646991	1.02703	0.98592	0.0681645	1875.56	1691.6	1649.24	1850.74
ENSG00000175785	PRIMA1	protein_coding	0.675402	0.348786	1.18697	0.952537	0.230493	0.287638	0.15546	0.486467	0.000782436	4.19382e-05	2.36392	0.599802	6.34512	0.98592	0.0681646	40.1855	140.199	64.3101	94.3541
ENSG00000126261	UBA2	protein_coding	1.13576	0.883061	1.4151	0.952537	0.186678	1.22615	1.04585	1.41613	0.059194	0.0225381	0.77666	0.584132	1.01622	0.98592	0.0683032	1282.23	1046.44	1131.37	1187.88
ENSG00000132467	UTP3	protein_coding	1.00996	0.847958	1.23098	0.993871	0.920955	1.15392	0.970396	1.39414	0.207394	0.121463	0.769835	0.586187	0.99403	0.98592	0.0683075	491.159	425.129	380.617	429.191
ENSG00000179526	SHARPIN	protein_coding	1.14637	0.957398	1.39682	0.952537	0.108967	1.29498	1.11863	1.54678	0.00664462	0.00104747	0.800176	0.615148	1.08634	0.98592	0.068315	576.975	444.05	526.612	509.857
ENSG00000136514	RTP4	protein_coding	1.79898	0.899205	2.94423	0.481104	0.00443647	2.29076	1.75546	3.01426	0.000392657	1.44629e-05	0.583476	0.318513	1.22578	0.98592	0.0684235	144.045	62.5215	150.964	112.439
ENSG00000181218	H2AC25	protein_coding	1.26961	0.66263	1.97963	0.952537	0.276793	2.18261	1.61826	2.95982	0.00154962	0.000118734	0.563916	0.297872	1.11742	0.98592	0.0684481	125.792	57.3948	89.8013	72.8899
ENSG00000173947	PIFO	protein_coding	0.740749	0.388855	1.15082	0.952537	0.236089	0.855071	0.588399	1.26729	0.612945	0.504667	0.514382	0.259939	1.12637	0.98592	0.0685243	154.394	180.505	58.9349	133.498
ENSG00000169683	LRRC45	protein_coding	1.2153	0.920377	1.65542	0.952537	0.179341	1.3178	0.919712	1.94086	0.0904066	0.0403386	0.683651	0.430797	1.11876	0.98592	0.0685263	453.025	342.971	374.52	416.805
ENSG00000167461	RAB8A	protein_coding	1.07223	0.870642	1.26606	0.952537	0.402714	1.2879	1.14004	1.4941	0.00663828	0.00104551	0.80404	0.63683	1.06076	0.98592	0.0685354	1032.71	800.048	889.156	857.85
ENSG00000198643	FAM3D	protein_coding	1.60849	0.408187	3.9419	0.952537	0.140543	2.36181	1.23473	4.76583	0.0171735	0.00406078	0.429725	0.138549	1.98748	0.98592	0.0686975	436.828	184.869	301.822	297.405
ENSG00000149503	INCENP	protein_coding	1.13731	0.620439	2.1373	0.954967	0.515556	0.890543	0.574753	1.46598	0.633804	0.527738	0.595409	0.325545	1.14905	0.98592	0.068745	615.982	692.387	416.671	786.966
ENSG00000136928	GABBR2	protein_coding	0.774731	0.402795	1.34982	0.952537	0.471583	0.412334	0.251507	0.664786	0.025608	0.00709768	2.53125	0.937882	7.1429	0.98592	0.0688229	94.9287	230.301	186.112	178.108
ENSG00000188021	UBQLN2	protein_coding	1.24746	0.808145	1.79466	0.952537	0.205891	2.26962	1.6175	3.12781	3.98729e-05	4.2409e-07	0.632916	0.386681	1.1871	0.98592	0.0688302	1251.21	550.323	987.284	686.744
ENSG00000161202	DVL3	protein_coding	1.18225	0.979066	1.46858	0.933666	0.0524913	1.16664	1.01331	1.36687	0.112789	0.0542552	0.797747	0.62839	0.98361	0.98592	0.068902	2353.82	2017.21	2218.49	2386.21
ENSG00000172215	CXCR6	protein_coding	0.963629	0.643963	1.42562	0.988578	0.877501	0.415949	0.259609	0.62413	0.00130666	9.13995e-05	1.8784	0.980053	4.23884	0.98592	0.0689288	23.4785	57.1712	42.9154	54.7024
ENSG00000132485	ZRANB2	protein_coding	1.17848	0.982614	1.40829	0.948753	0.0963903	1.03094	0.850891	1.26623	0.80967	0.739462	0.772195	0.594128	1.02618	0.98592	0.0689333	1511.66	1465.82	1375.12	1727.65
ENSG00000081377	CDC14B	protein_coding	0.82012	0.642867	0.993036	0.945885	0.0858161	0.705482	0.578215	0.882264	0.00692684	0.00111891	1.35262	0.986558	1.94944	0.98592	0.0690205	876.998	1242.9	973.969	1018.97
ENSG00000128591	FLNC	protein_coding	0.337168	0.122551	1.15061	0.769775	0.0184988	0.129776	0.0167839	0.63528	0.000108881	1.85817e-06	3.3469	0.424962	29.5557	0.98592	0.0690596	626.416	4824.54	706.693	1626.52
ENSG00000112773	TENT5A	protein_coding	1.11006	0.744768	1.5598	0.952537	0.503663	0.827613	0.643576	1.17489	0.293417	0.191491	0.664539	0.451996	0.974939	0.98592	0.0690719	579.643	700.284	427.629	777.793
ENSG00000147457	CHMP7	protein_coding	1.28547	0.978834	1.74738	0.841524	0.0257493	1.05145	0.874655	1.27359	0.722909	0.631021	0.744985	0.552126	1.06008	0.98592	0.0691875	702.72	668.92	672.635	861.197
ENSG00000140749	IGSF6	protein_coding	1.84613	0.727795	3.90573	0.646867	0.00976068	0.576989	0.363625	0.949965	0.0391912	0.0128153	0.536887	0.242879	1.77816	0.98592	0.0692605	55.7017	96.7911	55.2062	179.518
ENSG00000198858	R3HDM4	protein_coding	1.16146	0.927492	1.51973	0.952537	0.161662	1.50004	1.23008	1.82872	0.000789929	4.27123e-05	0.75639	0.546892	1.00506	0.98592	0.0692789	932.603	620.951	817.849	722.375
ENSG00000104886	PLEKHJ1	protein_coding	1.09076	0.870422	1.34729	0.952537	0.325108	1.45622	1.25953	1.72797	0.000180079	4.10924e-06	0.794649	0.623955	1.01363	0.98592	0.0693467	545.564	375.623	473.061	410.92
ENSG00000160799	CCDC12	protein_coding	1.02962	0.830815	1.37004	0.976694	0.787419	0.927629	0.749251	1.14442	0.565493	0.454119	0.753673	0.557994	0.958565	0.98592	0.0694177	673.518	726.596	521.54	747.843
ENSG00000111344	RASAL1	protein_coding	2.18094	0.606833	5.51203	0.877683	0.031035	0.638047	0.291458	1.2423	0.28128	0.181286	0.388205	0.131581	1.81035	0.98592	0.0694722	48.7981	77.0244	41.3224	167.554
ENSG00000204536	CCHCR1	protein_coding	0.980041	0.655629	1.44882	0.991995	0.906062	0.803444	0.54213	1.16693	0.264334	0.167303	0.640033	0.394135	1.12623	0.98592	0.0696623	640.121	795.564	400.938	780.212
ENSG00000171320	ESCO2	protein_coding	1.40474	0.780034	2.63539	0.952537	0.202309	1.95076	1.28443	3.49187	0.0244175	0.00662699	0.500793	0.25844	0.897711	0.98592	0.069665	46.2816	24.4285	32.4651	33.2661
ENSG00000115216	NRBP1	protein_coding	1.04276	0.888298	1.27317	0.956955	0.56421	1.04004	0.929115	1.20983	0.661112	0.55976	0.827433	0.648229	1.02931	0.98592	0.0697099	1340.76	1290.82	1156.36	1345.26
ENSG00000131981	LGALS3	protein_coding	0.938805	0.65588	1.28659	0.972552	0.725866	1.16938	0.864465	1.64281	0.463718	0.348918	0.624915	0.367987	0.992162	0.98592	0.0697362	1778.42	1520.11	1043.19	1427.16
ENSG00000138495	COX17	protein_coding	1.19444	0.785609	1.6745	0.952537	0.217211	1.17955	0.864488	1.65068	0.321494	0.215778	0.687406	0.447905	1.12957	0.98592	0.0700638	231.312	196.192	190.022	234.338
ENSG00000077312	SNRPA	protein_coding	1.13857	0.9426	1.3942	0.952537	0.194954	1.61815	1.31726	2.02383	2.41773e-05	2.01414e-07	0.771047	0.603788	1.02278	0.98592	0.0701482	553.86	339.344	483.585	386.851
ENSG00000185189	NRBP2	protein_coding	1.17846	0.812968	1.75254	0.952537	0.388102	1.13241	0.67304	1.79817	0.591522	0.481065	0.609165	0.37076	1.23588	0.98592	0.0702902	982.817	866.557	704.254	1021.56
ENSG00000172728	FUT10	protein_coding	1.03607	0.912691	1.19608	0.968663	0.659868	0.867704	0.779579	1.00307	0.117022	0.0570554	1.23242	1.00207	1.5237	0.98592	0.0703232	284.047	326.706	363.001	338.077
ENSG00000130706	ADRM1	protein_coding	1.05521	0.881089	1.27126	0.956955	0.564859	1.64746	1.41043	2.04711	2.25008e-06	7.54775e-09	0.784593	0.609435	1.0416	0.98592	0.0703247	1011.07	613.178	834.814	646.171
ENSG00000185862	EVI2B	protein_coding	1.13498	0.683131	1.91006	0.968971	0.685419	0.82496	0.237062	1.7739	0.614867	0.507009	0.442443	0.184432	1.7645	0.98592	0.0703587	64.9375	78.7534	32.6255	89.5948
ENSG00000160410	SHKBP1	protein_coding	1.22499	0.986185	1.54075	0.939548	0.0705809	1.6437	1.28652	2.03257	0.000105034	1.75985e-06	0.746958	0.557997	1.04404	0.98592	0.0704255	917.977	557.238	837.9	684.184
ENSG00000146833	TRIM4	protein_coding	1.03928	0.875382	1.19493	0.964514	0.642743	1.1829	1.05932	1.34947	0.0710901	0.0290182	0.805762	0.651621	1.04458	0.98592	0.0704285	1019.92	859.692	851.684	893.915
ENSG00000147481	SNTG1	protein_coding	1.68752	0.466185	4.53211	0.952537	0.151761	3.9932	1.9224	7.91414	0.000789804	4.25643e-05	0.387289	0.0978442	1.95608	0.98592	0.0705042	233.48	58.829	152.74	98.6624
ENSG00000176171	BNIP3	protein_coding	1.18721	0.893092	1.58771	0.952537	0.387458	1.26666	0.74725	2.24643	0.302609	0.199057	0.596628	0.318002	1.23788	0.98592	0.0705531	254.134	200.83	179.998	238.442
ENSG00000106462	EZH2	protein_coding	1.37474	0.885768	2.1792	0.942163	0.0838608	1.45246	0.947391	2.26777	0.0706176	0.0287598	0.619628	0.36606	1.13673	0.98592	0.0705745	322.044	222.297	274.231	305.542
ENSG00000126821	SGPP1	protein_coding	1.29396	0.910849	1.75655	0.952537	0.12619	0.843345	0.624746	1.17541	0.38765	0.276164	0.644841	0.407633	1.00762	0.98592	0.070592	124.671	147.743	103.853	191.697
ENSG00000157429	ZNF19	protein_coding	0.830429	0.653615	1.02271	0.939548	0.0649938	0.837793	0.706973	1.0435	0.116168	0.0565135	1.29762	0.994396	1.75996	0.98592	0.0706151	122.891	149.265	132.712	121.302
ENSG00000105486	LIG1	protein_coding	1.12383	0.794652	1.54035	0.952537	0.466074	1.08746	0.735102	1.48989	0.672592	0.57251	0.659213	0.420753	1.13381	0.98592	0.0706599	1402.04	1288.51	1037.63	1448.04
ENSG00000165449	SLC16A9	protein_coding	1.61232	0.67386	2.7992	0.945885	0.0852885	2.1946	1.23953	3.3927	0.0112208	0.00223252	0.486786	0.224712	1.42682	0.98592	0.07066	101.692	46.6854	79.8206	74.5255
ENSG00000153767	GTF2E1	protein_coding	1.16417	0.946257	1.32559	0.879579	0.0349904	1.24814	1.11832	1.40123	0.00575935	0.000840698	0.830589	0.68593	1.03645	0.98592	0.0707262	219.59	174.174	210.419	203.529
ENSG00000119535	CSF3R	protein_coding	1.66454	0.651218	3.96886	0.948753	0.103717	0.641811	0.203502	1.56725	0.214448	0.127078	0.44269	0.126795	2.35257	0.98592	0.0707741	272.4	424.326	200.702	706.39
ENSG00000005007	UPF1	protein_coding	1.09534	0.929008	1.36983	0.952537	0.304556	1.20007	1.01509	1.41896	0.0667739	0.0266006	0.794063	0.634166	1.00012	0.98592	0.0707802	3253.94	2710.49	2827.96	2970
ENSG00000136770	DNAJC1	protein_coding	1.18544	0.899987	1.6777	0.952537	0.194892	1.03956	0.73856	1.41094	0.817502	0.749897	0.710959	0.471547	1.06372	0.98592	0.0707982	535.654	514.838	449.869	610.422
ENSG00000118503	TNFAIP3	protein_coding	1.43121	0.775927	2.59935	0.952537	0.160025	0.813457	0.479097	1.39212	0.498283	0.383202	0.514956	0.247122	1.08099	0.98592	0.0708302	883.844	1086.64	651.268	1555.45
ENSG00000103653	CSK	protein_coding	1.23931	0.905709	1.82647	0.939548	0.0721508	1.28387	1.03555	1.59327	0.061954	0.0239331	0.733611	0.492368	1.07478	0.98592	0.0711225	1280.53	997.08	1163.98	1237.76
ENSG00000176387	HSD11B2	protein_coding	1.56042	0.601605	3.54519	0.942163	0.0811694	0.68406	0.453449	1.03585	0.191629	0.10951	0.514807	0.197548	1.35004	0.98592	0.0711761	57.2979	83.9109	46.2137	130.768
ENSG00000132432	SEC61G	protein_coding	1.26517	0.738405	1.93792	0.952537	0.243709	1.43195	0.909764	2.26298	0.113644	0.0548451	0.592531	0.342349	1.10574	0.98592	0.0711852	228.519	159.367	171.282	201.739
ENSG00000109881	CCDC34	protein_coding	1.11186	0.7557	1.46861	0.952537	0.49247	1.17136	0.858046	1.64282	0.379384	0.268706	0.670034	0.409469	1.17445	0.98592	0.0711854	155.597	132.357	115.453	146.698
ENSG00000080986	NDC80	protein_coding	1.34789	0.815047	2.50404	0.952537	0.203322	1.84223	1.03958	3.10596	0.0194521	0.00485641	0.545328	0.265737	1.00761	0.98592	0.0712901	77.5536	43.1185	57.0337	57.1578
ENSG00000165288	BRWD3	protein_coding	1.16077	1.03924	1.31843	0.768014	0.0179787	1.12905	1.02317	1.31693	0.0859414	0.0376438	0.849368	0.69389	1.00123	0.98592	0.0713379	1301.12	1152.26	1283.39	1338.45
ENSG00000179299	NSUN7	protein_coding	0.93733	0.697338	1.20646	0.962786	0.634671	0.837734	0.638818	1.0149	0.256129	0.160567	1.42286	1.02869	2.094	0.985996	0.0713951	178.608	212.867	237.632	198.744
ENSG00000127948	POR	protein_coding	1.03508	0.884226	1.22376	0.972591	0.734461	1.69711	1.40678	2.1063	4.62228e-06	1.93745e-08	0.768515	0.575952	1.00581	0.986129	0.071508	1638.42	964.087	1302.03	998.08
ENSG00000123595	RAB9A	protein_coding	1.10668	0.788203	1.4331	0.952537	0.476876	1.10765	0.857583	1.47317	0.550654	0.438596	0.691504	0.46609	1.03937	0.987569	0.0717317	229.826	207.689	175.879	229.884
ENSG00000163781	TOPBP1	protein_coding	1.20788	1.03527	1.40165	0.628539	0.00919187	1.24054	1.07745	1.4285	0.00780942	0.00132694	0.829115	0.678755	1.00364	0.987569	0.071734	774.437	622.83	774.099	753.524
ENSG00000265241	RBM8A	protein_coding	1.2691	1.01349	1.61671	0.647615	0.0100098	1.25018	1.1008	1.44996	0.0310024	0.00922146	0.787147	0.564004	1.01969	0.987569	0.071803	700.153	560.014	698.952	710.541
ENSG00000143702	CEP170	protein_coding	1.20476	0.979224	1.46805	0.933666	0.0539805	0.830201	0.704425	0.968614	0.0865045	0.0380519	0.77846	0.594615	1.02934	0.987569	0.0718709	576.935	694.309	540.99	838.071
ENSG00000074855	ANO8	protein_coding	1.40861	0.892155	2.12372	0.939548	0.0668386	1.40465	0.835245	2.23098	0.106457	0.0500156	0.616281	0.356697	1.23818	0.987569	0.0718712	550.549	390.798	475.81	551.048
ENSG00000164889	SLC4A2	protein_coding	1.06733	0.897432	1.2935	0.956955	0.555276	1.38857	1.11331	1.71374	0.00788294	0.00134769	0.751397	0.568982	1.03254	0.98851	0.0720435	1509.15	1085.91	1208.42	1159.89
ENSG00000159259	CHAF1B	protein_coding	1.06952	0.77727	1.45801	0.968663	0.676678	1.12446	0.779796	1.57984	0.543684	0.431521	0.659374	0.431504	1.00802	0.98851	0.0721102	122.889	108.909	85.2961	115.782
ENSG00000064205	CCN5	protein_coding	0.956359	0.411528	2.20531	0.993865	0.919721	0.242252	0.107139	0.493207	0.00450518	0.000591295	3.15259	0.184452	14.3785	0.98851	0.0721226	13.7433	56.9758	41.418	54.1185
ENSG00000198399	ITSN2	protein_coding	1.2063	1.00232	1.48888	0.933666	0.0573797	1.13526	0.989197	1.32412	0.262594	0.165817	0.774617	0.57907	1.04984	0.98851	0.0721612	3055.67	2690.95	2854.22	3247.37
ENSG00000183549	ACSM5	protein_coding	0.520822	0.252276	0.633729	0.939548	0.0643611	0.265077	0.17155	0.244782	0.000909791	5.31028e-05	2.50094	2.07172	5.13011	0.98961	0.0723826	9.06435	34.1669	11.7911	17.4222
ENSG00000151532	VTI1A	protein_coding	1.24021	0.935312	1.65288	0.941037	0.0767249	1.00301	0.781703	1.31383	0.984679	0.978746	0.730253	0.503264	1.05303	0.990206	0.0724782	848.292	843.053	765.585	1047.17
ENSG00000121067	SPOP	protein_coding	0.921747	0.798998	1.04239	0.952537	0.224483	0.811548	0.685836	0.93849	0.00548307	0.000779675	1.18892	1.01321	1.40721	0.99077	0.0726459	703.394	868.755	772.888	799.985
ENSG00000159128	IFNGR2	protein_coding	1.21463	0.934517	1.60992	0.952537	0.12919	1.45735	1.10303	1.92814	0.00856632	0.00152612	0.718577	0.487227	1.03946	0.991541	0.0729837	1202.98	825.663	1049.3	1003.15
ENSG00000136950	ARPC5L	protein_coding	1.06805	0.860131	1.35622	0.960069	0.614876	1.00817	0.779991	1.30357	0.962851	0.946509	0.713554	0.481691	0.983873	0.991541	0.0729988	445.602	443.092	339.678	473.461
ENSG00000171720	HDAC3	protein_coding	1.14628	1.0205	1.29903	0.874216	0.0293889	1.28746	1.15448	1.47153	0.000367748	1.29866e-05	0.851367	0.716595	0.980142	0.991541	0.0731469	743.743	577.702	726.595	665.28
ENSG00000013364	MVP	protein_coding	1.11367	0.90253	1.43581	0.952537	0.435782	1.55663	1.03406	2.25744	0.00430202	0.000553361	0.700294	0.485528	1.07202	0.991541	0.0731534	4058.08	2606.75	3163.55	2903.43
ENSG00000116750	UCHL5	protein_coding	1.18484	0.917562	1.48334	0.939548	0.0639753	1.07179	0.953144	1.26151	0.527682	0.413845	0.790069	0.607694	1.04186	0.991541	0.0732102	401.808	374.832	376.836	444.636
ENSG00000122299	ZC3H7A	protein_coding	1.07946	0.976543	1.20267	0.952537	0.215475	1.02456	0.90733	1.19563	0.75557	0.67127	0.853099	0.699258	0.989126	0.991541	0.0732234	962.334	939.636	887.573	1017.52
ENSG00000135423	GLS2	protein_coding	0.837129	0.643891	1.08654	0.952537	0.233765	0.712421	0.582872	0.93022	0.0421146	0.0141243	1.46792	0.969484	2.39194	0.991541	0.0732519	72.292	102.647	89.2265	84.7336
ENSG00000168876	ANKRD49	protein_coding	1.3391	1.05991	1.64156	0.604916	0.00846031	1.12531	0.93254	1.38376	0.360378	0.250712	0.752038	0.578574	1.00376	0.991541	0.0732676	182.39	162.354	184.46	217.869
ENSG00000118946	PCDH17	protein_coding	1.90841	1.14057	3.04404	0.604916	0.00853637	1.56082	1.13941	2.22924	0.107692	0.0508387	0.531356	0.2531	1.14809	0.991541	0.0733881	138.137	88.9425	140.204	169.542
ENSG00000140832	MARVELD3	protein_coding	1.09539	0.857236	1.3649	0.952537	0.460622	1.52207	1.2212	1.97453	0.00246043	0.000236168	0.728146	0.543409	0.989945	0.991541	0.0734597	415.108	272.409	330.133	299.048
ENSG00000103496	STX4	protein_coding	1.17872	0.938473	1.53367	0.952537	0.147841	1.05575	0.833498	1.37405	0.703032	0.606685	0.746371	0.565842	1.01967	0.991541	0.0735195	818.819	773.566	717.945	912.554
ENSG00000116786	PLEKHM2	protein_coding	1.15583	0.823768	1.67111	0.952537	0.210089	1.09614	0.867143	1.35991	0.50647	0.391728	0.742703	0.509825	1.08697	0.991541	0.0736225	1448.18	1320.9	1241.51	1528.34
ENSG00000133302	SLF1	protein_coding	1.47922	1.24509	1.81002	0.179261	0.000695027	0.985097	0.794654	1.2291	0.923018	0.888682	0.743506	0.556853	1.01677	0.991541	0.0737609	118.394	121.536	131.129	179.525
ENSG00000175634	RPS6KB2	protein_coding	1.09391	0.919114	1.31432	0.952537	0.249482	1.2291	1.09399	1.42631	0.0177057	0.00424067	0.818718	0.674917	1.03886	0.991541	0.073809	696.531	566.048	622.724	621.949
ENSG00000153207	AHCTF1	protein_coding	1.09772	0.924771	1.33237	0.952537	0.20724	1.07657	0.963769	1.24704	0.393549	0.281707	0.826904	0.658795	1.01815	0.991541	0.0738605	1821.49	1691.66	1652.87	1857.54
ENSG00000275126	H4C13	protein_coding	1.67206	0.934528	2.70975	0.92995	0.0505753	2.89983	1.79513	4.59138	0.000353379	1.20533e-05	0.510418	0.250132	1.05675	0.991541	0.0740974	117.719	40.5864	100.358	67.5075
ENSG00000172661	WASHC2C	protein_coding	1.22002	0.973276	1.5348	0.869948	0.028898	1.03782	0.891485	1.22805	0.74655	0.660106	0.791574	0.627112	1.0714	0.991541	0.0742188	987.414	950.877	952.132	1161.82
ENSG00000113282	CLINT1	protein_coding	0.972926	0.789612	1.2011	0.97751	0.792415	1.16174	0.92084	1.44062	0.206932	0.121117	0.765015	0.610996	1.09551	0.991541	0.0742936	2521	2170.56	1876.47	2111.79
ENSG00000277157	H4C4	protein_coding	1.30762	0.734477	2.08911	0.952537	0.281866	2.77712	1.66206	4.1489	0.00031144	9.79063e-06	0.527602	0.283135	1.13634	0.991541	0.0743593	576.401	207.048	397.445	270.915
ENSG00000171848	RRM2	protein_coding	1.33828	0.815134	2.45111	0.952537	0.295126	2.05944	1.21004	3.78874	0.0202497	0.00510964	0.489666	0.259546	0.917867	0.991541	0.0744356	320.677	156.546	210.104	208.764
ENSG00000130349	MTRES1	protein_coding	1.19037	0.986716	1.42796	0.91412	0.040478	1.15344	0.996336	1.3777	0.135459	0.069301	0.80497	0.632119	1.01626	0.991541	0.0745585	199.454	173.357	191.955	207.705
ENSG00000069696	DRD4	protein_coding	0.893266	0.596782	1.42182	0.956955	0.591676	0.752538	0.470649	1.24058	0.236962	0.144491	0.581355	0.328894	1.04222	0.991541	0.0745598	41.9811	54.332	21.2932	48.6945
ENSG00000196091	MYBPC1	protein_coding	0.835212	0.364995	10.8434	0.968465	0.656961	2.46365	1.04171	5.24693	0.0467179	0.0163143	0.353818	0.0215836	6.34622	0.991541	0.0747737	186.244	76.1846	285.333	254.514
ENSG00000198185	ZNF334	protein_coding	0.820017	0.630969	1.0567	0.952537	0.33379	0.635076	0.462517	0.819365	0.0483425	0.0171324	1.6929	1.07105	2.58082	0.991541	0.0747982	370.203	582.97	514.491	478.004
ENSG00000111860	CEP85L	protein_coding	1.03783	0.835987	1.29632	0.982758	0.819203	0.645405	0.47908	0.838724	0.0160066	0.00367583	0.659186	0.425749	0.995287	0.991541	0.0748723	595.828	923.042	407.89	958.498
ENSG00000198604	BAZ1A	protein_coding	1.2234	0.8908	1.67616	0.950751	0.106652	1.24634	0.974847	1.66018	0.117599	0.057477	0.725918	0.497911	1.05026	0.991541	0.0749062	2219.12	1780.35	1969.35	2178.52
ENSG00000278637	H4C1	protein_coding	1.10764	0.629164	1.61907	0.961228	0.627661	2.60319	1.73366	3.90222	6.13724e-05	7.87815e-07	0.585578	0.333187	1.01011	0.991541	0.0749858	103.038	39.2212	66.7606	43.5974
ENSG00000197506	SLC28A3	protein_coding	0.877283	0.504815	1.71254	0.972591	0.734122	0.409946	0.166608	0.883815	0.0390762	0.0127531	2.68575	0.363601	9.34641	0.991541	0.075031	39.7683	96.7664	93.1637	85.0205
ENSG00000183684	ALYREF	protein_coding	1.08097	0.891557	1.31401	0.952537	0.423199	1.53987	1.28748	1.826	9.59502e-05	1.56348e-06	0.780221	0.588185	1.04963	0.991541	0.0750653	567.357	367.676	477.421	397.495
ENSG00000141562	NARF	protein_coding	1.18383	0.942585	1.44317	0.933666	0.057758	1.25701	1.10289	1.46435	0.02139	0.00552738	0.796491	0.616322	1.02239	0.991541	0.0751453	1221.18	972.332	1151.46	1152.83
ENSG00000035499	DEPDC1B	protein_coding	1.23734	0.649396	2.38796	0.956883	0.544278	3.46003	1.51165	9.76547	0.00161673	0.000127231	0.408996	0.131468	1.04731	0.991541	0.0751862	73.841	21.8038	37.3897	26.5586
ENSG00000178445	GLDC	protein_coding	1.06099	0.537017	1.71312	0.989471	0.885718	1.37248	0.293047	3.07403	0.521124	0.407211	0.34828	0.133907	6.99418	0.991541	0.075305	216.215	157.804	217.398	167.468
ENSG00000186074	CD300LF	protein_coding	1.40898	0.652974	2.6375	0.952537	0.251854	0.678051	0.293872	1.49016	0.258985	0.162819	0.463534	0.189032	1.23826	0.991541	0.0753609	28.894	42.8096	18.876	60.2651
ENSG00000056277	ZNF280C	protein_coding	1.1116	0.957152	1.29936	0.952537	0.21466	1.18346	1.00544	1.44085	0.0765698	0.0321588	0.805175	0.647783	0.990928	0.991541	0.07537	193.171	162.204	172.779	181.193
ENSG00000138443	ABI2	protein_coding	1.02151	0.906524	1.14724	0.972552	0.728008	0.950363	0.886116	1.07048	0.484403	0.369279	1.16921	0.990734	1.37906	0.991541	0.0753745	1157.82	1217	1383.22	1242.85
ENSG00000172081	MOB3A	protein_coding	1.22108	0.825755	1.81989	0.952537	0.115408	0.954038	0.785012	1.21033	0.770109	0.689329	0.722838	0.462816	1.15956	0.991541	0.0754741	816.511	855.946	720.534	1046.58
ENSG00000090686	USP48	protein_coding	1.12363	0.913911	1.41366	0.952537	0.156426	0.960293	0.842152	1.07291	0.692951	0.595358	0.810353	0.65253	1.03598	0.991541	0.0756166	1814.59	1890.3	1652.23	2126.18
ENSG00000101361	NOP56	protein_coding	1.16386	1.01009	1.3587	0.942163	0.0801665	1.39619	1.15655	1.68768	0.000663408	3.27081e-05	0.801402	0.629167	1.03412	0.991541	0.0756277	1187.85	849.758	1105.91	989.699
ENSG00000184730	APOBR	protein_coding	0.93967	0.595962	1.54528	0.976694	0.786873	0.900906	0.540533	1.4173	0.718256	0.624991	0.555223	0.319217	1.11224	0.991541	0.0757668	952.078	1056.72	496.321	992.929
ENSG00000125257	ABCC4	protein_coding	0.847062	0.621406	1.09191	0.952537	0.255666	0.757048	0.557864	1.00941	0.0896302	0.0399077	1.45199	1.00047	2.06067	0.991541	0.0759981	2426.17	3204.04	2984.57	2714.29
ENSG00000147592	LACTB2	protein_coding	1.09496	0.608344	1.79176	0.956955	0.588556	1.50298	1.07109	2.09034	0.0293367	0.00856017	0.652709	0.385876	1.20815	0.991541	0.0760885	151.254	100.338	108.038	109.765
ENSG00000178951	ZBTB7A	protein_coding	1.10287	0.93014	1.38614	0.952537	0.345716	1.39716	1.11333	1.82434	0.00408787	0.000515107	0.767193	0.552179	1.00789	0.991541	0.0761226	3616.11	2585.61	3055.94	2852.18
ENSG00000111790	FGFR1OP2	protein_coding	1.14055	0.841949	1.44138	0.952537	0.270539	1.00448	0.756205	1.27395	0.977557	0.967793	0.737471	0.545668	1.0597	0.991541	0.0761413	534.676	532.327	449.997	607.67
ENSG00000094755	GABRP	protein_coding	1.12933	0.118448	4.5444	0.985411	0.835511	0.751608	0.162427	2.82724	0.696546	0.599323	0.223507	0.0104721	3.85362	0.991541	0.0761613	50.6261	67.5972	12.9213	76.141
ENSG00000129292	PHF20L1	protein_coding	1.16259	0.961744	1.45698	0.942163	0.0826122	1.08289	0.955859	1.25972	0.437213	0.322461	0.801421	0.630621	1.00583	0.991541	0.0762202	1491.31	1377.75	1389.85	1602.55
ENSG00000144354	CDCA7	protein_coding	1.01132	0.59694	1.65321	0.99524	0.960316	1.15799	0.636853	2.07153	0.594027	0.483939	0.561505	0.272636	1.22607	0.991541	0.0762628	115.845	100.731	65.8112	101.669
ENSG00000118939	UCHL3	protein_coding	0.751392	0.565822	1.02422	0.92312	0.0465877	0.882878	0.702411	1.13963	0.458142	0.34333	1.437	0.986927	2.05215	0.991541	0.0763003	45.2816	53.1124	49.2606	38.1986
ENSG00000091879	ANGPT2	protein_coding	1.33771	0.806603	2.19056	0.952537	0.204371	1.72653	1.19931	2.64622	0.0330578	0.010103	0.557993	0.262984	1.13684	0.991541	0.0763669	144.047	84.3134	107.809	112.139
ENSG00000136859	ANGPTL2	protein_coding	0.631466	0.359797	1.11834	0.948753	0.0991025	0.378977	0.212185	0.735905	0.00200976	0.000176027	2.0365	0.651642	4.97486	0.991541	0.0763817	159.069	419.905	204.784	264.944
ENSG00000121390	PSPC1	protein_coding	1.14875	0.920518	1.41577	0.952537	0.17018	1.06205	0.902632	1.24412	0.627549	0.520886	0.772775	0.590862	1.04419	0.991541	0.0764207	1571.05	1478.2	1393.5	1699.75
ENSG00000100603	SNW1	protein_coding	1.04729	0.857199	1.24364	0.956955	0.561763	1.24333	1.08285	1.45225	0.0142842	0.00313712	0.816553	0.648093	1.04999	0.991541	0.0764473	976.642	784.714	834.108	820.933
ENSG00000186174	BCL9L	protein_coding	1.05441	0.874026	1.28644	0.956955	0.575249	1.1407	0.964717	1.38041	0.222872	0.133331	0.785789	0.609064	1.03528	0.991541	0.0764601	3197	2801.57	2647.05	2955.29
ENSG00000182512	GLRX5	protein_coding	1.05869	0.680935	1.63647	0.972591	0.736164	1.01951	0.766196	1.50449	0.932143	0.902009	0.649559	0.36441	1.07595	0.991541	0.0765085	371.942	365.433	255.161	387.134
ENSG00000051523	CYBA	protein_coding	1.29351	0.901803	1.85627	0.948753	0.1005	1.87663	1.39066	2.52293	0.000398535	1.48047e-05	0.670795	0.430446	1.16971	0.991541	0.0765542	2138.51	1138.48	1854.11	1473.39
ENSG00000121621	KIF18A	protein_coding	1.5594	0.945956	2.66229	0.933666	0.0563206	1.56979	1.02872	2.67573	0.0837998	0.0363984	0.554171	0.287067	1.03665	0.991541	0.07656	46.558	30.8412	40.2975	46.8678
ENSG00000064687	ABCA7	protein_coding	1.64377	0.758479	3.13245	0.808346	0.0210712	0.770204	0.505208	1.21126	0.293521	0.191574	0.577426	0.276684	1.43688	0.991541	0.076645	834.066	1082.82	791.223	1780.54
ENSG00000159140	SON	protein_coding	1.12486	1.00933	1.26068	0.933666	0.052651	1.18905	1.05843	1.38166	0.0108042	0.00210864	0.856706	0.723163	0.99116	0.991541	0.0767309	10848.2	9118.33	10449.7	10259.5
ENSG00000128641	MYO1B	protein_coding	1.08724	0.890503	1.41101	0.956955	0.567595	0.882704	0.730811	1.14226	0.473009	0.358021	0.688828	0.458272	0.939359	0.991541	0.0767751	996.313	1129.32	746.447	1228.09
ENSG00000148362	PAXX	protein_coding	1.11447	0.907481	1.34434	0.952537	0.287822	1.24169	1.06803	1.4903	0.0575451	0.0216691	0.772118	0.569255	1.05442	0.991541	0.0769283	283.511	226.933	242.602	254.065
ENSG00000128739	SNRPN	protein_coding	0.793229	0.590441	1.00351	0.948753	0.0977651	0.755929	0.58872	0.988327	0.0740652	0.0307538	1.42683	0.996804	2.1385	0.991541	0.0770111	171.782	227.496	195.657	180.588
ENSG00000111785	RIC8B	protein_coding	0.999242	0.888227	1.11515	0.99895	0.990196	0.912022	0.823111	1.01225	0.18695	0.10613	1.16887	1.01921	1.37918	0.991541	0.077072	328.681	364.002	385.823	361.573
ENSG00000170271	FAXDC2	protein_coding	0.860452	0.572197	1.14278	0.952537	0.434375	0.501936	0.366093	0.655587	0.00149417	0.000112262	1.6312	0.936116	2.8561	0.991541	0.0771003	204.613	407.65	287.487	350.699
ENSG00000160194	NDUFV3	protein_coding	1.11147	0.920153	1.36246	0.952537	0.265575	1.21384	1.00383	1.5461	0.0685539	0.0276321	0.785654	0.592527	1.06985	0.991541	0.0771768	1176.58	966.546	1024.05	1075.78
ENSG00000011566	MAP4K3	protein_coding	1.21044	0.979022	1.51002	0.948753	0.0888984	1.53558	1.25018	1.91875	0.00072847	3.77479e-05	0.751759	0.563406	0.980263	0.991541	0.0771818	1623.28	1056.16	1475.41	1278.62
ENSG00000197381	ADARB1	protein_coding	0.735029	0.494483	1.14422	0.952537	0.118062	0.411886	0.242086	0.673341	8.03414e-05	1.21653e-06	1.65064	0.872095	3.0655	0.991541	0.0772021	427.809	1038.37	518.922	763.341
ENSG00000184840	TMED9	protein_coding	1.00455	0.718787	1.33452	0.996781	0.972221	1.54533	1.26496	1.94408	0.00301254	0.000321047	0.717681	0.501171	1.05072	0.991541	0.0772107	1690.73	1094.65	1218.85	1099.3
ENSG00000148798	INA	protein_coding	2.04842	0.510278	5.13593	0.879579	0.0323383	3.43815	1.91236	5.68414	0.00109717	7.07646e-05	0.426888	0.125774	1.88395	0.991541	0.0774174	792.505	230.136	692.71	471.833
ENSG00000169718	DUS1L	protein_coding	1.07957	0.914933	1.3194	0.956246	0.536836	1.61941	1.14949	2.40403	0.000591329	2.73574e-05	0.729898	0.50635	1.07371	0.991541	0.0774576	1915.2	1180.68	1506.16	1275.52
ENSG00000236699	ARHGEF38	protein_coding	0.895463	0.222452	3.89197	0.986009	0.8549	0.84893	0.163026	4.09039	0.832902	0.76993	0.214851	0.0118457	1.64534	0.991541	0.077467	56.1197	66.3235	10.8458	59.3893
ENSG00000178605	GTPBP6	protein_coding	1.02817	0.82048	1.31129	0.985452	0.840134	1.18616	0.788289	1.80316	0.281261	0.181259	0.704998	0.457962	1.1984	0.991541	0.0777369	1251.44	1052.12	904.32	1082.71
ENSG00000064102	INTS13	protein_coding	1.08049	0.85482	1.25707	0.952537	0.351108	1.19768	1.01918	1.37582	0.0515958	0.0187233	0.810657	0.608982	1.02466	0.991541	0.0777527	373.632	312.8	327.284	336.936
ENSG00000263961	RHEX	protein_coding	0.676343	0.339856	1.21769	0.952537	0.114595	1.59445	0.948666	2.63738	0.0929631	0.0417813	1.87292	1.02412	4.34017	0.991541	0.077762	233.845	146.068	295.785	98.7913
ENSG00000167005	NUDT21	protein_coding	1.29564	0.870951	1.75351	0.941037	0.0744717	1.31367	1.07101	1.64247	0.0943028	0.042581	0.692251	0.459337	0.997651	0.991541	0.0778189	247.672	188.213	222.541	244.474
ENSG00000148735	PLEKHS1	protein_coding	1.39968	0.521623	3.9651	0.952537	0.400253	0.752777	0.252104	2.10039	0.555674	0.443992	0.362256	0.0770875	1.37201	0.991541	0.0778754	99.8888	133.006	50.6991	185.928
ENSG00000170779	CDCA4	protein_coding	1.06295	0.911997	1.26687	0.955791	0.534696	1.14341	0.950267	1.41597	0.230635	0.139619	0.780215	0.592636	0.979486	0.991541	0.0779184	170.017	149.505	140.891	159.233
ENSG00000095637	SORBS1	protein_coding	0.594515	0.296381	1.16512	0.948753	0.0884589	0.271164	0.120263	0.61891	0.000180079	4.06868e-06	2.16942	0.701485	6.1925	0.991541	0.0780134	790.502	2914.32	1019.36	1732.33
ENSG00000134371	CDC73	protein_coding	1.12904	0.962474	1.34294	0.948753	0.0905544	0.975589	0.868262	1.11056	0.786249	0.710132	0.833824	0.69454	1.02643	0.991541	0.0780417	1106.19	1134	1040.51	1280.87
ENSG00000161405	IKZF3	protein_coding	1.48803	0.880144	2.50877	0.768014	0.0178556	1.15747	0.830235	1.66872	0.462348	0.347573	0.653449	0.361629	1.21501	0.991541	0.0781122	1424.15	1229.84	1384.64	1831.7
ENSG00000053501	USE1	protein_coding	1.07037	0.883642	1.33101	0.952537	0.47055	1.05522	0.912877	1.25091	0.642224	0.53761	0.787952	0.601052	1.03457	0.991541	0.0781564	279.353	264.598	234.02	283.339
ENSG00000129460	NGDN	protein_coding	1.02073	0.871992	1.14731	0.979059	0.798955	1.054	0.905604	1.23944	0.590695	0.480145	0.815806	0.6743	1.03121	0.991541	0.078249	383.6	363.094	317.921	369.609
ENSG00000177575	CD163	protein_coding	0.591549	0.350602	1.40678	0.933666	0.0552776	0.308497	0.158653	0.753817	0.000169747	3.71954e-06	2.0025	0.617822	5.01869	0.991541	0.078335	228.616	741.832	271.133	438.656
ENSG00000103260	METRN	protein_coding	1.11775	0.733043	1.71512	0.956955	0.585487	1.0262	0.667789	1.61914	0.924938	0.891215	0.596541	0.331627	1.09755	0.991541	0.0785559	84.9753	83.8568	57.0237	93.1769
ENSG00000141449	GREB1L	protein_coding	0.725429	0.234456	2.07153	0.952537	0.492752	0.351177	0.0928921	1.15454	0.0461558	0.0160479	3.2711	0.679297	19.755	0.991541	0.0785779	26.3978	75.071	62.1265	54.1663
ENSG00000103089	FA2H	protein_coding	0.889264	0.612116	1.31125	0.959084	0.602382	1.27247	0.821839	1.91073	0.357933	0.248405	0.565442	0.296062	1.04884	0.991541	0.0785889	345.743	271.448	173.707	241.73
ENSG00000178385	PLEKHM3	protein_coding	1.00328	0.909023	1.11289	0.99524	0.957381	0.919717	0.828229	1.03679	0.230579	0.139564	1.16688	1.00227	1.35388	0.991541	0.0787083	564.599	614.541	662.858	617.813
ENSG00000160712	IL6R	protein_coding	0.951003	0.679757	1.29575	0.981869	0.81488	0.744152	0.5035	1.04623	0.228163	0.137655	0.580888	0.317487	0.973306	0.991541	0.0787342	525.451	706.613	290.578	672.509
ENSG00000127564	PKMYT1	protein_coding	1.3176	0.566365	2.70988	0.952537	0.353195	1.36496	0.82161	2.36547	0.368689	0.258484	0.47206	0.194776	1.22706	0.991541	0.0789221	79.4166	58.6425	49.2459	76.5984
ENSG00000203485	INF2	protein_coding	1.1668	0.844097	1.58	0.952537	0.319087	1.63266	1.03281	2.39849	0.00477453	0.000641907	0.676132	0.459538	1.17354	0.991541	0.0790398	3828.85	2343.89	3018.28	2735.66
ENSG00000179588	ZFPM1	protein_coding	1.16946	0.918924	1.53165	0.952537	0.24255	1.38628	1.00531	1.97597	0.0292487	0.00852051	0.713104	0.476499	1.07137	0.991541	0.0791635	674.718	484.349	559.931	567.412
ENSG00000065911	MTHFD2	protein_coding	1.18327	0.85163	1.73059	0.952537	0.303981	1.22917	0.86545	1.6526	0.272326	0.173774	0.661622	0.424462	1.00311	0.991541	0.0792208	240.709	197.01	188.65	232.791
ENSG00000185122	HSF1	protein_coding	1.07518	0.908409	1.30421	0.952537	0.466992	1.28705	1.07059	1.60448	0.0235515	0.00630361	0.777568	0.589218	1.02518	0.991541	0.0792257	1643.05	1274.01	1371.17	1371.46
ENSG00000197798	FAM118B	protein_coding	0.93626	0.773149	1.1035	0.952537	0.438654	1.03284	0.896703	1.19936	0.762594	0.679846	1.23734	0.984742	1.60878	0.991541	0.0793071	189.46	185.28	219.387	170.865
ENSG00000118200	CAMSAP2	protein_coding	1.08515	0.897791	1.31142	0.952537	0.30483	1.22764	1.07702	1.41645	0.0212203	0.00545462	0.818095	0.666388	1.01705	0.991541	0.0795047	1602.51	1303.89	1421.24	1414.83
ENSG00000151503	NCAPD3	protein_coding	1.20425	1.06855	1.35948	0.68083	0.011629	1.28794	1.14504	1.45065	0.00225449	0.00020766	0.830765	0.705705	1.00507	0.991541	0.0795064	864.502	672.646	865.62	809.65
ENSG00000167967	E4F1	protein_coding	1.11311	0.883489	1.4692	0.952537	0.389168	1.24487	0.898928	1.71067	0.117792	0.0576001	0.730651	0.510317	1.11163	0.991541	0.079534	813.372	651.874	658.858	725.987
ENSG00000183431	SF3A3	protein_coding	1.10703	0.886707	1.33604	0.952537	0.211149	1.17758	1.04134	1.38338	0.0728838	0.0300685	0.814687	0.626616	1.05586	0.991541	0.0795525	1120.82	952.051	1010.93	1054.18
ENSG00000198721	ECI2	protein_coding	0.937413	0.728756	1.16381	0.960069	0.613408	0.75193	0.614456	0.9147	0.0465723	0.0162293	1.3804	1.01281	1.93373	0.991541	0.0796161	229.917	306.473	298.202	286.475
ENSG00000169679	BUB1	protein_coding	1.17883	0.85823	1.71138	0.952537	0.322364	1.80075	1.30189	2.62515	0.00163636	0.000130161	0.658463	0.405792	1.0438	0.991541	0.0796698	225.15	125.345	174.656	147.453
ENSG00000141526	SLC16A3	protein_coding	1.3182	0.657118	2.83567	0.952537	0.198732	1.40945	1.00302	2.15243	0.158441	0.0852389	0.581531	0.249078	1.2422	0.991541	0.0797602	1576.55	1118.87	1208.39	1474.94
ENSG00000168653	NDUFS5	protein_coding	1.1613	0.683395	1.83215	0.952537	0.420465	1.42508	0.888364	2.33501	0.0891145	0.0396214	0.626269	0.3303	1.23362	0.991541	0.0797749	1103.67	774.262	802.549	899.226
ENSG00000182628	SKA2	protein_coding	1.12601	0.795802	1.4672	0.952537	0.41181	1.21859	0.898855	1.61551	0.230917	0.139813	0.694979	0.452562	1.05477	0.991541	0.0798488	226.372	186.024	177.217	208.865
ENSG00000042832	TG	protein_coding	0.783794	0.553175	1.13102	0.952537	0.303532	0.866863	0.483896	1.73197	0.622371	0.515088	0.550439	0.228688	1.34873	0.991541	0.0799693	253.723	293.528	109.923	229.984
ENSG00000187531	SIRT7	protein_coding	1.14913	0.897758	1.51797	0.952537	0.2074	1.21909	1.01819	1.45034	0.11023	0.0526076	0.75759	0.545807	1.01618	0.991541	0.0799793	921.874	756.557	802.026	870.767
ENSG00000099804	CDC34	protein_coding	1.14989	0.977574	1.40631	0.952537	0.141352	1.40516	1.20885	1.70004	0.00146252	0.000108882	0.787737	0.589666	1.01651	0.991541	0.080029	607.442	431.758	548.119	497.742
ENSG00000106571	GLI3	protein_coding	0.902797	0.75924	1.06228	0.956955	0.546804	1.28251	0.893496	1.73834	0.197394	0.113786	0.652184	0.427704	1.005	0.991541	0.0800691	983.557	766.091	578.544	691.428
ENSG00000169682	SPNS1	protein_coding	0.796174	0.556893	1.1053	0.952537	0.168235	0.771449	0.61921	0.964879	0.163587	0.0889364	1.51336	1.05041	2.28391	0.991541	0.0800919	44.0653	57.8608	53.6519	46.1849
ENSG00000257103	LSM14A	protein_coding	1.04949	0.864743	1.23273	0.956246	0.536631	1.19086	1.02787	1.38097	0.0458607	0.0159116	0.821487	0.642384	1.05003	0.991541	0.0802488	1797.91	1509.09	1549.56	1583.68
ENSG00000006210	CX3CL1	protein_coding	0.790093	0.482849	1.38607	0.952537	0.454206	0.569523	0.26067	1.14699	0.112243	0.0539103	2.20893	0.577887	6.02457	0.991541	0.0802812	274.466	482.131	478.705	380.697
ENSG00000153093	ACOXL	protein_coding	0.765182	0.542917	1.04424	0.952537	0.16301	0.916218	0.663953	1.26134	0.716858	0.622922	1.62068	1.02391	2.65643	0.991541	0.0803451	1503.96	1640.82	1864.83	1255.53
ENSG00000154783	FGD5	protein_coding	1.53384	0.951928	2.55325	0.952537	0.130191	2.92918	1.58965	5.27474	0.000775792	4.15008e-05	0.491239	0.231366	1.04251	0.991541	0.0805596	1701.26	581.277	1281.92	891.408
ENSG00000079805	DNM2	protein_coding	1.16356	0.958954	1.43793	0.952537	0.165865	1.6881	1.36639	2.10362	2.75831e-05	2.42794e-07	0.759616	0.577701	0.956951	0.991541	0.0805734	9997.51	5920.59	8834.78	6890.5
ENSG00000118193	KIF14	protein_coding	1.47431	0.869731	2.707	0.952537	0.178346	2.26253	1.27804	4.18666	0.0112208	0.00223287	0.485414	0.245188	0.979762	0.991541	0.0808151	113.241	50.7595	80.978	73.9579
ENSG00000100297	MCM5	protein_coding	1.29512	0.983367	1.71964	0.874216	0.0294205	1.08556	0.881309	1.37229	0.567203	0.456027	0.742157	0.532131	1.06066	0.991541	0.0808406	622.837	574.566	598.714	745.002
ENSG00000093000	NUP50	protein_coding	1.08781	0.960388	1.26921	0.952537	0.24253	1.18314	1.06806	1.36658	0.0368509	0.0117507	0.834827	0.680028	0.996317	0.991541	0.0812516	1771.96	1496.99	1608.28	1629.63
ENSG00000112715	VEGFA	protein_coding	1.0658	0.665764	1.66313	0.974711	0.756184	2.07893	1.3811	3.09719	0.00156495	0.000121106	0.597535	0.316332	1.04661	0.991541	0.081322	9648.82	4641.64	6144.43	4947.22
ENSG00000186871	ERCC6L	protein_coding	1.4204	0.838379	2.53373	0.952537	0.176722	2.15408	1.63019	3.62606	0.00784532	0.00133551	0.524809	0.256756	0.930985	0.991541	0.0813893	36.2318	17.7982	27.1122	24.0276
ENSG00000156875	MFSD14A	protein_coding	1.09534	0.696434	1.76473	0.960722	0.625571	0.838937	0.599045	1.20797	0.424339	0.310192	0.625936	0.378267	1.19683	0.991541	0.0814991	61.6469	73.5483	41.8692	79.9583
ENSG00000136231	IGF2BP3	protein_coding	1.15134	0.387152	3.31805	0.975392	0.770213	0.391504	0.103287	1.07285	0.0840262	0.0365628	0.296155	0.0781344	1.8971	0.991541	0.0816828	21.4729	55.0622	7.33844	63.1486
ENSG00000147697	GSDMC	protein_coding	1.07484	0.450017	2.56509	0.985452	0.840893	0.869578	0.326353	2.52912	0.758705	0.675186	0.405986	0.121673	1.38531	0.991541	0.081714	143.486	165.392	62.6217	177.914
ENSG00000112972	HMGCS1	protein_coding	1.02935	0.742519	1.38265	0.985503	0.843577	1.17346	0.907312	1.51691	0.348281	0.239341	0.692639	0.458142	1.12887	0.991541	0.0817206	811.498	691.176	578.475	711.658
ENSG00000100503	NIN	protein_coding	1.33716	1.00095	1.75694	0.85277	0.0264599	1.11324	0.866409	1.47589	0.492311	0.377088	0.720364	0.514438	1.02854	0.991541	0.0817283	2564.22	2301.64	2467.54	3078.39
ENSG00000001630	CYP51A1	protein_coding	0.866205	0.479977	1.48754	0.952537	0.504845	1.00466	0.62472	1.71394	0.986604	0.981383	0.582902	0.280026	1.29302	0.991541	0.0817298	71.7864	71.7925	35.9416	62.29
ENSG00000074590	NUAK1	protein_coding	1.12992	0.831127	1.53062	0.952537	0.481952	1.23505	0.837056	1.88778	0.291392	0.189788	0.647464	0.365551	1.20873	0.991541	0.0818661	311.542	252.872	228.475	286.044
ENSG00000108312	UBTF	protein_coding	1.1018	0.855278	1.49514	0.952537	0.341899	1.03423	0.848542	1.25875	0.795968	0.722068	0.774689	0.562606	1.0497	0.991541	0.0820407	2824.57	2730.77	2408.84	3009.24
ENSG00000158545	ZC3H18	protein_coding	1.09961	0.820052	1.53362	0.952537	0.460246	1.02017	0.770344	1.31956	0.907491	0.867028	0.724931	0.522413	1.04714	0.991541	0.0821841	1489.82	1459.89	1185.98	1605.8
ENSG00000107679	PLEKHA1	protein_coding	1.04306	0.839403	1.29286	0.970806	0.695879	1.05899	0.918724	1.31746	0.667208	0.566494	1.30927	0.963984	1.75859	0.991541	0.0822416	907.932	857.363	1241.15	893.969
ENSG00000008300	CELSR3	protein_coding	1.55371	0.649652	3.07943	0.952537	0.133365	3.98243	2.28327	7.33237	3.72194e-05	3.84168e-07	0.480181	0.19592	1.37336	0.991541	0.0823114	862.418	216.902	643.453	336.44
ENSG00000185869	ZNF829	protein_coding	1.16789	0.998175	1.36191	0.948753	0.0925178	0.967297	0.832519	1.17906	0.775683	0.697001	0.794712	0.637208	1.02682	0.991541	0.0823416	124.563	127.196	113.919	148.487
ENSG00000119650	IFT43	protein_coding	0.864164	0.760952	0.990302	0.879579	0.0356918	0.98292	0.881564	1.14562	0.846587	0.787726	1.18834	1.01894	1.42008	0.991541	0.0823705	306.644	312.28	312.999	268.311
ENSG00000159069	FBXW5	protein_coding	1.24343	1.01271	1.61429	0.92312	0.0447824	1.16987	0.983388	1.38376	0.204494	0.119162	0.762508	0.558272	1.08973	0.991541	0.0825026	894.066	763.432	846.634	951.038
ENSG00000168904	LRRC28	protein_coding	0.887152	0.735398	1.05324	0.952537	0.214876	0.900396	0.782237	1.11486	0.348724	0.239773	1.27174	0.98447	1.60592	0.991541	0.0825156	249.59	276.962	282.604	245.669
ENSG00000107796	ACTA2	protein_coding	0.528608	0.224793	1.17235	0.941037	0.0744929	0.215866	0.0903231	0.505409	0.000171958	3.78405e-06	2.44347	0.554488	8.5226	0.991541	0.0825197	1120.23	5189.08	1446.98	2742.79
ENSG00000154429	CCSAP	protein_coding	1.08486	0.860067	1.43994	0.952537	0.483697	1.07254	0.838581	1.35247	0.622539	0.515293	0.748402	0.548022	0.991669	0.991541	0.0826873	200.321	187.155	161.818	202.46
ENSG00000101752	MIB1	protein_coding	1.07764	0.982715	1.2092	0.952537	0.146149	1.0427	0.980295	1.16363	0.495746	0.380498	0.879625	0.757006	0.98691	0.991541	0.0828416	1872.13	1796.07	1775.64	1935.99
ENSG00000204592	HLA-E	protein_coding	1.37376	1.13333	1.70095	0.447506	0.00367748	1.07354	0.875544	1.32713	0.594166	0.484149	0.761174	0.543405	1.01838	0.991541	0.0829005	6257.16	5829.22	6543.4	8008.29
ENSG00000277775	H3C7	protein_coding	1.42985	0.659057	2.57084	0.952537	0.275401	4.37763	2.22537	8.68106	7.82709e-05	1.14129e-06	0.442271	0.165674	0.943517	0.991541	0.0829264	240.644	54.8313	152.034	78.5309
ENSG00000106483	SFRP4	protein_coding	0.522564	0.163788	1.85991	0.952537	0.266215	0.0987211	0.0236955	0.341752	0.000504582	2.13803e-05	4.31695	0.233825	27.5203	0.991541	0.0829563	6.92065	68.859	15.4322	35.9879
ENSG00000154258	ABCA9	protein_coding	0.78534	0.470569	1.1139	0.952537	0.38392	0.743955	0.417292	1.15124	0.36027	0.250562	1.99863	0.983723	4.42674	0.991541	0.0829594	430.951	578.609	675.902	454.513
ENSG00000165757	JCAD	protein_coding	0.71657	0.421751	1.21498	0.952537	0.154281	0.536691	0.314065	0.896356	0.0174124	0.00413826	1.79263	0.72948	3.93241	0.991541	0.0830518	391.822	730.098	503.091	522.653
ENSG00000166321	NUDT13	protein_coding	0.880449	0.707443	1.05839	0.952537	0.295564	0.853062	0.698584	1.04434	0.251666	0.156662	1.35173	0.950208	1.90141	0.991541	0.0831807	72.5126	85.9763	86.9618	75.0676
ENSG00000167513	CDT1	protein_coding	1.38704	0.787515	2.44541	0.952537	0.167179	2.40688	1.50297	3.65525	0.000988142	5.96426e-05	0.555938	0.286876	1.08968	0.991541	0.0832367	102.898	43.2978	79.1444	59.4951
ENSG00000189431	RASSF10	protein_coding	1.47384	0.727024	3.08956	0.952537	0.205919	1.01327	0.646245	1.97792	0.974018	0.963046	0.465607	0.177693	1.10444	0.991541	0.0833748	120.718	119.459	82.6725	175.884
ENSG00000142186	SCYL1	protein_coding	1.08274	0.952889	1.21602	0.952537	0.248366	1.36658	1.21054	1.61904	6.96428e-05	9.52361e-07	0.842735	0.703476	1.02399	0.991541	0.0833999	1132.64	827.234	1031.91	897.137
ENSG00000120963	ZNF706	protein_coding	1.07557	0.578968	1.25633	0.952537	0.351749	1.02724	0.538206	1.15287	0.786771	0.710757	0.823181	0.655882	1.53092	0.991541	0.0834951	621.511	772.365	550.513	651.875
ENSG00000104969	SGTA	protein_coding	1.02526	0.917517	1.17727	0.968663	0.682657	1.21883	1.09199	1.38135	0.00372419	0.000448792	0.859544	0.719098	1.02752	0.991541	0.0836021	878.068	720.544	772.174	738.98
ENSG00000176946	THAP4	protein_coding	1.0652	0.89539	1.28567	0.962403	0.63413	1.87638	1.21132	2.78763	3.29241e-05	3.07486e-07	0.718988	0.476826	1.13735	0.991541	0.0837278	1079.32	573.277	823.537	610.607
ENSG00000249115	HAUS5	protein_coding	1.37944	0.916342	1.97451	0.834982	0.024424	1.04368	0.808448	1.33626	0.815431	0.747201	0.700729	0.457468	1.1983	0.991541	0.0837307	373.545	356.931	359.576	493.093
ENSG00000138592	USP8	protein_coding	1.0945	0.922643	1.26899	0.952537	0.203957	1.13387	0.979343	1.29868	0.116197	0.0565458	0.838017	0.704206	1.03219	0.991541	0.0838167	1841.94	1622.66	1688.6	1777.2
ENSG00000105397	TYK2	protein_coding	1.33406	0.900708	1.98154	0.92312	0.0467443	1.14402	0.901965	1.45498	0.431247	0.317013	0.697223	0.457626	1.1461	0.991541	0.0838436	2216.91	1937.23	2060.95	2585.82
ENSG00000112592	TBP	protein_coding	1.12947	1.00958	1.25521	0.92312	0.0469093	1.03794	0.944456	1.16479	0.618127	0.51041	0.859476	0.741503	1.01993	0.991541	0.0838533	272.768	261.092	264.51	297.036
ENSG00000198301	SDAD1	protein_coding	1.13586	0.910254	1.37871	0.952537	0.142414	1.42919	1.2294	1.65302	0.000292115	8.87701e-06	0.806181	0.621975	1.04655	0.991541	0.0838933	765.226	533.057	698.282	605.097
ENSG00000160972	PPP1R16A	protein_coding	1.12963	0.939907	1.43241	0.952537	0.370203	1.71062	1.22889	2.41104	0.000493612	2.05348e-05	0.713286	0.483185	1.07245	0.991541	0.0840333	950.507	554.673	763.647	626.579
ENSG00000148180	GSN	protein_coding	0.711865	0.376082	1.62367	0.952537	0.149116	0.354465	0.194403	0.769602	0.000117675	2.08394e-06	1.79664	0.694297	4.5353	0.991541	0.0840493	3837.96	10828.6	4909.08	7707.98
ENSG00000152558	TMEM123	protein_coding	1.21961	0.744306	1.71949	0.952537	0.261153	1.67161	1.27876	2.35309	0.00938168	0.00171943	0.64453	0.421344	1.05703	0.991541	0.0841216	3439.17	2056.62	2703.28	2508.44
ENSG00000106392	C1GALT1	protein_coding	1.06654	0.873781	1.27828	0.956955	0.558037	1.08437	0.89886	1.29385	0.539225	0.426582	0.761093	0.541597	1.02744	0.991541	0.0841891	416.322	384.139	338.717	409.785
ENSG00000143552	NUP210L	protein_coding	0.546148	0.2194	1.13499	0.948753	0.0965836	0.305085	0.126442	0.599469	0.00371474	0.000446856	2.47467	0.488687	15.3045	0.991541	0.084244	19.9153	65.5556	26.7589	35.5844
ENSG00000092820	EZR	protein_coding	0.968541	0.705467	1.31837	0.982205	0.815601	1.20788	0.951656	1.58502	0.22801	0.137453	0.711358	0.480386	1.05786	0.991541	0.0843107	12655.4	10476.9	8718.52	10147.3
ENSG00000197265	GTF2E2	protein_coding	1.16828	0.956211	1.37556	0.948753	0.0989614	1.10145	0.920891	1.3344	0.379188	0.268491	0.791609	0.614536	1.03223	0.991541	0.0843214	386.277	350.8	357.159	410.805
ENSG00000140297	GCNT3	protein_coding	1.9012	0.292225	7.01517	0.952537	0.182419	0.869232	0.167785	3.1895	0.820413	0.754044	0.301823	0.0352616	2.97797	0.991541	0.0843768	68.0571	78.5515	38.9705	148.912
ENSG00000067057	PFKP	protein_coding	1.05986	0.805205	1.37724	0.968663	0.679995	1.62306	1.24026	2.2239	0.00228208	0.000211065	0.704819	0.4773	1.07736	0.991541	0.0845521	2047.2	1261.79	1528.48	1337.37
ENSG00000066185	ZMYND12	protein_coding	0.679098	0.537162	0.964153	0.915326	0.0409956	0.735036	0.596569	0.963079	0.145825	0.0762056	1.59429	1.10024	2.67679	0.991541	0.084598	25.0026	35.0297	27.1565	22.254
ENSG00000116691	MIIP	protein_coding	1.3251	0.967627	1.7574	0.757028	0.016313	1.14162	0.933618	1.36131	0.329281	0.222833	0.74818	0.516896	1.06978	0.991541	0.0848086	265.421	232.879	262.551	309.681
ENSG00000170873	MTSS1	protein_coding	1.15778	1.00089	1.39131	0.952537	0.202677	1.29576	1.04441	1.64904	0.0442058	0.0151172	0.752016	0.509929	1.02222	0.991541	0.0849698	1770.52	1364.71	1540.37	1581.14
ENSG00000133773	CCDC59	protein_coding	1.08865	0.829151	1.35055	0.952537	0.466717	1.20721	0.935255	1.54714	0.152614	0.0811681	0.749342	0.561548	1.076	0.991541	0.0849953	275.852	226.727	224.189	247.123
ENSG00000123146	ADGRE5	protein_coding	1.1979	0.818319	1.81507	0.952537	0.306619	0.819779	0.619142	1.13524	0.332191	0.225272	0.645346	0.388109	1.05214	0.991541	0.0849959	737.348	898.993	569.562	1077.27
ENSG00000196267	ZNF836	protein_coding	1.04802	0.872219	1.22311	0.960069	0.611467	1.19302	1.01318	1.42131	0.0872769	0.0385535	0.796167	0.63499	1.07255	0.991541	0.0850543	300.23	250.237	250.251	261.902
ENSG00000144426	NBEAL1	protein_coding	0.946203	0.79692	1.10137	0.952537	0.483502	0.856135	0.753882	0.991918	0.0794759	0.0338291	1.21596	1.03858	1.4627	0.991541	0.0850858	2457.76	2870.15	2829.15	2715.75
ENSG00000125356	NDUFA1	protein_coding	1.1563	0.763674	1.67375	0.952537	0.396655	1.33003	1.07876	1.80786	0.140141	0.0725158	0.654316	0.421462	1.02589	0.991541	0.0851617	386.509	290.586	292.395	335.667
ENSG00000085491	SLC25A24	protein_coding	1.37632	0.861017	1.9521	0.738641	0.0147218	1.51203	1.25512	1.89243	0.00489503	0.000662583	0.723083	0.466298	1.15974	0.991541	0.0851653	1102.33	728.548	1096.95	1002.91
ENSG00000160180	TFF3	protein_coding	1.79914	0.762645	4.56143	0.952537	0.23992	3.23277	0.455926	58.5666	0.0349506	0.0109379	0.293084	0.0134464	1.88658	0.991541	0.0851943	74.6377	5.49982	8.85653	9.44586
ENSG00000133119	RFC3	protein_coding	1.18661	0.912575	1.52602	0.952537	0.183739	1.09643	0.851076	1.51747	0.551484	0.439459	0.727918	0.512902	1.00589	0.991541	0.0853271	102.599	95.7039	88.8045	112.34
ENSG00000121152	NCAPH	protein_coding	1.37618	0.672188	3.03996	0.952537	0.240856	1.5546	0.870285	3.3278	0.151412	0.0802833	0.510183	0.232506	0.974938	0.991541	0.0853967	97.7422	63.9787	68.5375	86.734
ENSG00000242574	HLA-DMB	protein_coding	1.43605	0.773507	2.537	0.952537	0.164472	0.608182	0.253904	1.15673	0.0891275	0.0396325	0.524641	0.244245	1.52575	0.991541	0.0854241	188.165	309.784	141.984	444.959
ENSG00000164010	ERMAP	protein_coding	0.953971	0.79175	1.11649	0.956955	0.581768	0.88451	0.768518	1.04908	0.207331	0.121416	1.2352	1.00562	1.54679	0.991541	0.0855579	442.747	500.404	523.51	477.476
ENSG00000147234	FRMPD3	protein_coding	1.25563	0.614923	2.44821	0.952537	0.457791	0.671584	0.306614	1.35467	0.258248	0.162193	0.467331	0.133684	1.4828	0.991541	0.0856141	43.3169	64.8366	25.494	80.5751
ENSG00000175550	DRAP1	protein_coding	1.08832	0.770001	1.69874	0.956955	0.577876	1.02139	0.728061	1.42403	0.917418	0.880742	0.686537	0.44239	1.03091	0.991541	0.0857328	558.93	547.538	416.562	595.358
ENSG00000099308	MAST3	protein_coding	1.51035	1.02061	2.19254	0.411719	0.00311738	1.03969	0.83013	1.31742	0.827954	0.763664	0.708359	0.467233	1.13822	0.991541	0.0858546	706.82	679.523	755.036	1027.25
ENSG00000232070	TMEM253	protein_coding	0.50917	0.228827	0.89514	0.579069	0.00746363	0.381836	0.219625	0.453329	0.000722503	3.72479e-05	1.87034	0.988494	4.54314	0.991541	0.0859147	14.4081	38.1791	13.7343	18.8723
ENSG00000066230	SLC9A3	protein_coding	1.64467	0.435759	4.89885	0.952537	0.236031	0.337732	0.0905614	0.917981	0.0213849	0.00552493	0.352004	0.073843	2.12728	0.991541	0.0859844	19.6443	57.4047	11.2426	93.6483
ENSG00000155100	OTUD6B	protein_coding	1.26512	0.955003	1.72964	0.941037	0.0784884	1.06095	0.816911	1.34022	0.724671	0.633175	0.718955	0.497413	1.03878	0.991541	0.0861226	434.692	409.28	394.341	517.527
ENSG00000107263	RAPGEF1	protein_coding	1.49423	0.894562	2.28531	0.58582	0.00777499	0.766621	0.61543	0.954571	0.117935	0.0576823	0.68883	0.414895	1.13358	0.991541	0.0861477	1453.59	1896.55	1496.28	2835.44
ENSG00000076650	GPATCH1	protein_coding	1.08342	0.945796	1.25067	0.952537	0.289422	1.14671	0.983113	1.31733	0.106751	0.0502153	0.830381	0.696256	1.02445	0.991541	0.0864551	418.346	364	373.467	394.061
ENSG00000174749	FAM241A	protein_coding	0.879362	0.537554	1.39542	0.956955	0.583616	0.613007	0.377758	0.960848	0.063051	0.024522	0.560294	0.274357	1.14188	0.991541	0.0864982	265.535	433.611	130.927	381.186
ENSG00000079308	TNS1	protein_coding	0.689694	0.411355	1.15039	0.952537	0.13756	0.338058	0.166825	0.619351	0.000147621	2.97778e-06	1.85401	0.737084	4.85978	0.991541	0.0865108	2805.12	8296.81	3586.74	5721.95
ENSG00000124615	MOCS1	protein_coding	0.924065	0.673339	1.20327	0.956955	0.56743	1.55875	1.0662	2.31486	0.00408745	0.000514839	0.711692	0.460383	1.12723	0.991541	0.0865206	571.181	366.263	375.564	338.527
ENSG00000143476	DTL	protein_coding	1.49174	0.874181	2.59157	0.952537	0.111465	2.49221	1.55488	4.03362	0.00122758	8.39286e-05	0.540098	0.302033	1.01658	0.991541	0.0865725	87.7888	36.0334	70.6602	52.7517
ENSG00000151651	ADAM8	protein_coding	1.31944	0.897486	2.09698	0.952537	0.174627	1.69667	1.15958	2.50503	0.0206412	0.00525384	0.604382	0.315339	1.1748	0.991541	0.0866234	1478.59	871.426	1178.7	1150.56
ENSG00000123064	DDX54	protein_coding	1.00776	0.856469	1.23365	0.9952	0.929239	1.18529	1.01684	1.43851	0.0815666	0.0350609	0.807063	0.607308	1.00069	0.991541	0.0867663	1443.33	1218.01	1172.47	1227.3
ENSG00000184428	TOP1MT	protein_coding	1.10964	0.842676	1.38411	0.952537	0.400099	1.28674	0.958213	1.77981	0.0689069	0.0278429	0.73745	0.504736	1.12847	0.991541	0.086796	1031.95	800.155	841.97	887.739
ENSG00000172336	POP7	protein_coding	1.14767	0.869711	1.44815	0.952537	0.245938	1.53784	1.28127	1.89085	0.00123645	8.48013e-05	0.747776	0.553687	1.03919	0.991541	0.0868091	192.719	124.731	164.755	142.929
ENSG00000164122	ASB5	protein_coding	0.32839	0.0953177	0.621205	0.952537	0.125646	0.124398	0.00813338	0.359419	0.0105962	0.0020514	6.02293	0.753904	60.0142	0.991541	0.0868128	6.98024	55.1585	13.5985	18.0272
ENSG00000111640	GAPDH	protein_coding	1.23731	0.754221	1.86127	0.952537	0.303947	2.90036	1.9138	4.12971	6.43911e-06	3.00262e-08	0.600203	0.340611	1.11784	0.991541	0.0868778	21596.7	7445.53	16038.2	9212.55
ENSG00000171224	FAM241B	protein_coding	0.785409	0.560513	1.05411	0.952537	0.114273	1.0113	0.750084	1.35683	0.955714	0.936185	1.45232	0.944656	2.26921	0.991541	0.087015	63.1029	63.6609	71.8685	48.5077
ENSG00000143748	NVL	protein_coding	1.1014	0.967951	1.30881	0.952537	0.196991	1.13294	1.01407	1.30757	0.139057	0.0716924	0.832059	0.692465	1.0038	0.991541	0.0871278	626.776	551.007	572.509	607.83
ENSG00000206432	TMEM200C	protein_coding	1.29149	0.636955	2.35765	0.952537	0.406333	0.393012	0.232647	0.67776	0.00708399	0.00115543	0.465314	0.188069	1.26505	0.991541	0.0871384	21.8602	55.841	13.3454	71.6349
ENSG00000184203	PPP1R2	protein_coding	1.11574	0.86739	1.40289	0.952537	0.29153	1.02511	0.864671	1.26889	0.85371	0.796679	0.77457	0.579538	1.02143	0.991541	0.0871399	580.331	566.235	501.622	631.988
ENSG00000084652	TXLNA	protein_coding	1.07505	0.956959	1.194	0.952537	0.347057	1.44773	1.26896	1.69518	2.50357e-05	2.12501e-07	0.827608	0.681355	1.03403	0.991541	0.0872279	2335.49	1610.83	2074.57	1731.88
ENSG00000044446	PHKA2	protein_coding	1.19046	1.03355	1.37896	0.941037	0.0770504	1.32719	1.10271	1.63531	0.0102669	0.0019534	0.784763	0.609428	1.07532	0.991541	0.0872918	1054.56	794.159	985.666	947.303
ENSG00000086730	LAT2	protein_coding	1.40728	0.59242	2.89759	0.952537	0.210702	0.464862	0.21886	0.911606	0.0122276	0.00252995	0.510074	0.238348	1.699	0.991541	0.0872939	91.1027	196.312	65.555	276.263
ENSG00000172530	BANP	protein_coding	1.21667	0.901955	1.60992	0.948753	0.0941135	1.0446	0.829642	1.31263	0.768919	0.687983	0.749683	0.545546	1.10296	0.991541	0.0873419	638.709	610.454	580.718	743.421
ENSG00000141985	SH3GL1	protein_coding	0.972209	0.798213	1.31083	0.977778	0.793348	1.15475	0.95418	1.4239	0.242616	0.149138	0.767523	0.553973	1.0312	0.991541	0.0873904	1499.74	1299.23	1117.95	1264.05
ENSG00000157625	TAB3	protein_coding	1.11482	0.977048	1.27178	0.948753	0.0990886	1.19617	1.07045	1.37663	0.0148193	0.00331466	0.850848	0.703515	1.0074	0.991541	0.0876145	832.888	691.634	785.784	773.551
ENSG00000092929	UNC13D	protein_coding	1.2203	0.844132	1.78045	0.952537	0.286813	1.62786	1.18113	2.16327	0.0197192	0.00494531	0.631638	0.349612	1.08795	0.991541	0.0876325	1664.22	1021.91	1282.06	1248.29
ENSG00000213445	SIPA1	protein_coding	1.4105	0.814609	2.27352	0.879579	0.0351983	0.8132	0.630566	1.1189	0.270818	0.172485	0.669282	0.395076	1.2829	0.991541	0.0876506	523.682	643.416	493.774	908.795
ENSG00000136531	SCN2A	protein_coding	0.608979	0.200408	2.06223	0.952537	0.232837	1.02396	0.371111	3.36688	0.965962	0.950895	0.359228	0.0690103	1.93666	0.991541	0.087845	53.9831	53.4067	11.9186	32.1698
ENSG00000102054	RBBP7	protein_coding	0.969181	0.840775	1.12405	0.970684	0.695076	1.11235	1.00156	1.30428	0.243791	0.150099	0.822031	0.668825	1.03348	0.991541	0.0878632	1224.68	1101.45	975.603	1067.7
ENSG00000035720	STAP1	protein_coding	2.89377	0.381561	5.86475	0.879579	0.0313025	0.464665	0.0395251	5.41282	0.174857	0.0969747	0.294918	0.0271496	5.04256	0.991541	0.08787	27.8186	32.6038	6.60149	47.8223
ENSG00000092853	CLSPN	protein_coding	1.28092	0.697285	2.68281	0.952537	0.385647	1.45928	0.828765	3.04921	0.247378	0.153166	0.49632	0.20487	1.14507	0.991541	0.087935	183.317	126.522	116.471	161.343
ENSG00000162931	TRIM17	protein_coding	1.08923	0.68773	1.71336	0.97205	0.709919	1.6608	0.914877	2.63149	0.0483977	0.0171603	0.569132	0.295819	1.27587	0.991541	0.0879672	266.02	160.04	163.923	173.789
ENSG00000179119	SPTY2D1	protein_coding	1.09574	0.850044	1.35122	0.952537	0.37991	1.35973	1.11524	1.66517	0.00823871	0.00143657	0.774923	0.559954	1.08456	0.991541	0.0882088	632.431	464.089	536.181	508.592
ENSG00000170293	CMTM8	protein_coding	0.934232	0.673603	1.21829	0.968663	0.661581	0.984463	0.784481	1.29553	0.940233	0.913089	0.683292	0.420907	1.0457	0.991541	0.0882629	76.8563	77.3184	48.2614	71.9615
ENSG00000174106	LEMD3	protein_coding	1.11428	1.00312	1.27989	0.942163	0.0793509	1.13477	1.053	1.26386	0.067013	0.0267563	0.860013	0.708635	0.988828	0.991541	0.0883192	789.192	691.76	752.602	772.963
ENSG00000099800	TIMM13	protein_coding	1.08031	0.79543	1.43641	0.956955	0.587156	1.65545	1.2588	2.33013	0.00163636	0.000130087	0.705859	0.453339	1.06341	0.991541	0.0883415	560.971	338.3	427.702	365.381
ENSG00000066336	SPI1	protein_coding	1.46612	0.84858	2.34942	0.952537	0.129043	0.556266	0.30718	1.00417	0.0379265	0.0122567	0.538426	0.261348	1.1988	0.991541	0.0883844	122.791	220.817	96.8452	323.676
ENSG00000116670	MAD2L2	protein_coding	1.22158	0.853035	1.77912	0.952537	0.147793	1.06412	0.829331	1.47374	0.720372	0.627674	0.712844	0.446302	1.08591	0.991541	0.0884052	144.939	138.155	126.224	167.402
ENSG00000198157	HMGN5	protein_coding	1.11182	0.583386	2.02031	0.968663	0.671707	0.68969	0.38225	1.26969	0.191615	0.109491	0.541131	0.236157	1.28093	0.991541	0.0884057	139.663	202.912	84.085	225.146
ENSG00000100106	TRIOBP	protein_coding	0.954543	0.829606	1.1313	0.968632	0.659052	1.23961	0.991694	1.59232	0.0692389	0.0280398	0.772208	0.561888	1.06502	0.991541	0.0884436	3211.41	2589.03	2364.91	2471.32
ENSG00000179262	RAD23A	protein_coding	1.06033	0.905132	1.24131	0.952537	0.469617	1.2278	1.06207	1.4549	0.0234033	0.00624749	0.82007	0.647252	1.03895	0.991541	0.0884486	1218.14	991.113	1057.99	1051.73
ENSG00000100162	CENPM	protein_coding	1.34168	0.610644	2.76458	0.952537	0.325194	1.47394	0.863049	2.85226	0.256407	0.160836	0.481383	0.225871	1.10002	0.991541	0.0884671	52.0869	36.0399	33.6839	47.6447
ENSG00000136811	ODF2	protein_coding	1.19641	0.950637	1.59152	0.952537	0.189082	1.12342	0.811406	1.51102	0.473083	0.358121	0.715585	0.474112	1.13157	0.991541	0.0885153	955.043	848.874	815.618	1015.33
ENSG00000069812	HES2	protein_coding	1.64849	0.412306	4.75028	0.952537	0.18838	1.05733	0.387278	2.53684	0.912725	0.874402	0.393904	0.0897993	2.03448	0.991541	0.0886217	84.2479	79.9049	54.7945	131.68
ENSG00000157483	MYO1E	protein_coding	0.928721	0.743206	1.2206	0.954236	0.513021	0.864441	0.728279	1.06733	0.261273	0.164733	0.758022	0.543644	0.990667	0.991541	0.0886547	1750.26	2023.92	1232.1	1881.02
ENSG00000128268	MGAT3	protein_coding	0.807594	0.573113	1.13516	0.952537	0.385524	1.07614	0.670178	1.66236	0.815853	0.747886	0.546912	0.219683	1.13922	0.991541	0.0886948	358.04	332.796	158.158	269.138
ENSG00000160785	SLC25A44	protein_coding	1.23929	0.631915	3.80651	0.952537	0.206451	1.20579	0.818025	1.92784	0.342953	0.234789	0.659698	0.210815	1.37981	0.991541	0.0886996	787.587	652.741	643.425	1166.35
ENSG00000158014	SLC30A2	protein_coding	0.805959	0.439644	1.34143	0.956883	0.54442	2.12199	0.953636	4.02791	0.0590263	0.0224464	0.418474	0.151464	1.03449	0.991541	0.0887775	234.882	110.897	79.1539	89.1146
ENSG00000105732	ZNF574	protein_coding	1.12071	0.832166	1.42202	0.952537	0.318822	1.30914	1.09346	1.60274	0.0348914	0.0109084	0.756308	0.553359	1.11059	0.991541	0.0888097	378.984	290.41	320.439	324.154
ENSG00000116337	AMPD2	protein_coding	1.28105	0.983419	1.6832	0.855458	0.0266834	1.23287	1.01841	1.48234	0.0955156	0.0433789	0.760719	0.557771	1.1076	0.991541	0.0888107	813.258	659.705	791.425	846.388
ENSG00000131051	RBM39	protein_coding	1.10631	0.951382	1.29463	0.952537	0.28857	1.12658	0.938133	1.3872	0.276212	0.177108	0.79205	0.614012	1.02885	0.991541	0.0888543	6891.83	6113.37	6036.33	6765.03
ENSG00000114923	SLC4A3	protein_coding	0.959124	0.494571	1.77356	0.988654	0.879483	1.06016	0.589532	1.78667	0.871259	0.818945	0.509624	0.230528	1.3173	0.991541	0.088915	254.652	240.308	124.401	230.575
ENSG00000114446	IFT57	protein_coding	1.09905	0.900062	1.37018	0.952537	0.355507	0.910189	0.760583	1.11741	0.435426	0.320786	0.778733	0.593114	1.03268	0.991541	0.0890051	427.951	471.562	365.927	517.862
ENSG00000166025	AMOTL1	protein_coding	0.816984	0.620409	1.04722	0.952537	0.149756	1.0014	0.792389	1.2883	0.993724	0.9914	0.709294	0.496116	1.01385	0.991541	0.0890431	1966.7	1963.61	1139.48	1603.6
ENSG00000113141	IK	protein_coding	1.08896	0.830296	1.43335	0.952537	0.497655	1.0972	0.847001	1.48671	0.538931	0.426068	0.735343	0.501003	1.0927	0.991541	0.0891254	1385.18	1262.53	1108.38	1374.14
ENSG00000120833	SOCS2	protein_coding	1.11552	0.791989	1.61467	0.963911	0.639274	0.957966	0.634925	1.47113	0.890201	0.842673	0.565099	0.281516	1.03623	0.991541	0.0891697	385.419	402.391	243.07	448.827
ENSG00000085117	CD82	protein_coding	1.21194	0.799637	1.95232	0.952537	0.278111	0.953668	0.656469	1.34521	0.835168	0.772944	0.648185	0.362268	1.15096	0.991541	0.0892161	747.934	785.027	587.391	951.47
ENSG00000110987	BCL7A	protein_coding	0.929258	0.735707	1.24015	0.952537	0.493165	1.06488	0.918387	1.29996	0.632463	0.526106	0.769787	0.550993	1.1109	0.991541	0.0892223	572.676	536.876	408.843	499.289
ENSG00000040633	PHF23	protein_coding	0.979022	0.725706	1.41263	0.989713	0.886209	1.00917	0.721471	1.43845	0.963143	0.947045	0.696079	0.47706	1.16133	0.991541	0.0892954	800.879	793.332	544.456	776.181
ENSG00000174132	FAM174A	protein_coding	1.16397	0.918158	1.51378	0.952537	0.136548	1.2022	1.03921	1.46476	0.107553	0.0507392	0.78024	0.566698	1.02993	0.991541	0.0893441	194.361	161.434	176.514	188.588
ENSG00000196109	ZNF676	protein_coding	0.878928	0.361682	1.36038	0.975392	0.77082	0.598025	0.118274	1.58108	0.316575	0.211067	0.336379	0.111337	20.4625	0.991541	0.0894117	25.2315	42.4451	43.2661	37.1242
ENSG00000086548	CEACAM6	protein_coding	2.75742	0.824622	29.4389	0.948753	0.104174	6.54464	1.04411	160.056	0.00714978	0.00117328	0.217848	0.00314316	1.09627	0.991541	0.089471	1243.85	28.5683	111.15	231.983
ENSG00000135451	TROAP	protein_coding	1.41153	0.589357	2.98585	0.952537	0.27466	1.8727	0.963157	3.75854	0.0760357	0.0318588	0.463155	0.206314	1.18786	0.991541	0.0895655	103.64	55.9109	67.7204	78.3471
ENSG00000163808	KIF15	protein_coding	1.24634	0.696191	2.64212	0.952537	0.405461	1.63895	0.868084	3.0945	0.0961934	0.0438328	0.524437	0.253529	1.13458	0.991541	0.0896407	107.89	67.0549	70.37	82.2578
ENSG00000166349	RAG1	protein_coding	0.890059	0.532038	1.41036	0.956955	0.556767	0.756821	0.519266	1.0789	0.217151	0.129032	1.62054	0.85323	3.22529	0.991541	0.089643	56.5153	75.5055	81.5653	66.0429
ENSG00000198483	ANKRD35	protein_coding	1.04497	0.654182	1.77727	0.986009	0.854411	0.596898	0.390658	0.90233	0.0549414	0.0204138	0.556245	0.264738	1.16049	0.991541	0.0897242	122.956	205.947	71.4379	214.676
ENSG00000077152	UBE2T	protein_coding	1.24362	0.772114	1.72758	0.952537	0.2467	1.71529	1.2218	2.48462	0.00982034	0.00183482	0.634408	0.418949	1.1372	0.991541	0.0897594	54.7599	33.1047	43.1276	39.3989
ENSG00000105323	HNRNPUL1	protein_coding	1.11804	0.895168	1.34413	0.952537	0.240112	1.42714	1.2274	1.69552	0.000922183	5.40187e-05	0.793054	0.609985	1.09242	0.991541	0.0898005	4675.59	3273.58	4143.24	3660.78
ENSG00000122952	ZWINT	protein_coding	1.23705	0.819591	1.82928	0.952537	0.24844	1.96945	1.40789	2.65936	0.0010774	6.84169e-05	0.639179	0.407777	0.984869	0.991541	0.0898022	139.7	71.7995	110.169	88.0204
ENSG00000185000	DGAT1	protein_coding	1.23713	1.03179	1.57812	0.942163	0.0837818	1.42103	1.10199	1.83713	0.010644	0.00206455	0.740824	0.54398	1.03675	0.991541	0.0898901	667.948	468.489	609.64	580.501
ENSG00000134684	YARS1	protein_coding	1.08929	0.94176	1.29303	0.952537	0.224008	1.26503	1.13414	1.45542	0.00290239	0.00030429	0.842672	0.683929	1.01834	0.991541	0.089962	908.59	719.973	833.742	785.999
ENSG00000011275	RNF216	protein_coding	1.14528	0.934474	1.40878	0.952537	0.110435	0.987836	0.859863	1.17471	0.914547	0.876596	0.812845	0.657609	1.06273	0.991541	0.0900823	1231.56	1246.27	1145.47	1429.49
ENSG00000123485	HJURP	protein_coding	1.25147	0.743386	2.12738	0.952537	0.372868	1.78262	1.084	2.96021	0.0398965	0.0131379	0.541794	0.261722	0.979854	0.991541	0.0900886	144.112	81.685	97.4922	101.38
ENSG00000155827	RNF20	protein_coding	1.09968	0.782157	1.46835	0.952537	0.476172	0.915367	0.689431	1.21134	0.58605	0.474741	0.722325	0.473326	1.07636	0.991541	0.0901754	924.344	1010.33	734.273	1110.38
ENSG00000134215	VAV3	protein_coding	1.19396	0.893753	1.51603	0.952537	0.253329	1.32974	1.03809	1.74311	0.102645	0.0477138	0.685096	0.474725	1.01955	0.991541	0.0903539	1329.82	999.665	1088.33	1194.13
ENSG00000158715	SLC45A3	protein_coding	1.41193	0.943021	2.03303	0.933666	0.057068	3.02394	2.15063	4.0243	4.51759e-08	4.26054e-11	0.643761	0.3877	1.05416	0.991541	0.090355	448.904	148.479	408.198	209.397
ENSG00000012124	CD22	protein_coding	2.02223	0.23101	10.4887	0.948753	0.103789	0.536157	0.0690345	2.32457	0.20665	0.120917	0.347883	0.0293042	3.48333	0.991541	0.0904207	208.942	391.615	71.2585	1032.3
ENSG00000203814	H2BC18	protein_coding	1.19374	0.785717	1.63874	0.952537	0.346656	2.11819	1.44476	2.89296	0.000427162	1.67409e-05	0.632556	0.397884	1.09298	0.991541	0.0904363	632.092	297.64	476.577	355.306
ENSG00000172818	OVOL1	protein_coding	0.656689	0.388394	1.09809	0.936949	0.0628242	0.992575	0.718151	1.47278	0.980119	0.971645	1.73443	0.928356	3.23691	0.991541	0.0905262	1825.86	1838.91	2079.1	1207.81
ENSG00000109339	MAPK10	protein_coding	0.88455	0.686905	1.13149	0.952537	0.326311	0.882389	0.733814	1.11719	0.392285	0.280453	1.35588	0.954873	1.96212	0.991541	0.0905286	2587.33	2931.72	3103.45	2593.19
ENSG00000092295	TGM1	protein_coding	1.85894	0.589399	4.7748	0.590373	0.00814235	0.676254	0.47198	1.01882	0.140896	0.07298	0.564582	0.184249	2.13511	0.991541	0.090638	54.2848	80.6895	56.7682	148.696
ENSG00000169019	COMMD8	protein_coding	1.37508	0.723455	2.14213	0.952537	0.125278	1.49421	1.0654	2.08455	0.0846444	0.0369205	0.603702	0.343426	1.16033	0.991541	0.0906867	121.711	81.2073	101.028	111.758
ENSG00000118729	CASQ2	protein_coding	0.421535	0.142908	1.14121	0.952537	0.125391	0.142015	0.0323884	0.469484	0.00213423	0.000192333	3.94783	0.377219	24.5164	0.991541	0.090835	34.1251	239.316	56.6482	100.75
ENSG00000165949	IFI27	protein_coding	4.135	1.0654	9.92111	0.0105868	1.88595e-05	3.99759	1.30706	8.1352	0.000244142	6.76679e-06	0.446177	0.110399	3.0285	0.991541	0.0908372	558.921	140.103	1031.36	577.894
ENSG00000134240	HMGCS2	protein_coding	1.13078	0.53245	1.95023	0.968663	0.673398	3.85601	2.37973	6.82389	5.16111e-05	6.05726e-07	0.491802	0.236009	1.25192	0.991541	0.0908632	6794.39	1761.53	3778.28	1992.08
ENSG00000101546	RBFA	protein_coding	0.929115	0.752122	1.12696	0.952537	0.431569	0.882871	0.762086	1.06657	0.243425	0.149797	1.2545	0.951174	1.67301	0.991541	0.0909131	273.127	310.057	319.366	287.5
ENSG00000135823	STX6	protein_coding	1.0929	0.924795	1.31306	0.952537	0.268352	1.32854	1.20841	1.55875	0.00166083	0.000132938	0.822861	0.660532	1.02653	0.991541	0.0909279	1297.4	974.57	1165.82	1066.22
ENSG00000113657	DPYSL3	protein_coding	0.896763	0.520697	1.60205	0.97166	0.708943	0.297704	0.155403	0.562106	0.00026608	7.72788e-06	2.03476	0.696399	5.35996	0.991541	0.0909846	419.393	1408.1	764.848	1262.28
ENSG00000144452	ABCA12	protein_coding	1.04908	0.479939	2.58472	0.989471	0.885482	1.437	0.702528	3.59344	0.348149	0.239213	0.445426	0.131907	1.32513	0.991541	0.0910139	83.1089	59.0534	38.7131	61.1003
ENSG00000254093	PINX1	protein_coding	1.19293	0.990867	1.46792	0.952537	0.129587	1.2177	0.94633	1.60137	0.129898	0.065725	0.755915	0.567539	1.06209	0.991541	0.0910298	61.4346	49.4512	53.476	58.5035
ENSG00000159231	CBR3	protein_coding	1.42613	0.990043	2.17465	0.879579	0.0321686	0.824663	0.56548	1.11729	0.31654	0.211026	0.668131	0.394499	1.09314	0.991541	0.0910396	63.7555	77.209	60.3344	110.156
ENSG00000198363	ASPH	protein_coding	1.22263	0.897526	1.64529	0.936949	0.0627881	1.51986	1.30619	1.79679	0.000618305	2.94477e-05	0.768968	0.536556	1.02428	0.991541	0.0910657	5654.8	3719.69	5315.62	4547.44
ENSG00000187583	PLEKHN1	protein_coding	0.909157	0.69081	1.21049	0.956955	0.575799	1.5541	0.952067	2.50064	0.0205358	0.00520766	0.661136	0.394366	1.30663	0.991541	0.0911012	1393.72	894.649	835.832	813.689
ENSG00000213366	GSTM2	protein_coding	0.6985	0.385862	1.20678	0.952537	0.224601	1.64515	0.408337	4.13822	0.135459	0.0693053	0.487439	0.144283	2.62159	0.991541	0.0911167	2598.11	1578.58	884.28	1102.88
ENSG00000010671	BTK	protein_coding	1.59237	0.703408	3.76069	0.952537	0.144243	0.586926	0.167434	1.34053	0.139277	0.0718569	0.460277	0.184998	2.04767	0.991541	0.0911783	70.8525	121.004	52.0578	192.895
ENSG00000167971	CASKIN1	protein_coding	0.718257	0.332923	1.57221	0.952537	0.243001	1.33769	0.664562	2.33479	0.376489	0.266122	0.502278	0.213168	1.37881	0.991541	0.0911801	80.4161	60.5676	28.8579	43.2979
ENSG00000055332	EIF2AK2	protein_coding	1.41839	1.13309	1.88381	0.0744037	0.000198815	1.20966	1.11879	1.35978	0.0709711	0.0289559	0.795922	0.560071	1.03788	0.991541	0.0912623	2066.03	1707.72	2331.53	2422.42
ENSG00000125841	NRSN2	protein_coding	0.741791	0.587681	0.953127	0.924651	0.0481971	0.835139	0.647468	1.07432	0.300733	0.197448	1.44237	0.960488	2.08285	0.991541	0.0914882	151.015	181.228	161.62	133.816
ENSG00000105127	AKAP8	protein_coding	1.11278	0.892311	1.40291	0.952537	0.308338	1.07638	0.896762	1.35033	0.560843	0.449297	0.775159	0.582555	1.05609	0.991541	0.0915372	1478.85	1372.53	1273.92	1528.94
ENSG00000135341	MAP3K7	protein_coding	1.14015	0.998575	1.33421	0.92312	0.0452213	1.14348	1.04692	1.30326	0.0676923	0.0271287	0.853237	0.715329	1.02798	0.991541	0.0916004	1125.9	984.239	1096.1	1124.92
ENSG00000188263	IL17REL	protein_coding	2.89411	0.805173	7.71044	0.933666	0.0580137	0.358872	0.0775304	0.996886	0.105363	0.0493363	0.255592	0.0461108	1.89969	0.991541	0.091729	23.2715	64.7058	17.2127	186.904
ENSG00000011485	PPP5C	protein_coding	1.01807	0.928302	1.15959	0.976694	0.784375	1.02705	0.920453	1.18325	0.746021	0.659481	0.85347	0.720711	1.00631	0.991541	0.0918815	756.306	736.088	655.606	750.026
ENSG00000225921	NOL7	protein_coding	1.04501	0.64242	1.69362	0.981869	0.814696	0.908651	0.601902	1.42421	0.681564	0.582538	0.634088	0.358232	1.13964	0.991541	0.0920818	800.246	881.24	530.079	920.572
ENSG00000132329	RAMP1	protein_coding	0.623624	0.304301	1.31598	0.952537	0.200403	0.209253	0.089348	0.495375	0.00020699	5.16227e-06	2.45026	0.428683	8.76464	0.991541	0.0921475	24.6905	117.455	37.7195	73.0703
ENSG00000144026	ZNF514	protein_coding	1.02034	0.852628	1.24801	0.985938	0.851159	0.876124	0.750893	1.0687	0.284394	0.183754	1.29661	0.990939	1.6659	0.991541	0.0921692	448.333	512.787	594.157	522.837
ENSG00000158417	EIF5B	protein_coding	1.07199	0.856885	1.48195	0.956955	0.585638	1.03491	0.802536	1.3694	0.834109	0.771701	0.734165	0.497691	1.05744	0.991541	0.0922071	2057.62	1988.33	1618.41	2130.55
ENSG00000066455	GOLGA5	protein_coding	1.16023	0.891822	1.48622	0.952537	0.130495	1.36166	1.19045	1.60203	0.00506234	0.000696517	0.788435	0.568284	1.03749	0.991541	0.0922534	738.579	540.986	674.325	627.868
ENSG00000257704	INAFM1	protein_coding	1.15345	0.819246	1.63015	0.952537	0.359443	1.02489	0.74647	1.3843	0.905892	0.864741	0.686034	0.448567	1.06851	0.991541	0.0924534	133.563	129.308	104.484	149.331
ENSG00000120370	GORAB	protein_coding	1.14128	0.96041	1.43072	0.952537	0.238914	1.02859	0.815716	1.3268	0.845447	0.786355	0.762334	0.568226	0.996048	0.991541	0.0925046	327.346	317.319	282.564	360.691
ENSG00000171604	CXXC5	protein_coding	1.14298	0.901323	1.47771	0.952537	0.366326	1.34561	1.06421	1.72013	0.0734791	0.0303932	0.699166	0.458515	1.05794	0.991541	0.0925117	568.351	423.113	454.236	483.475
ENSG00000104388	RAB2A	protein_coding	1.2475	0.829666	1.77884	0.948753	0.0996422	1.35842	1.13579	1.70546	0.0416144	0.0139151	0.7225	0.482915	1.02848	0.991541	0.0925147	1164.11	856.628	1049.38	1068.93
ENSG00000180176	TH	protein_coding	1.53494	0.62706	3.17666	0.952537	0.263119	2.6671	1.25343	5.15909	0.0217792	0.00567131	0.39657	0.128317	1.75637	0.991541	0.0925529	94.949	35.7443	57.6545	54.4519
ENSG00000124831	LRRFIP1	protein_coding	1.09683	0.691227	1.6963	0.955791	0.533497	1.01353	0.725631	1.50405	0.946682	0.922232	0.698121	0.438277	1.17731	0.991541	0.092578	6783.88	6691.68	5193.17	7340.09
ENSG00000132746	ALDH3B2	protein_coding	1.00739	0.728431	1.38522	0.996674	0.970925	1.52324	1.07671	2.19367	0.0630629	0.0245366	0.613536	0.362243	1.05039	0.991541	0.0925933	541.908	355.461	334.458	357.839
ENSG00000156738	MS4A1	protein_coding	1.9138	0.219794	11.4524	0.952537	0.202954	0.641302	0.0318041	5.6498	0.462637	0.347887	0.290757	0.0138563	4.04491	0.991541	0.0926001	273.048	335.169	43.7996	547.087
ENSG00000183605	SFXN4	protein_coding	0.920039	0.746322	1.09872	0.952537	0.4423	1.00936	0.868691	1.2293	0.948668	0.926046	1.29907	0.948063	1.72353	0.991541	0.0927762	332.171	328.182	397.744	302.221
ENSG00000163510	CWC22	protein_coding	1.10869	0.837186	1.40571	0.952537	0.370861	1.04263	0.840086	1.30144	0.775121	0.69613	0.756717	0.541262	1.06721	0.991541	0.0927897	576.811	553.127	483.2	612.359
ENSG00000224389	C4B	protein_coding	0.610532	0.213562	0.926018	0.952537	0.125226	0.293155	0.120486	0.415448	0.000794873	4.31045e-05	2.18643	1.05446	6.49122	0.991541	0.0928199	11.0134	38.2185	14.9802	23.5582
ENSG00000148187	MRRF	protein_coding	0.919021	0.767523	1.09302	0.952537	0.406948	0.924918	0.796147	1.14963	0.521986	0.408077	1.27864	0.96963	1.65085	0.991541	0.0930363	557.107	602.094	656.14	553.44
ENSG00000159388	BTG2	protein_coding	0.695214	0.49747	0.919008	0.798625	0.020313	0.824528	0.678859	1.06528	0.285083	0.18432	1.46038	0.931855	2.16957	0.991541	0.0930978	10340.2	12540.2	10498.2	8718.47
ENSG00000276045	ORAI1	protein_coding	1.17549	0.888859	1.56872	0.952537	0.209341	1.14028	0.916364	1.41645	0.381317	0.270474	0.733407	0.511396	1.03299	0.991541	0.0931583	118.778	104.727	102.489	123.761
ENSG00000138668	HNRNPD	protein_coding	1.05154	0.787078	1.4298	0.97205	0.714674	0.946979	0.713076	1.2388	0.754064	0.669239	0.717355	0.506973	1.09174	0.991541	0.093203	3431.59	3624.38	2588.37	3811.47
ENSG00000113369	ARRDC3	protein_coding	1.2995	1.00097	1.72699	0.929408	0.050108	1.20279	0.917222	1.54032	0.226984	0.136623	0.723947	0.481104	1.09574	0.991541	0.0932088	1332.94	1108.69	1254.02	1440.58
ENSG00000102445	RUBCNL	protein_coding	1.04522	0.43314	2.42196	0.990723	0.901129	0.498207	0.148747	1.30463	0.0814419	0.0349902	0.422614	0.146911	2.2117	0.991541	0.0933017	115.596	232.223	51.1872	242.641
ENSG00000147649	MTDH	protein_coding	1.28676	0.97989	1.72197	0.556155	0.00700129	1.12382	0.992715	1.29345	0.277722	0.178309	0.797918	0.541585	1.06883	0.991541	0.0933394	2417.82	2152.25	2482.13	2769.62
ENSG00000134007	ADAM20	protein_coding	0.827123	0.600678	1.07532	0.952537	0.227093	0.755983	0.582507	0.988127	0.112571	0.0541211	1.45946	0.859623	2.35424	0.991541	0.0933646	63.1679	83.9229	77.217	69.5481
ENSG00000092607	TBX15	protein_coding	1.10997	0.398989	3.41945	0.977174	0.790392	2.55004	1.10041	7.64599	0.0325671	0.00990526	0.388497	0.0810296	1.00457	0.991541	0.093395	82.3246	33.0483	35.4453	35.8562
ENSG00000148344	PTGES	protein_coding	0.82431	0.619156	1.09723	0.952537	0.234936	1.0856	0.862676	1.4673	0.684323	0.58583	1.48045	0.930651	2.37198	0.991541	0.0934242	507.914	467.61	619.931	385.293
ENSG00000141552	ANAPC11	protein_coding	1.0629	0.796228	1.34616	0.956955	0.586398	1.49468	1.2624	1.80233	0.00143176	0.000105473	0.763685	0.561463	1.05594	0.991541	0.0936274	399.949	267.359	324.462	283.861
ENSG00000113407	TARS1	protein_coding	1.14472	0.912557	1.42511	0.952537	0.20833	1.44485	1.19393	1.81234	0.00233344	0.000217622	0.771974	0.533975	1.06988	0.991541	0.093647	847.681	587.183	749.248	671.351
ENSG00000158786	PLA2G2F	protein_coding	0.912478	0.488568	1.50511	0.971977	0.709639	2.56689	1.6199	4.19336	0.000705232	3.58787e-05	0.552446	0.27183	1.21965	0.991541	0.0936679	2158.62	840.447	1088	767.045
ENSG00000112232	KHDRBS2	protein_coding	1.63992	0.781158	3.21841	0.952537	0.238535	0.657024	0.192884	1.47421	0.393168	0.281272	0.362778	0.0656075	1.70133	0.991541	0.0938127	45.4628	68.9652	27.1651	113.019
ENSG00000247077	PGAM5	protein_coding	1.25676	0.973984	1.76384	0.940284	0.0730588	1.53264	1.2365	1.89827	0.0028866	0.000301122	0.735727	0.508809	1.03998	0.991541	0.0938851	587.058	382.887	542.177	482.755
ENSG00000094804	CDC6	protein_coding	1.0492	0.661013	1.6565	0.983072	0.820877	1.40844	0.963739	2.16013	0.152675	0.0812331	0.600061	0.367045	1.10072	0.991541	0.0939434	194.54	138.938	122.191	145.566
ENSG00000169020	ATP5ME	protein_coding	1.12822	0.697959	1.66304	0.952537	0.471705	1.43917	0.995812	2.23294	0.052505	0.0191347	0.667769	0.394313	1.19636	0.991541	0.0939572	653.708	453.864	492.348	512.193
ENSG00000182183	SHISAL2A	protein_coding	1.75404	0.651642	3.86662	0.952537	0.129116	0.546993	0.179275	1.26203	0.151271	0.0801204	0.408317	0.121855	2.23229	0.991541	0.0940943	24.4022	44.8996	17.6843	78.7302
ENSG00000173372	C1QA	protein_coding	0.896005	0.573926	1.377	0.96032	0.620519	0.460695	0.319573	0.674348	0.00199138	0.000172991	1.70743	0.889853	3.18495	0.991541	0.0941121	35.8221	78.4137	55.1823	69.7774
ENSG00000179271	GADD45GIP1	protein_coding	1.14828	0.573706	1.87049	0.952537	0.47771	1.24404	0.863414	1.90724	0.333641	0.2265	0.625705	0.333676	1.26804	0.991541	0.0942095	357.332	287.569	256.606	329.698
ENSG00000147044	CASK	protein_coding	1.06022	0.939868	1.24428	0.955163	0.517445	1.30333	1.10789	1.67099	0.00867208	0.00155167	0.804652	0.596323	1.03781	0.991541	0.0942267	1310.53	1006.26	1118.46	1066.94
ENSG00000171033	PKIA	protein_coding	1.19685	0.713773	1.80848	0.952537	0.351085	2.37833	1.81834	3.24276	8.01429e-05	1.20932e-06	0.629247	0.370009	1.08318	0.991541	0.0943072	536.274	225.461	403.808	269.317
ENSG00000112419	PHACTR2	protein_coding	1.19967	0.963073	1.44729	0.952537	0.114812	1.45286	1.14832	1.83584	0.00392656	0.000483671	0.757478	0.555398	1.07757	0.991541	0.0943748	1494.93	1026.77	1356.29	1231.56
ENSG00000170100	ZNF778	protein_coding	0.921658	0.799292	1.08883	0.952537	0.274474	0.92335	0.825205	1.07853	0.357113	0.247586	1.19591	0.983039	1.4407	0.991541	0.0944224	335.32	364.827	370.809	336.855
ENSG00000168679	SLC16A4	protein_coding	0.580872	0.344474	0.873762	0.941037	0.0783777	1.55322	0.59201	3.30937	0.208575	0.122363	0.476064	0.144994	1.64056	0.991541	0.0944821	131.286	84.4217	36.3436	49.0122
ENSG00000006747	SCIN	protein_coding	0.868563	0.496365	1.29481	0.956955	0.558134	0.638332	0.393228	1.00391	0.0969833	0.0443402	0.560099	0.31896	1.18864	0.991541	0.094509	277.385	434.536	135.129	377.361
ENSG00000145423	SFRP2	protein_coding	0.679082	0.324471	1.44368	0.952537	0.44531	0.197617	0.0782334	0.421114	0.00440206	0.000572425	3.39017	0.352711	12.5105	0.991541	0.094525	65.2705	330.555	150.428	224.367
ENSG00000105810	CDK6	protein_coding	1.01656	0.816807	1.30466	0.99405	0.923952	0.70266	0.512242	0.935369	0.067625	0.0270769	0.660855	0.409664	0.945829	0.991541	0.0945709	605.679	862.281	407.352	877.09
ENSG00000108587	GOSR1	protein_coding	1.05789	0.977401	1.18096	0.952537	0.211409	1.11605	1.04505	1.21044	0.0288164	0.00835082	0.897722	0.776293	1.00245	0.991541	0.0946315	1186.91	1060.08	1125.45	1127.42
ENSG00000152061	RABGAP1L	protein_coding	1.33558	1.06851	1.71271	0.270097	0.0013727	1.09583	0.973437	1.28784	0.386824	0.275285	0.804582	0.588244	1.06428	0.991541	0.0947027	2838.13	2589.51	3050.09	3461.19
ENSG00000162385	MAGOH	protein_coding	1.01916	0.689086	1.41252	0.989947	0.896026	1.28051	0.944249	1.79864	0.12993	0.0657477	0.706039	0.446258	1.0823	0.991541	0.0951536	264.304	206.721	190.13	210.004
ENSG00000167880	EVPL	protein_coding	1.00296	0.697156	1.38991	0.99827	0.986876	2.04749	1.23652	3.45768	0.000435907	1.72663e-05	0.6494	0.369739	1.26153	0.991541	0.0952072	11893.1	5807.11	7744.31	5824.21
ENSG00000125651	GTF2F1	protein_coding	1.02881	0.770483	1.54429	0.984629	0.82761	1.06464	0.845812	1.39769	0.701358	0.604639	0.731144	0.493915	1.05112	0.991541	0.0952912	1373.4	1289.89	1031.87	1326.25
ENSG00000116863	ADPRS	protein_coding	1.07838	0.928974	1.2756	0.952537	0.3954	1.4744	1.26228	1.77177	0.00011808	2.09807e-06	0.809216	0.627287	1.03275	0.991541	0.0953133	325.482	221.366	284.23	238.74
ENSG00000084070	SMAP2	protein_coding	1.21172	0.814902	1.79023	0.952537	0.183535	0.760624	0.56013	1.03745	0.0918663	0.0411488	0.706985	0.461868	1.11687	0.991541	0.0953352	854.515	1124.22	732.159	1363.34
ENSG00000198276	UCKL1	protein_coding	1.17563	0.949417	1.4383	0.952537	0.211482	1.48903	1.06697	2.14976	0.00605206	0.000910947	0.733043	0.498387	1.0762	0.991541	0.0953689	943.998	631.372	810.782	743.82
ENSG00000132185	FCRLA	protein_coding	0.952907	0.182538	3.98959	0.994982	0.927749	0.643598	0.181842	2.23587	0.487157	0.371991	0.277413	0.0531598	2.05797	0.991541	0.0954142	28.4258	44.322	7.54357	42.2203
ENSG00000103671	TRIP4	protein_coding	1.12082	0.93488	1.36836	0.952537	0.134757	1.25394	1.07185	1.47482	0.00785107	0.0013369	0.833355	0.673895	1.0579	0.991541	0.0955351	577.913	460.414	538.042	516.767
ENSG00000132749	TESMIN	protein_coding	0.640194	0.375303	1.00419	0.905408	0.0395046	0.87213	0.530795	1.45238	0.601744	0.492562	1.67632	0.839669	3.11099	0.991541	0.0956852	51.2516	59.3203	54.4315	37.2423
ENSG00000132016	BRME1	protein_coding	1.16126	0.785183	1.74279	0.952537	0.356759	0.853246	0.618584	1.12322	0.404086	0.291685	0.677644	0.437659	1.11975	0.991541	0.0957512	78.271	91.6648	60.9207	105.879
ENSG00000153208	MERTK	protein_coding	0.822767	0.686795	0.951405	0.948753	0.0967612	0.973166	0.80663	1.17542	0.858519	0.802652	1.32489	0.950645	1.90013	0.991541	0.0957669	744.171	763.644	810.711	628.634
ENSG00000117614	SYF2	protein_coding	1.00758	0.57088	1.53406	0.996674	0.97093	1.07163	0.571525	1.99338	0.793314	0.718737	0.608653	0.286987	1.43946	0.991541	0.0958093	898.488	838.665	551.076	844.809
ENSG00000131013	PPIL4	protein_coding	1.1053	0.909605	1.32401	0.952537	0.221278	1.05865	0.919739	1.24974	0.563772	0.452323	0.822099	0.652967	1.07384	0.991541	0.0958546	668.823	630.947	607.916	697.379
ENSG00000104973	MED25	protein_coding	1.12382	0.895229	1.36411	0.952537	0.263009	1.33905	1.0994	1.66282	0.0122003	0.00252323	0.779074	0.582967	1.06175	0.991541	0.0959324	1083.63	807.918	946.3	909.19
ENSG00000272636	DOC2B	protein_coding	1.74793	0.72265	5.15372	0.952537	0.128836	0.843285	0.241915	3.18926	0.712249	0.617386	0.414327	0.0902214	1.67472	0.991541	0.0960407	338.694	401.853	245.201	701.856
ENSG00000259120	SMIM6	protein_coding	0.553347	0.263814	0.965579	0.768014	0.0181829	0.48749	0.301453	0.747418	0.0102987	0.00196358	1.82209	0.851127	5.49214	0.991541	0.0961689	59.4821	122.042	60.1781	67.539
ENSG00000154124	OTULIN	protein_coding	1.11514	0.960047	1.36114	0.952537	0.172271	0.988629	0.865324	1.17017	0.91505	0.877222	0.82614	0.651197	1.03172	0.991541	0.0962406	954.828	966.365	880.443	1080.6
ENSG00000177106	EPS8L2	protein_coding	1.0498	0.726996	1.51111	0.974711	0.758347	1.81739	1.23235	2.96355	0.000824764	4.55897e-05	0.68513	0.387889	1.15283	0.991541	0.0962587	5008.82	2754.77	3600.4	2892.61
ENSG00000204967	PCDHA4	protein_coding	1.23149	0.524063	2.64476	0.960255	0.619023	0.894417	0.447075	1.63965	0.835956	0.773979	2.72074	0.827183	7.67104	0.991541	0.0963166	40.2126	45.0895	134.865	55.3305
ENSG00000136490	LIMD2	protein_coding	1.77982	0.899765	3.37742	0.660438	0.0106841	0.918554	0.557989	1.44728	0.766787	0.685279	0.582471	0.286741	1.31367	0.991541	0.0963939	278.534	302.968	288.578	539.75
ENSG00000184216	IRAK1	protein_coding	1.12687	0.962538	1.36326	0.952537	0.21175	1.65933	1.3767	2.0514	2.9673e-06	1.10384e-08	0.795694	0.609578	1.02483	0.991541	0.0964509	1694.84	1020.58	1518.85	1151.91
ENSG00000286264		protein_coding	0.876913	0.431112	1.92981	0.970708	0.695432	0.57047	0.205826	1.22815	0.13867	0.0714563	0.446366	0.151773	1.51752	0.991541	0.096454	38.6337	67.3405	15.1299	59.0019
ENSG00000105726	ATP13A1	protein_coding	1.20045	0.974362	1.46852	0.936949	0.0616652	1.44094	1.18237	1.74383	0.000941318	5.5682e-05	0.791727	0.612194	1.08995	0.991541	0.0966758	1650.8	1144.57	1566.76	1375.42
ENSG00000163584	RPL22L1	protein_coding	1.32249	0.634989	2.45111	0.952537	0.172963	1.20317	0.717547	2.00105	0.445739	0.330906	0.612558	0.296799	1.54511	0.991541	0.0967304	275.474	228.755	223.217	302.923
ENSG00000153898	MCOLN2	protein_coding	2.36991	0.920939	4.69422	0.504832	0.00513574	0.492104	0.200809	1.07411	0.0407043	0.0134956	0.477754	0.161085	1.89429	0.991541	0.0967425	47.4396	96.6911	53.9057	229.25
ENSG00000071243	ING3	protein_coding	1.14181	0.865768	1.397	0.952537	0.277588	1.17214	0.908264	1.5123	0.255556	0.160112	0.747337	0.544586	1.00435	0.991541	0.0967549	230.657	195.742	196.356	224.133
ENSG00000059758	CDK17	protein_coding	1.2336	1.06823	1.45593	0.379128	0.00242343	0.973077	0.888995	1.10419	0.755241	0.670758	0.847772	0.698354	1.02109	0.991541	0.0969082	681.172	700.062	713.658	868.218
ENSG00000270629	NBPF14	protein_coding	1.05319	0.801825	1.42436	0.972248	0.716273	0.734553	0.57444	0.994613	0.0535417	0.019724	0.711225	0.485209	1.0559	0.991541	0.0970362	424.437	576.76	317.216	607.716
ENSG00000169715	MT1E	protein_coding	0.980109	0.54213	1.90107	0.99524	0.94711	0.42438	0.2493	0.778852	0.0116881	0.00237117	2.06245	0.69205	4.85313	0.991541	0.0971015	23.0168	54.0793	46.365	52.9972
ENSG00000253159	PCDHGA12	protein_coding	1.07082	0.746789	1.46206	0.974711	0.758943	1.50454	0.609184	2.58605	0.10297	0.0479081	0.587611	0.283861	1.7512	0.991541	0.097142	201.49	132.489	125.519	141.693
ENSG00000178568	ERBB4	protein_coding	0.919301	0.648579	1.18641	0.972552	0.731467	0.674554	0.437038	0.956835	0.156025	0.0834813	1.79504	0.660584	4.5188	0.991541	0.0972488	167.041	247.963	276.038	227.571
ENSG00000168067	MAP4K2	protein_coding	1.36139	0.944777	1.87962	0.863813	0.0276631	1.17198	0.933331	1.49557	0.328271	0.221977	0.716015	0.483569	1.09948	0.991541	0.0972788	389.229	332.084	378.475	452.27
ENSG00000178199	ZC3H12D	protein_coding	2.10049	0.476642	5.87543	0.879579	0.0356258	0.436474	0.154809	1.07885	0.0363984	0.0115626	0.429829	0.115544	2.85293	0.991541	0.0972929	65.9768	151.369	59.6913	317.801
ENSG00000187210	GCNT1	protein_coding	1.19066	0.721497	1.80605	0.952537	0.481814	0.697839	0.421087	1.12959	0.203365	0.118305	0.552741	0.251097	1.31199	0.991541	0.0973349	100.113	144.239	66.2616	171.708
ENSG00000137821	LRRC49	protein_coding	0.935538	0.740335	1.11789	0.956955	0.545472	0.772389	0.623666	0.947592	0.0361645	0.0114655	1.30022	0.944687	1.715	0.991541	0.0974204	246.585	320.627	300.689	298.307
ENSG00000119866	BCL11A	protein_coding	1.10125	0.734197	1.63883	0.959565	0.606945	0.901581	0.610708	1.24803	0.654072	0.551369	0.639379	0.356736	1.11749	0.991541	0.0974679	899.418	997.869	633.547	1099.22
ENSG00000129351	ILF3	protein_coding	1.11191	0.94427	1.32886	0.952537	0.225499	1.29829	1.11928	1.56121	0.00771515	0.00130243	0.81163	0.65419	0.994326	0.991541	0.0975352	7473.52	5754.49	6742.33	6399.93
ENSG00000131153	GINS2	protein_coding	1.45668	1.02636	2.04109	0.915326	0.041174	1.73725	1.27151	2.41617	0.00712841	0.00116827	0.647108	0.409336	1.04972	0.991541	0.0977926	65.7586	38.2773	61.8779	55.3793
ENSG00000136052	SLC41A2	protein_coding	1.20376	0.7653	1.92394	0.956883	0.543973	0.96368	0.406084	2.00041	0.928293	0.896167	0.482756	0.183575	1.46417	0.991541	0.0980083	80.5459	84.0877	46.9093	101.294
ENSG00000092201	SUPT16H	protein_coding	1.11825	0.899204	1.40396	0.952537	0.206654	1.18602	1.0505	1.38756	0.0859282	0.0376335	0.810048	0.59526	1.05521	0.991541	0.0980137	2161.11	1822.39	1956.99	2037.01
ENSG00000277443	MARCKS	protein_coding	1.13085	0.794993	1.48842	0.952537	0.478095	2.12083	1.25284	3.4308	0.000146843	2.93874e-06	0.661768	0.363685	1.34428	0.991541	0.0980173	11264.2	5309.12	8426.89	6003.61
ENSG00000164692	COL1A2	protein_coding	0.618093	0.369499	1.07407	0.948753	0.0950869	0.296145	0.144797	0.502939	0.00021057	5.35085e-06	1.98668	0.69061	5.65042	0.991541	0.0980493	7393.67	24967.1	9079.65	15432
ENSG00000042753	AP2S1	protein_coding	1.07502	0.842633	1.34804	0.956955	0.565737	1.74505	1.43593	2.14053	0.00010408	1.73412e-06	0.741716	0.525866	1.07616	0.991541	0.0980763	405.948	231.87	323.125	249.373
ENSG00000169139	UBE2V2	protein_coding	1.16221	0.851096	1.49731	0.952537	0.168965	1.20862	1.04159	1.48034	0.123108	0.0612249	0.771373	0.566158	1.06708	0.991541	0.0982077	418.013	346.079	375.197	401.401
ENSG00000137996	RTCA	protein_coding	1.05287	0.901089	1.27702	0.956955	0.552925	1.1864	1.00277	1.46088	0.0787809	0.0334301	0.813823	0.623113	1.02914	0.991541	0.0984726	603.167	508.925	518.093	536.437
ENSG00000069011	PITX1	protein_coding	1.21566	0.660789	2.41255	0.952537	0.357162	0.903689	0.645083	1.32351	0.703032	0.606782	0.603897	0.278905	1.24754	0.991541	0.0985523	526.671	582.878	386.474	708.361
ENSG00000130935	NOL11	protein_coding	1.12927	0.863713	1.38939	0.952537	0.218257	1.32284	1.12974	1.61447	0.0111754	0.00221741	0.791183	0.59896	1.02725	0.991541	0.0986593	664.445	501.593	593.935	566.895
ENSG00000116649	SRM	protein_coding	1.13932	0.918675	1.47793	0.952537	0.215426	1.39964	1.17772	1.7411	0.00430228	0.000553846	0.779364	0.568542	1.03301	0.991541	0.0986761	352.935	252.595	312.856	288.952
ENSG00000105939	ZC3HAV1	protein_coding	1.26749	1.05369	1.54803	0.514567	0.00533147	1.19293	1.04621	1.43319	0.0646015	0.0253519	0.817058	0.637006	1.00537	0.991541	0.0986986	1746.8	1463.16	1809.18	1856.78
ENSG00000175414	ARL10	protein_coding	0.959247	0.790092	1.15041	0.976552	0.780309	0.599871	0.46431	0.788671	0.00236983	0.000223514	1.4254	1.00382	2.18895	0.991541	0.0987566	240.087	400.427	328.644	384.089
ENSG00000151725	CENPU	protein_coding	1.2583	0.938964	1.71469	0.952537	0.165086	1.49439	1.1151	2.02618	0.0295771	0.00865644	0.676106	0.442205	1.01638	0.991541	0.0987843	116.732	79.4938	99.3603	98.98
ENSG00000120265	PCMT1	protein_coding	1.15758	0.824709	1.51774	0.952537	0.199825	1.19234	1.00242	1.44449	0.173781	0.0961775	0.762847	0.54363	1.07044	0.991541	0.0988012	395.668	332.283	349.638	384.567
ENSG00000183495	EP400	protein_coding	1.10726	0.97874	1.263	0.952537	0.126504	1.14183	1.02106	1.31985	0.0762204	0.0319571	0.85357	0.714488	1.02666	0.991541	0.0988472	3906.76	3418.62	3688.85	3787.85
ENSG00000110696	C11orf58	protein_coding	1.0984	0.887382	1.33454	0.952537	0.310617	0.972848	0.843837	1.16404	0.816415	0.748497	0.802647	0.619309	1.03629	0.991541	0.0988729	1710.47	1758.47	1508.24	1932.1
ENSG00000175198	PCCA	protein_coding	1.00453	0.867222	1.13209	0.99524	0.951669	0.861551	0.769993	0.978785	0.0745106	0.0310597	1.19346	0.980567	1.57125	0.991541	0.0988873	966.378	1121.03	1159.99	1128.05
ENSG00000181826	RELL1	protein_coding	1.15785	0.969044	1.49518	0.952537	0.220753	0.976488	0.791324	1.21611	0.880626	0.830241	0.75271	0.539548	0.986179	0.991541	0.0988899	307.667	315.484	268.526	366.251
ENSG00000071051	NCK2	protein_coding	1.04849	0.877501	1.26128	0.956955	0.557291	1.068	0.925082	1.2594	0.493884	0.378706	0.825843	0.671545	1.07067	0.991541	0.0988955	784.344	734.079	677.21	770.423
ENSG00000184983	NDUFA6	protein_coding	1.1427	0.62625	1.75016	0.952537	0.470965	1.44117	1.0196	2.1167	0.0782626	0.0331199	0.644637	0.363956	1.20411	0.991541	0.0989824	472.2	327.397	347.806	374.015
ENSG00000180447	GAS1	protein_coding	0.707606	0.352958	1.49003	0.952537	0.359311	0.202716	0.0746597	0.558626	0.0002106	5.39576e-06	2.45293	0.418308	9.73319	0.991541	0.0990513	35.5104	174.467	61.4307	123.307
ENSG00000007516	BAIAP3	protein_coding	0.982072	0.735777	1.36249	0.99524	0.936632	1.70519	0.97883	2.57468	0.0360641	0.0114167	0.582765	0.267972	1.19741	0.991541	0.0990886	777.005	455.163	444.234	447.107
ENSG00000198286	CARD11	protein_coding	1.19238	0.963104	1.54251	0.952537	0.195754	1.70817	1.25686	2.33452	0.000512373	2.19059e-05	0.724124	0.492599	1.16015	0.991541	0.0990888	3632	2124.28	3133.22	2533.74
ENSG00000197872	CYRIA	protein_coding	0.962308	0.723064	1.24856	0.986075	0.855198	0.651525	0.463779	0.929576	0.0697807	0.0283057	0.606199	0.342024	1.08523	0.991541	0.0991165	140.565	215.832	82.0314	207.844
ENSG00000162878	PKDCC	protein_coding	0.731053	0.366628	1.60348	0.952537	0.430408	0.162329	0.0587008	0.436896	6.59927e-05	8.76526e-07	2.57	0.43698	9.97012	0.991541	0.0995401	27.9946	170.823	52.2488	124.755
ENSG00000169432	SCN9A	protein_coding	1.24413	0.572822	2.29668	0.952537	0.407724	0.776308	0.460698	1.23506	0.414475	0.301182	0.534773	0.194392	1.59793	0.991541	0.0996605	95.0892	123.209	63.5005	152.497
ENSG00000114480	GBE1	protein_coding	1.11947	0.955914	1.32375	0.952537	0.275873	1.31693	1.06946	1.7341	0.0172482	0.00409019	0.782851	0.585272	1.02688	0.991541	0.0997412	522.568	396.374	458.353	444.59
ENSG00000184378	ACTRT3	protein_coding	0.812986	0.600478	1.13793	0.952537	0.29745	1.04805	0.767318	1.40296	0.854091	0.797203	1.59412	1.006	2.65269	0.991541	0.099795	42.7193	40.825	55.3175	32.4034
ENSG00000065613	SLK	protein_coding	1.06047	0.849982	1.28148	0.96032	0.620452	1.23922	0.963146	1.64648	0.10807	0.0511643	0.755179	0.545903	1.07459	0.991541	0.0998806	4791.35	3864.32	3835.15	4097.53
ENSG00000166831	RBPMS2	protein_coding	0.599978	0.291572	1.14596	0.952537	0.178772	0.312304	0.102396	0.84139	0.00631396	0.000969291	2.46046	0.423094	9.87258	0.991541	0.0999188	50.3183	160.293	73.993	96.0101
ENSG00000022277	RTF2	protein_coding	1.06677	0.860666	1.34163	0.952537	0.475317	1.15916	0.98444	1.34471	0.148742	0.0782286	0.807382	0.623145	1.05085	0.991541	0.100106	741.25	640.564	638.391	683.192
ENSG00000058866	DGKG	protein_coding	0.702832	0.433623	1.27397	0.952537	0.202906	0.433802	0.218886	0.758353	0.00708698	0.00115628	1.92632	0.818311	4.31525	0.991541	0.100144	92.2763	212.38	124.685	148.98
ENSG00000170835	CEL	protein_coding	0.783287	0.569852	1.02988	0.952537	0.283505	1.39564	0.780607	2.54502	0.196403	0.112991	0.583929	0.291858	1.34467	0.991541	0.100179	126.543	90.6829	57.9559	70.9463
ENSG00000124541	RRP36	protein_coding	1.06856	0.866906	1.36193	0.952537	0.463729	1.32103	1.13471	1.5455	0.00590396	0.000876367	0.807878	0.610165	1.02978	0.991541	0.100224	477.004	362.559	411.846	387.258
ENSG00000203326	ZNF525	protein_coding	1.19722	0.891492	1.50361	0.952537	0.125853	1.30879	1.08825	1.62824	0.040718	0.0135044	0.757559	0.564611	1.05532	0.991541	0.100267	449.751	342.704	408.199	410.683
ENSG00000037241	RPL26L1	protein_coding	1.05562	0.63361	1.6451	0.976694	0.787678	1.5751	0.90298	2.71925	0.0429769	0.0145373	0.622342	0.340524	1.32537	0.991541	0.100295	167.836	106.391	110.121	112.226
ENSG00000204311	PJVK	protein_coding	0.952807	0.716603	1.19392	0.972552	0.723396	0.697226	0.548301	0.906262	0.0181976	0.00440399	1.37994	0.998842	2.01894	0.991541	0.100312	52.3667	75.2872	69.3099	71.5104
ENSG00000140416	TPM1	protein_coding	0.466688	0.213419	1.149	0.542845	0.00656189	0.238746	0.101448	0.681694	7.42392e-06	3.65634e-08	1.94102	0.536071	5.84579	0.991541	0.100339	2234.13	9356.8	2023.75	4366.52
ENSG00000188487	INSC	protein_coding	0.890386	0.411269	2.08271	0.977174	0.791301	0.554507	0.123129	1.38029	0.240532	0.147563	0.352977	0.0915409	1.81233	0.991541	0.10043	40.3906	72.7495	12.7288	64.6485
ENSG00000162645	GBP2	protein_coding	1.24399	0.927994	1.63542	0.942163	0.0829409	1.25574	1.044	1.60615	0.108143	0.051216	0.742611	0.505184	1.09633	0.991541	0.100545	2221.17	1768.56	2051.8	2199.9
ENSG00000165868	HSPA12A	protein_coding	0.945423	0.783194	1.15784	0.960108	0.616088	0.683346	0.566965	0.860018	0.00252205	0.000245783	1.30271	0.931571	1.77246	0.991541	0.100596	437.755	642.722	539.922	605.582
ENSG00000110900	TSPAN11	protein_coding	0.782101	0.542541	1.16258	0.952537	0.307117	0.505511	0.32267	0.721506	0.0112785	0.00225026	1.76601	0.762467	3.94591	0.991541	0.100648	180.026	356.204	248.943	279.157
ENSG00000152082	MZT2B	protein_coding	1.10968	0.812529	1.5253	0.952537	0.427131	1.27619	1.01559	1.62226	0.0974676	0.0446162	0.733959	0.501236	1.08321	0.991541	0.100654	524.95	411.578	427.002	456.433
ENSG00000134697	GNL2	protein_coding	1.01426	0.874927	1.1824	0.985503	0.845039	1.1992	1.04346	1.38304	0.0246162	0.00671445	0.843067	0.695287	1.02872	0.991541	0.100662	747.375	624.376	637.598	631.505
ENSG00000063180	CA11	protein_coding	1.0381	0.544524	1.8345	0.987747	0.87332	0.516347	0.316161	0.82944	0.0118054	0.00240674	0.573988	0.274134	1.41428	0.991541	0.100865	101.819	197.39	60.771	204.371
ENSG00000062038	CDH3	protein_coding	1.05893	0.779041	1.56967	0.975392	0.76987	1.95238	1.51076	2.9504	0.00239147	0.000226562	0.630118	0.348905	1.08	0.991541	0.100918	897.829	460.005	599.001	487.255
ENSG00000137817	PARP6	protein_coding	0.96279	0.788133	1.17985	0.975694	0.773817	0.741651	0.57217	0.931224	0.043128	0.0146178	1.36527	0.989376	1.90813	0.991541	0.101057	769.753	1037.18	1011.71	999.567
ENSG00000176531	PHLDB3	protein_coding	0.912666	0.699001	1.29943	0.956955	0.551828	1.24457	0.861952	1.81209	0.211152	0.124439	0.696044	0.440262	1.16104	0.991541	0.101109	1308.9	1050.3	829.916	958.967
ENSG00000153066	TXNDC11	protein_coding	1.23608	0.95272	1.63784	0.939548	0.0639565	1.13366	0.915237	1.43785	0.345558	0.237035	0.763548	0.517496	1.04832	0.991541	0.101123	750.276	661.634	707.564	820.482
ENSG00000116885	OSCP1	protein_coding	0.743236	0.588736	0.936073	0.760138	0.0166194	0.77423	0.613248	0.974516	0.0634394	0.0247163	1.33738	1.00115	1.94825	0.991541	0.101153	69.2986	91.8935	69.0448	66.0179
ENSG00000176407	KCMF1	protein_coding	1.05931	0.937019	1.20536	0.952537	0.374506	1.27596	1.13334	1.4761	0.000852858	4.80364e-05	0.858642	0.710777	1.01864	0.991541	0.101187	748.652	586.653	680.692	621.316
ENSG00000172935	MRGPRF	protein_coding	0.557915	0.332659	0.900506	0.939548	0.0650774	0.248612	0.115474	0.514079	0.000121007	2.16913e-06	2.11121	0.682181	6.35895	0.991541	0.101263	57.7152	231.267	67.9359	128.888
ENSG00000182481	KPNA2	protein_coding	1.15649	0.76625	1.66856	0.952537	0.401506	2.47728	1.72914	3.60488	3.85502e-06	1.55526e-08	0.665315	0.39863	1.11936	0.991541	0.101473	529.527	213.643	407.395	247.037
ENSG00000124784	RIOK1	protein_coding	1.05148	0.852966	1.25168	0.956955	0.58029	1.02952	0.869276	1.2167	0.801618	0.729167	0.807746	0.62169	1.04218	0.991541	0.101485	338.548	330.306	287.451	346.685
ENSG00000147010	SH3KBP1	protein_coding	1.21862	0.848326	1.75412	0.952537	0.282555	0.758075	0.513088	1.11823	0.185046	0.104749	0.648069	0.401338	1.18081	0.991541	0.101558	508.122	670.737	401.574	817.828
ENSG00000125458	NT5C	protein_coding	1.06351	0.940859	1.23602	0.952537	0.469651	1.25977	1.10746	1.49326	0.0149844	0.00336022	0.818734	0.631948	1.02018	0.991541	0.101561	494.058	392.013	429.616	417.534
ENSG00000185614	INKA1	protein_coding	1.00188	0.716227	1.3028	0.99895	0.989645	1.15785	0.938492	1.46356	0.385538	0.274094	0.711226	0.489816	1.09413	0.991541	0.101627	142.795	122.646	101.098	122.566
ENSG00000071539	TRIP13	protein_coding	1.34655	0.786362	2.12564	0.952537	0.172376	1.84867	1.28101	2.87721	0.0114055	0.00228755	0.600009	0.330157	1.09042	0.991541	0.101628	79.2354	44.2329	64.0755	58.4592
ENSG00000180233	ZNRF2	protein_coding	1.05127	0.852526	1.3347	0.961981	0.631742	0.986752	0.843355	1.2158	0.92408	0.890285	0.78225	0.589276	1.02168	0.991541	0.101653	521.921	528.182	429.075	556.947
ENSG00000142347	MYO1F	protein_coding	1.85199	0.924899	3.12781	0.820971	0.0222573	0.543193	0.300973	0.905974	0.043398	0.0147341	0.529705	0.218727	1.55358	0.991541	0.101666	355.742	654.043	348.653	1211.39
ENSG00000213967	ZNF726	protein_coding	1.22763	0.848541	1.63154	0.952537	0.271486	2.43917	1.70558	3.5039	2.65411e-05	2.2945e-07	0.645782	0.417698	1.09614	0.991541	0.101694	235.354	96.1278	186.192	118.289
ENSG00000114346	ECT2	protein_coding	1.42727	1.07863	1.92765	0.646867	0.00989652	1.7847	1.42574	2.32698	0.000216707	5.64202e-06	0.723961	0.471059	1.03276	0.991541	0.101967	229.876	129.185	237.477	184
ENSG00000176049	JAKMIP2	protein_coding	1.22611	0.688869	2.09204	0.952537	0.496871	0.491288	0.274599	3.346	0.0347202	0.010833	2.02645	0.110972	4.79365	0.991541	0.102008	136.165	100.292	121.883	122.105
ENSG00000156858	PRR14	protein_coding	1.20865	0.977103	1.48658	0.939548	0.0677669	1.12417	0.922648	1.41554	0.330271	0.223659	0.783605	0.606959	1.06397	0.991541	0.102079	609.803	539.868	574.684	654.266
ENSG00000176170	SPHK1	protein_coding	1.1351	0.511231	2.33601	0.969319	0.688613	0.789418	0.332282	1.90621	0.533167	0.420338	0.474585	0.139268	1.5815	0.991541	0.102106	55.4865	70.4763	29.9606	79.5239
ENSG00000148411	NACC2	protein_coding	0.843707	0.679981	1.03593	0.948753	0.0946354	0.808261	0.690215	1.00088	0.0618573	0.0238795	1.26996	0.962458	1.66125	0.991541	0.102163	601.919	744.865	645.118	628.089
ENSG00000156869	FRRS1	protein_coding	0.994369	0.77014	1.22468	0.996494	0.969589	1.43512	0.987201	1.99809	0.0290906	0.00846381	0.706089	0.489404	1.13441	0.991541	0.102192	530.331	369.552	372.64	367.099
ENSG00000108848	LUC7L3	protein_coding	1.186	0.847218	1.6462	0.952537	0.268038	0.92586	0.689967	1.21785	0.68801	0.589815	0.696074	0.46402	1.15972	0.991541	0.102232	4317.99	4662.85	3563.73	5530.11
ENSG00000163017	ACTG2	protein_coding	0.425734	0.159436	1.11061	0.941037	0.0755815	0.151734	0.0299647	0.501747	0.000538969	2.34808e-05	3.09674	0.290684	19.5479	0.991541	0.102301	608.092	4006.66	801.616	1705.61
ENSG00000183808	RBM12B	protein_coding	1.1506	0.961815	1.34791	0.952537	0.221858	1.30402	0.966495	1.77393	0.038844	0.0126631	0.763479	0.528015	1.08697	0.991541	0.10231	1301.4	993.788	1139.94	1144.31
ENSG00000101972	STAG2	protein_coding	1.05314	0.846947	1.26864	0.96358	0.638121	1.05146	0.901669	1.30423	0.716942	0.623075	0.772013	0.58611	1.04366	0.991541	0.102408	2330.46	2216.06	1895.46	2334.38
ENSG00000197448	GSTK1	protein_coding	1.12982	0.997187	1.31895	0.941037	0.0740167	1.29831	1.16971	1.4698	0.000722959	3.73487e-05	0.851817	0.724644	1.00767	0.991541	0.10243	2044.64	1571.76	1965.53	1778.25
ENSG00000162775	RBM15	protein_coding	1.2816	1.01016	1.60463	0.705345	0.0128498	1.15581	1.03122	1.30147	0.202099	0.11742	0.791223	0.567377	1.11598	0.991541	0.102499	919.214	795.621	932.434	1021.37
ENSG00000147383	NSDHL	protein_coding	1.1044	0.828632	1.37449	0.952537	0.409128	1.44979	1.20586	1.74708	0.00572369	0.000831293	0.75478	0.556081	1.05028	0.991541	0.102635	245.457	167.921	203.891	185.832
ENSG00000076067	RBMS2	protein_coding	0.979383	0.810783	1.21851	0.985452	0.840344	0.945001	0.806684	1.17866	0.657155	0.555204	1.27454	0.941587	1.61125	0.991541	0.102878	1007.48	1065.86	1258.55	1043.94
ENSG00000115286	NDUFS7	protein_coding	0.973043	0.862131	1.09735	0.968663	0.664476	1.03382	0.913785	1.21368	0.667917	0.567358	0.863044	0.705756	1.01332	0.991541	0.102937	460.885	448.631	387.9	436.069
ENSG00000213654	GPSM3	protein_coding	1.27029	0.897744	1.84147	0.952537	0.14289	1.24109	0.945477	1.6613	0.248056	0.153738	0.681804	0.421619	1.10379	0.991541	0.102937	419.966	337.04	362.657	429.607
ENSG00000170291	ELP5	protein_coding	0.963643	0.791315	1.14026	0.97166	0.708512	0.975723	0.837317	1.16596	0.847355	0.788618	0.792823	0.61508	1.026	0.991541	0.102968	313.783	322.432	239.586	311.009
ENSG00000137726	FXYD6	protein_coding	0.679894	0.414064	1.0679	0.952537	0.283975	0.254604	0.103478	0.512581	0.00079643	4.32307e-05	2.32979	0.493731	8.17617	0.991541	0.103082	52.7189	206.335	83.3302	140.045
ENSG00000171503	ETFDH	protein_coding	0.964757	0.888063	1.04354	0.955955	0.535577	0.888058	0.811475	0.991203	0.0669328	0.0267016	1.14495	0.968355	1.35243	0.991541	0.103172	563.83	636.742	625.634	613.796
ENSG00000197442	MAP3K5	protein_coding	1.11406	0.941765	1.41244	0.952537	0.212787	1.15492	1.00058	1.36099	0.141311	0.0732245	0.816054	0.632027	0.998183	0.991541	0.10318	2940.33	2545.56	2672.33	2837.13
ENSG00000133739	LRRCC1	protein_coding	1.27023	0.800101	1.8219	0.952537	0.121525	0.831765	0.614412	1.10371	0.302496	0.198954	0.696113	0.43025	1.2174	0.991541	0.103361	192.636	231.457	170.488	294.029
ENSG00000165490	DDIAS	protein_coding	1.2667	0.887067	1.74365	0.952537	0.22438	1.90785	1.25129	2.63244	0.00291001	0.000305597	0.636958	0.416164	1.12272	0.991541	0.103378	56.3413	29.9388	45.5455	37.2572
ENSG00000285053	TBCE	protein_coding	1.50131	0.952771	2.16258	0.626895	0.00906544	0.982896	0.772737	1.22706	0.934669	0.905188	0.694932	0.456152	1.21148	0.991541	0.103381	42.2391	43.7999	44.6187	65.2872
ENSG00000156983	BRPF1	protein_coding	1.04385	0.951532	1.18285	0.956955	0.577205	1.09425	0.952435	1.31051	0.31106	0.206281	0.835244	0.698197	1.04993	0.991541	0.103477	665.322	607.283	577.428	632.807
ENSG00000155659	VSIG4	protein_coding	0.84147	0.567223	1.2578	0.952537	0.46061	0.402259	0.245017	0.645962	0.000606834	2.85229e-05	1.73155	0.943604	3.44642	0.991541	0.103528	42.8573	107.477	62.9664	90.0679
ENSG00000160445	ZER1	protein_coding	0.951545	0.8397	1.10521	0.956955	0.579766	0.953704	0.840421	1.12631	0.668788	0.568461	1.2334	0.969428	1.56896	0.991541	0.103687	767.926	804.937	901.944	766.337
ENSG00000117155	SSX2IP	protein_coding	1.01012	0.743528	1.27353	0.99524	0.935677	0.927793	0.758637	1.23841	0.623734	0.516795	0.74671	0.529976	1.01598	0.991541	0.103699	236.054	255.066	178.268	256.783
ENSG00000106400	ZNHIT1	protein_coding	1.08178	0.946677	1.24752	0.952537	0.32152	1.3213	1.1278	1.54886	0.00176002	0.000145608	0.831014	0.686479	1.01296	0.991541	0.103714	715.938	542.321	642.922	587.369
ENSG00000138613	APH1B	protein_coding	0.865292	0.619336	1.11125	0.952537	0.316394	0.881194	0.708597	1.11708	0.459227	0.344619	1.40175	1.02147	2.06761	0.991541	0.103814	350.769	397.74	426.202	343.862
ENSG00000185803	SLC52A2	protein_coding	1.24046	0.949088	1.67198	0.952537	0.108633	1.99317	1.54415	2.62581	6.31694e-06	2.87946e-08	0.730922	0.502742	1.06492	0.991541	0.10386	514.628	258.244	466.299	320.875
ENSG00000156787	TBC1D31	protein_coding	1.18069	0.948237	1.44507	0.952537	0.114632	1.05668	0.848161	1.30621	0.671942	0.57171	0.782147	0.614589	1.06743	0.991541	0.103879	194.829	185.66	179.126	217.959
ENSG00000174348	PODN	protein_coding	0.840966	0.415087	1.65546	0.960069	0.6135	0.313325	0.136354	0.638213	0.00266317	0.000266094	2.23184	0.557668	6.66564	0.991541	0.10395	199.123	635.88	373.996	534.694
ENSG00000114812	VIPR1	protein_coding	0.708562	0.510759	0.931824	0.672098	0.0112685	0.946143	0.772372	1.21039	0.74676	0.660487	1.37429	0.998877	2.04762	0.991541	0.104069	1460.06	1542.16	1421.36	1092.93
ENSG00000151694	ADAM17	protein_coding	1.06592	0.945302	1.26908	0.952537	0.404912	1.136	1.02635	1.31625	0.140339	0.0726329	0.836026	0.661702	1.02773	0.991541	0.104133	1416.15	1247.86	1261.67	1330.9
ENSG00000171435	KSR2	protein_coding	0.823816	0.543588	1.21927	0.952537	0.383702	1.06518	0.727775	1.4741	0.824812	0.7596	1.68183	0.734491	3.87484	0.991541	0.104429	1070.75	1004.57	1482.78	827.452
ENSG00000138134	STAMBPL1	protein_coding	1.17076	0.860062	1.51753	0.952537	0.300894	0.854184	0.64898	1.12075	0.375254	0.264976	0.7004	0.487814	1.1285	0.991541	0.104524	230.622	268.948	188.02	315.509
ENSG00000141956	PRDM15	protein_coding	1.13007	0.843504	1.55549	0.952537	0.389301	1.10845	0.797023	1.53579	0.546641	0.434397	0.717748	0.498682	1.15387	0.991541	0.104655	737.837	664.599	596.766	751.316
ENSG00000185236	RAB11B	protein_coding	1.07719	0.910621	1.31522	0.952537	0.445207	1.47143	1.2241	1.85414	0.000463689	1.88041e-05	0.79679	0.610716	1.00777	0.991541	0.1048	1810.29	1227.41	1550.47	1323.09
ENSG00000159267	HLCS	protein_coding	0.905537	0.798512	1.02804	0.952537	0.134371	1.02923	0.931932	1.16033	0.728999	0.638399	1.16679	0.98522	1.33584	0.991541	0.104889	891.327	865.7	941.953	783.817
ENSG00000197635	DPP4	protein_coding	0.759567	0.38784	1.55186	0.952537	0.424425	0.670017	0.160163	1.97795	0.31505	0.209728	0.446984	0.123961	2.41897	0.991541	0.104902	86.3397	129.76	29.5456	98.0815
ENSG00000107937	GTPBP4	protein_coding	1.07306	0.847841	1.41331	0.956955	0.546475	1.0803	0.877026	1.39912	0.587492	0.476259	0.761325	0.574219	1.03395	0.991541	0.105063	1049.41	970.965	856.293	1042.15
ENSG00000160199	PKNOX1	protein_coding	0.965297	0.864569	1.0636	0.956246	0.537897	1.00193	0.894163	1.11386	0.979785	0.970853	1.14197	0.958758	1.31353	0.991541	0.105101	401.483	400.115	442.724	385.335
ENSG00000063169	BICRA	protein_coding	1.02062	0.803453	1.35194	0.988578	0.87853	1.30599	0.963812	1.89914	0.074507	0.031028	0.732565	0.507087	1.08203	0.991541	0.105197	905.772	690.942	674.675	705.963
ENSG00000129518	EAPP	protein_coding	1.19136	0.86187	1.58515	0.952537	0.194276	1.20372	0.964021	1.57196	0.228739	0.138063	0.730388	0.483006	1.05044	0.991541	0.105201	395.444	328.053	343.773	390.626
ENSG00000100100	PIK3IP1	protein_coding	1.04735	0.809783	1.26245	0.971107	0.702714	1.4251	1.12518	1.91508	0.00897198	0.00161829	0.753925	0.547297	1.01236	0.991541	0.105211	1524.57	1069.44	1204.07	1120.33
ENSG00000130770	ATP5IF1	protein_coding	1.03164	0.575338	1.64344	0.987747	0.873046	1.13669	0.711776	1.85379	0.589396	0.478595	0.634841	0.340185	1.32219	0.991541	0.105351	1169.65	1029.28	766.028	1061.58
ENSG00000204899	MZT1	protein_coding	1.31309	0.796475	1.99732	0.952537	0.127351	1.39506	1.10422	1.83841	0.0965074	0.0440619	0.66054	0.409185	1.10734	0.991541	0.1055	101.532	72.7273	88.1706	95.3065
ENSG00000153317	ASAP1	protein_coding	1.11995	0.873189	1.41504	0.952537	0.302999	0.879099	0.740554	1.06417	0.311469	0.206602	0.774032	0.575858	1.06594	0.991541	0.105643	1008.04	1145.17	873.142	1284.02
ENSG00000197641	SERPINB13	protein_coding	2.47707	0.392171	27.0421	0.933666	0.0577192	0.649672	0.23875	1.67639	0.447007	0.332246	0.327696	0.0238188	2.13678	0.991541	0.105689	19.6759	30.7403	16.0618	250.106
ENSG00000085465	OVGP1	protein_coding	0.74118	0.560954	0.955766	0.92312	0.0462146	0.67826	0.509194	0.915582	0.0206737	0.0052643	1.41833	0.957944	2.19155	0.991541	0.105712	140.214	207.072	148.144	153.436
ENSG00000188910	GJB3	protein_coding	1.03963	0.680062	1.59125	0.985503	0.842489	1.71957	1.31144	2.42282	0.0130173	0.00276254	0.634639	0.371172	1.09458	0.991541	0.105729	332.701	192.747	219.377	200.732
ENSG00000175216	CKAP5	protein_coding	1.13116	0.977837	1.29901	0.939548	0.0702515	1.32627	1.18516	1.52191	0.000262983	7.57835e-06	0.853649	0.687648	1.04078	0.991541	0.105763	1778.74	1340.41	1717.17	1515.74
ENSG00000015285	WAS	protein_coding	1.64497	0.891039	2.9488	0.935276	0.060202	0.55141	0.264813	1.04401	0.0452144	0.0155785	0.539298	0.241304	1.40861	0.991541	0.105768	98.1583	177.698	86.9645	292.481
ENSG00000178913	TAF7	protein_coding	1.22482	0.919755	1.55406	0.952537	0.116622	1.3734	1.0907	1.70043	0.0282132	0.0081065	0.740305	0.528751	1.04059	0.991541	0.105774	1119.18	814.396	1014.42	997.408
ENSG00000144554	FANCD2	protein_coding	1.3149	0.986851	1.78616	0.839147	0.0252808	1.26991	1.04829	1.57883	0.0817481	0.0351646	0.75253	0.536865	1.15407	0.991541	0.105894	417.29	330.034	413.312	433.995
ENSG00000124795	DEK	protein_coding	1.09739	0.808043	1.51421	0.953489	0.508573	0.887785	0.669775	1.17803	0.476359	0.361449	0.720933	0.477487	1.045	0.991541	0.105908	1376.7	1551.49	1088.96	1701.93
ENSG00000103510	KAT8	protein_coding	1.04801	0.864016	1.31254	0.957273	0.595148	0.919878	0.796887	1.0785	0.421098	0.307385	0.814478	0.626947	1.05684	0.991541	0.106016	769.584	835.884	655.419	877.341
ENSG00000140905	GCSH	protein_coding	0.937895	0.781382	1.11153	0.968465	0.656093	0.557032	0.479221	0.749323	0.000375923	1.34132e-05	1.39852	0.966684	1.82043	0.991541	0.106088	19.784	36.8281	26.8472	34.9468
ENSG00000120899	PTK2B	protein_coding	1.30467	0.901736	1.88021	0.942163	0.0820142	0.955137	0.724726	1.27438	0.814665	0.746303	0.700699	0.480015	1.1086	0.991541	0.106129	1350.6	1413.29	1233.81	1844.99
ENSG00000164944	VIRMA	protein_coding	1.12682	0.948337	1.36025	0.952537	0.118306	1.07423	0.95907	1.20738	0.42627	0.312278	0.837285	0.666356	1.02751	0.991541	0.106133	1109.93	1033.89	1047.21	1165.36
ENSG00000131373	HACL1	protein_coding	0.998156	0.92941	1.06728	0.996801	0.974535	0.919153	0.848801	1.06052	0.197579	0.113921	1.14268	0.997934	1.30172	0.991541	0.106207	277.088	303.632	319.895	303.486
ENSG00000203791	EEF1AKMT2	protein_coding	0.903203	0.762354	1.05963	0.952537	0.370678	0.727995	0.598152	0.911405	0.0123817	0.00257547	1.30178	0.951977	1.75941	0.991541	0.106249	110.042	151.857	130.797	137.011
ENSG00000081237	PTPRC	protein_coding	1.30636	0.722252	2.3491	0.952537	0.362787	0.643659	0.207247	1.4667	0.186656	0.105875	0.50514	0.216857	1.83962	0.991541	0.10625	818.165	1271.52	540.087	1661.26
ENSG00000158773	USF1	protein_coding	1.22808	1.03284	1.46727	0.792453	0.0198881	1.20127	1.04058	1.44541	0.0639391	0.0249579	0.814785	0.621378	1.02318	0.991541	0.106272	884.501	736.938	884.413	905.895
ENSG00000159921	GNE	protein_coding	1.00563	0.794723	1.33509	0.996494	0.96936	0.814525	0.608835	1.0642	0.218249	0.12993	0.71212	0.456421	1.03091	0.991541	0.106395	449.282	551.957	321.974	555.944
ENSG00000004700	RECQL	protein_coding	1.24451	0.98036	1.50857	0.92312	0.04574	1.21607	1.03109	1.4232	0.112212	0.053878	0.77571	0.56216	1.03947	0.991541	0.10643	462.98	381.515	447.411	474.594
ENSG00000070526	ST6GALNAC1	protein_coding	1.06496	0.732224	1.58518	0.978083	0.79448	1.38439	0.770463	2.2896	0.238927	0.146253	0.570669	0.281583	1.26726	0.991541	0.106467	203.269	147.107	123.441	156.491
ENSG00000141933	TPGS1	protein_coding	1.1033	0.826674	1.54174	0.952537	0.484164	0.896218	0.649046	1.2092	0.514256	0.40039	0.721565	0.49809	1.08053	0.991541	0.106554	222.797	247.071	175.732	272.871
ENSG00000134757	DSG3	protein_coding	0.895291	0.521598	12.8691	0.976694	0.785364	0.409718	0.17663	1.96066	0.0501222	0.0179706	0.388292	0.0232561	3.07256	0.991541	0.106759	106.867	136.713	55.1932	519.855
ENSG00000244122	UGT1A7	protein_coding	0.87091	0.443648	1.40415	0.956955	0.591176	0.983816	0.631484	1.62414	0.962264	0.945494	1.81707	0.779843	4.73344	0.991541	0.106763	568.915	578.145	900.677	503.615
ENSG00000154016	GRAP	protein_coding	2.04322	0.605991	4.77481	0.825086	0.0233231	0.618965	0.305469	1.3369	0.181541	0.101928	0.480506	0.156438	2.06943	0.991541	0.106784	36.2923	58.8128	35.9288	120.194
ENSG00000173137	ADCK5	protein_coding	1.23796	0.853925	1.80413	0.952537	0.108121	1.13779	0.879784	1.43493	0.407382	0.29452	0.734963	0.499365	1.18972	0.991541	0.106793	271.569	237.941	245.804	295.737
ENSG00000170955	CAVIN3	protein_coding	0.774095	0.408935	1.45402	0.952537	0.324576	0.298823	0.162176	0.587804	5.04709e-05	5.79122e-07	1.83019	0.682563	4.3521	0.991541	0.106796	60.7477	202.935	86.0686	156.829
ENSG00000067900	ROCK1	protein_coding	1.1319	0.947501	1.39856	0.952537	0.188242	0.891819	0.754039	1.09017	0.291581	0.189976	0.803698	0.614382	1.00819	0.991541	0.106874	2317.82	2598.96	2107.96	2942.61
ENSG00000168066	SF1	protein_coding	1.07789	0.89636	1.31077	0.952537	0.362884	1.08874	0.950852	1.29252	0.376499	0.266188	0.82598	0.663437	1.02219	0.991541	0.107066	5541.4	5085.88	4930.59	5484.59
ENSG00000014164	ZC3H3	protein_coding	1.22997	1.0015	1.55175	0.939548	0.0715651	1.35104	1.07569	1.77032	0.0190387	0.00471131	0.766413	0.550917	1.07079	0.991541	0.107083	642.364	473.234	602.779	583.299
ENSG00000170345	FOS	protein_coding	0.617942	0.415553	0.953346	0.933666	0.0572536	0.618767	0.387246	0.901433	0.0915257	0.040977	1.79886	0.915841	3.6717	0.991541	0.107156	11788.2	19050.2	13103.2	11772.4
ENSG00000158201	ABHD3	protein_coding	1.20239	0.996209	1.47729	0.941037	0.0779026	1.07426	0.919423	1.29664	0.570611	0.459544	0.785221	0.594643	1.07499	0.991541	0.107175	238.829	222.671	226.244	270.176
ENSG00000181555	SETD2	protein_coding	1.11437	0.973448	1.30076	0.952537	0.125457	1.05361	0.929567	1.25313	0.538499	0.425661	0.848907	0.692638	1.03076	0.991541	0.10723	3758.85	3562.5	3551.05	3972.77
ENSG00000174672	BRSK2	protein_coding	0.94908	0.265618	2.55408	0.988823	0.880842	0.615397	0.289165	1.3104	0.223077	0.133523	0.444275	0.138689	1.59795	0.991541	0.10724	40.7475	65.9417	17.2011	62.0666
ENSG00000146054	TRIM7	protein_coding	1.85776	1.1331	2.83098	0.536572	0.0063375	1.76459	1.18575	2.52128	0.0252549	0.00695879	0.59165	0.330895	1.19053	0.991541	0.107321	167.446	95.3717	183.531	175.922
ENSG00000273703	H2BC14	protein_coding	1.77183	0.624487	4.63971	0.941037	0.0779582	3.32925	1.4936	9.26405	0.00101154	6.19979e-05	0.473151	0.132062	1.5847	0.991541	0.107429	95.3243	28.4705	79.8231	50.65
ENSG00000116133	DHCR24	protein_coding	0.970834	0.610782	1.52011	0.990422	0.900389	1.31088	0.739231	2.28657	0.323069	0.217157	0.578179	0.297319	1.25056	0.991541	0.107482	1340.57	1022.67	752.462	992.586
ENSG00000182923	CEP63	protein_coding	0.840216	0.637197	1.01719	0.952537	0.185859	0.818199	0.650911	1.05304	0.178907	0.0999334	1.35603	0.933458	1.92489	0.991541	0.107522	398.735	488.41	455.536	409.615
ENSG00000144231	POLR2D	protein_coding	1.2441	1.0145	1.57077	0.760138	0.0167321	1.40127	1.20799	1.65264	0.00104772	6.54344e-05	0.809979	0.613053	1.05504	0.991541	0.107529	530.502	377.899	534.875	472.922
ENSG00000116661	FBXO2	protein_coding	1.15127	0.662709	2.11167	0.956955	0.556036	0.47727	0.308331	0.725395	0.00599256	0.000894833	1.74114	0.812358	3.70009	0.991541	0.107556	47.0995	98.5297	93.4384	112.79
ENSG00000070423	RNF126	protein_coding	1.07187	0.9009	1.35412	0.956955	0.549033	1.62498	1.2216	2.28059	0.00022431	5.98206e-06	0.765146	0.535303	1.06081	0.991541	0.107641	800.143	489.231	652.563	525.777
ENSG00000159166	LAD1	protein_coding	1.15391	0.916422	1.54342	0.952537	0.332479	2.33313	1.82103	3.12356	3.68406e-07	6.24114e-10	0.710431	0.475829	1.08137	0.991541	0.107733	4026.5	1724.54	3299.13	1989.84
ENSG00000118046	STK11	protein_coding	1.13283	0.928838	1.43611	0.952537	0.173334	1.10587	0.931685	1.29111	0.344568	0.236138	0.809029	0.635869	1.06299	0.991541	0.107782	1496.95	1353.28	1370.26	1534.65
ENSG00000078549	ADCYAP1R1	protein_coding	0.593859	0.185154	1.60535	0.952537	0.222065	0.202302	0.0601553	0.536891	0.000954088	5.69373e-05	2.69083	0.43567	15.4484	0.991541	0.107849	20.3195	99.56	32.2497	58.9269
ENSG00000166002	SMCO4	protein_coding	1.21365	0.800591	1.86623	0.952537	0.353513	0.965597	0.67336	1.33187	0.899904	0.856432	0.617031	0.322916	1.23662	0.991541	0.107857	52.2558	54.6465	39.2412	66.3363
ENSG00000143793	C1orf35	protein_coding	1.07988	0.726626	1.64429	0.960069	0.614388	0.958505	0.74239	1.28939	0.828617	0.764493	0.702637	0.427555	1.2018	0.991541	0.107924	436.778	455.745	330.739	492.173
ENSG00000176108	CHMP6	protein_coding	1.17996	0.872764	1.59043	0.952537	0.178296	1.07144	0.815439	1.37518	0.648558	0.544883	0.752637	0.536821	1.16614	0.991541	0.107955	411.158	382.829	363.223	452.311
ENSG00000006459	KDM7A	protein_coding	1.12686	0.944195	1.39998	0.952537	0.259914	0.975281	0.836932	1.19512	0.855487	0.799055	0.78261	0.556947	1.05439	0.991541	0.108054	825.033	845.823	727.124	954.31
ENSG00000174744	BRMS1	protein_coding	1.12135	0.90644	1.39467	0.952537	0.243882	1.16736	0.981723	1.44177	0.163871	0.0891173	0.797043	0.617801	1.09602	0.991541	0.108078	479.902	410.563	427.052	460.903
ENSG00000146540	C7orf50	protein_coding	1.05721	0.75378	1.54756	0.968663	0.682446	0.895736	0.680929	1.16486	0.497729	0.382619	0.73019	0.438469	1.11468	0.991541	0.108123	583.183	651.642	449.754	688.184
ENSG00000065526	SPEN	protein_coding	1.06417	0.939058	1.22882	0.952537	0.4174	1.08329	0.948318	1.32261	0.37114	0.260786	0.837525	0.666584	0.99834	0.991541	0.108218	5476.15	5051.75	4877.8	5377.11
ENSG00000198937	CCDC167	protein_coding	0.903155	0.68753	1.23572	0.954758	0.514441	1.2787	0.93983	1.79268	0.161154	0.0871547	0.698144	0.474837	0.990399	0.991541	0.108273	89.7985	71.6201	56.6653	64.1729
ENSG00000087365	SF3B2	protein_coding	1.0964	0.834709	1.43309	0.952537	0.3819	1.1971	0.994948	1.49628	0.129286	0.0653748	0.784058	0.582225	1.10503	0.991541	0.108274	3600.28	3007.86	3093.79	3297.34
ENSG00000152242	C18orf25	protein_coding	1.07857	0.976105	1.22948	0.952537	0.282163	1.10083	0.972339	1.35968	0.231587	0.140292	0.85022	0.674109	1.01526	0.991541	0.108294	930.366	847.027	854.192	914.699
ENSG00000118260	CREB1	protein_coding	1.13311	0.963244	1.34417	0.942163	0.0826808	1.12512	1.01627	1.31208	0.147331	0.0772929	0.846899	0.682348	1.02647	0.991541	0.108325	1104.07	980.544	1059.47	1111.42
ENSG00000172977	KAT5	protein_coding	1.01546	0.915554	1.1626	0.985503	0.841894	1.22632	1.06781	1.45872	0.0174604	0.0041579	0.837469	0.669566	1.01723	0.991541	0.108328	851.651	690.273	720.295	701.96
ENSG00000181222	POLR2A	protein_coding	1.05718	0.939334	1.25904	0.956955	0.55923	1.41665	1.21005	1.74754	0.00119216	8.01822e-05	0.802515	0.606025	1.03958	0.991541	0.108376	8480.3	5984.03	7192.38	6327.01
ENSG00000129932	DOHH	protein_coding	1.06727	0.739174	1.71505	0.96358	0.636288	0.990583	0.765926	1.34529	0.958908	0.940821	0.727845	0.433814	1.10237	0.991541	0.108382	124.96	127.299	96.722	135.319
ENSG00000165264	NDUFB6	protein_coding	1.12734	0.750194	1.57778	0.952537	0.449693	1.24643	1.00687	1.62109	0.222839	0.133289	0.693912	0.459142	1.11216	0.991541	0.108456	149.96	120.066	117.386	135.557
ENSG00000197763	TXNRD3	protein_coding	0.845427	0.693369	1.02477	0.948753	0.0940925	0.847245	0.735481	0.994948	0.14201	0.0736985	1.25961	0.965279	1.60187	0.991541	0.10864	203.762	241.112	217.705	202.704
ENSG00000104872	PIH1D1	protein_coding	1.10204	0.960904	1.2762	0.952537	0.199155	1.14791	1.00725	1.3263	0.104706	0.0489462	0.840061	0.693718	1.02114	0.991541	0.10867	662.894	577.862	611.778	636.677
ENSG00000109625	CPZ	protein_coding	1.16228	0.581111	2.38192	0.968663	0.681767	3.35803	1.28629	8.0668	0.00314996	0.000345815	0.430647	0.166736	1.34803	0.991541	0.10874	83.5953	25.0685	41.7517	28.8502
ENSG00000140521	POLG	protein_coding	1.12011	0.943289	1.34075	0.952537	0.149958	1.24355	1.08516	1.45519	0.0132588	0.00283152	0.833924	0.686402	1.05332	0.991541	0.108786	1429.48	1147.98	1332.93	1288.12
ENSG00000089327	FXYD5	protein_coding	1.09267	0.836616	1.36655	0.956955	0.58759	1.65935	1.21165	2.35403	0.00569608	0.000825492	0.686047	0.448002	1.09037	0.991541	0.108789	731.416	439.607	547.55	480.744
ENSG00000265681	RPL17	protein_coding	1.25688	0.965764	1.66115	0.942163	0.0838093	0.901393	0.740335	1.15214	0.511735	0.397639	0.73724	0.509733	1.00973	0.991541	0.108845	90.808	101.086	84.4833	127.339
ENSG00000175467	SART1	protein_coding	1.03789	0.66986	1.70624	0.985452	0.835858	0.83806	0.549419	1.24626	0.400786	0.288673	0.660944	0.396172	1.21018	0.991541	0.109008	1290.88	1540.16	884.797	1598.34
ENSG00000119596	YLPM1	protein_coding	1.05176	0.952517	1.18155	0.955305	0.522702	1.1983	1.01173	1.4729	0.0407043	0.013495	0.833543	0.673854	1.03681	0.991541	0.109053	4934.06	4112.6	4321.39	4326.25
ENSG00000107581	EIF3A	protein_coding	1.00749	0.808	1.27636	0.99524	0.955024	1.12105	0.865604	1.52766	0.466508	0.351776	0.73711	0.525544	1.04776	0.991541	0.109182	8711.61	7769.93	6468.01	7827.86
ENSG00000081019	RSBN1	protein_coding	1.15412	0.929932	1.37387	0.952537	0.111897	1.19594	1.017	1.41977	0.0765729	0.0321641	0.812672	0.609399	1.05618	0.991541	0.109238	607.444	504.52	567.325	583.07
ENSG00000169372	CRADD	protein_coding	0.827855	0.693956	0.98664	0.88385	0.036171	0.761956	0.658238	0.898769	0.00690077	0.00111397	1.23041	0.964897	1.5937	0.991541	0.109326	226.743	298.438	232.584	246.895
ENSG00000054148	PHPT1	protein_coding	1.03943	0.849653	1.30074	0.97422	0.748586	1.13404	0.95328	1.40848	0.370608	0.260279	0.757605	0.519361	1.11473	0.991541	0.109428	342.813	301.958	269.887	315.408
ENSG00000079335	CDC14A	protein_coding	1.0192	0.793463	1.37156	0.987294	0.866942	0.805198	0.636285	1.04478	0.0891145	0.039622	0.769818	0.51495	1.07045	0.991541	0.109456	469.221	582.885	368.501	595.061
ENSG00000026652	AGPAT4	protein_coding	0.771251	0.55705	1.03184	0.952537	0.176316	0.625893	0.42378	0.899242	0.0292712	0.00852861	1.55643	0.969945	2.5509	0.991541	0.109487	198.675	318.159	238.826	245.342
ENSG00000110047	EHD1	protein_coding	1.068	0.705251	1.64741	0.968663	0.673649	1.0283	0.713305	1.4767	0.89361	0.847258	0.69781	0.435839	1.09057	0.991541	0.109543	1008.3	980.681	750.447	1047.39
ENSG00000144730	IL17RD	protein_coding	0.749493	0.411912	1.25771	0.952537	0.24902	0.420916	0.253995	0.744408	0.00215571	0.000194938	1.77973	0.852236	3.91719	0.991541	0.109613	75.3287	179.239	100.437	133.756
ENSG00000149115	TNKS1BP1	protein_coding	0.963556	0.838197	1.1347	0.971107	0.696969	1.23832	1.00898	1.50978	0.04529	0.015633	0.802911	0.639071	1.04508	0.991541	0.109629	6711.04	5418.55	5189.88	5220.87
ENSG00000153187	HNRNPU	protein_coding	0.971439	0.787079	1.22948	0.977765	0.79302	0.949062	0.763219	1.20914	0.705545	0.609841	0.775452	0.576897	1.02068	0.991541	0.109658	13789.3	14529.2	10386.6	14114
ENSG00000172172	MRPL13	protein_coding	1.36196	0.758366	2.08484	0.942163	0.0798948	1.57917	1.28732	2.02086	0.0204523	0.00518327	0.666792	0.411257	1.12043	0.991541	0.109704	252.893	159.979	229.591	217.597
ENSG00000106443	PHF14	protein_coding	1.162	0.955262	1.38805	0.952537	0.140716	1.13557	0.957687	1.41441	0.27811	0.178646	0.791019	0.616335	1.04813	0.991541	0.10991	1771.05	1558.6	1626.77	1811.55
ENSG00000153292	ADGRF1	protein_coding	0.986964	0.572994	1.68904	0.99524	0.953365	0.914554	0.62444	1.23606	0.753131	0.667837	1.67547	0.86588	3.30663	0.991541	0.110024	1980.64	2165.86	3275.44	2137.4
ENSG00000164754	RAD21	protein_coding	1.20617	0.78492	1.6956	0.952537	0.142394	1.30172	1.05342	1.63963	0.0659985	0.0260973	0.745384	0.50086	1.09974	0.991541	0.110029	2100.61	1613.46	1888.65	1945.92
ENSG00000114268	PFKFB4	protein_coding	0.994895	0.740002	1.32741	0.997505	0.980341	2.22225	1.32411	3.40312	0.000668461	3.30973e-05	0.620599	0.321406	1.2922	0.991541	0.110034	536.888	241.99	331.381	240.72
ENSG00000276644	DACH1	protein_coding	1.16412	0.765532	1.62915	0.956955	0.580369	0.522236	0.298668	0.906409	0.034916	0.0109252	0.530833	0.196551	1.25241	0.991541	0.110039	113.283	216.942	70.4239	252.832
ENSG00000187068	C3orf70	protein_coding	0.775446	0.521897	1.11222	0.952537	0.269159	0.427972	0.280139	0.650852	0.00110347	7.14601e-05	1.69846	0.887837	3.25541	0.991541	0.110047	93.9159	219.2	123.673	169.552
ENSG00000118454	ANKRD13C	protein_coding	1.11919	1.02326	1.22991	0.65918	0.0104951	1.00335	0.94006	1.08884	0.954334	0.934483	0.904392	0.786936	1.01249	0.991541	0.110085	489.561	489.122	495.1	550.24
ENSG00000205413	SAMD9	protein_coding	2.43665	1.38817	4.12903	0.00943877	1.53956e-05	1.44102	1.11173	2.0567	0.115426	0.0560255	0.622811	0.276878	1.53316	0.991541	0.110167	522.5	362.436	792.77	883.182
ENSG00000184182	UBE2F	protein_coding	0.914665	0.724818	1.07937	0.952537	0.333346	0.984689	0.850634	1.1547	0.899519	0.855594	1.23366	0.950839	1.5853	0.991541	0.110177	127.063	131.638	144.059	117.671
ENSG00000196405	EVL	protein_coding	1.42072	0.901416	2.0788	0.879579	0.0336173	0.827595	0.615916	1.14415	0.323135	0.217255	0.68384	0.443928	1.24711	0.991541	0.110221	1329.56	1605.18	1290.86	2281.57
ENSG00000149925	ALDOA	protein_coding	0.884228	0.647574	1.14871	0.952537	0.419094	1.46382	1.10493	2.04674	0.0249206	0.0068288	0.705157	0.440879	1.12432	0.991541	0.110298	382.013	260.873	238.165	231.287
ENSG00000131788	PIAS3	protein_coding	1.03343	0.914172	1.19047	0.972466	0.719198	1.16809	1.02803	1.43294	0.131566	0.0667894	0.810595	0.631202	1.02607	0.991541	0.110332	1186.07	1013.55	992.547	1048.78
ENSG00000068078	FGFR3	protein_coding	1.31966	0.907993	1.72544	0.952537	0.157993	3.43163	2.18698	5.12659	1.95053e-08	1.32856e-11	0.636755	0.389288	1.16806	0.991541	0.11045	15005.6	4372.46	12608.8	5770.1
ENSG00000120334	CENPL	protein_coding	1.0816	0.850733	1.4013	0.952537	0.445939	1.08145	0.910638	1.36351	0.522771	0.408958	0.79074	0.586613	1.02228	0.991541	0.110543	97.2514	92.2373	83.1826	97.6738
ENSG00000104885	DOT1L	protein_coding	1.14783	0.793555	1.59624	0.952537	0.366966	1.20953	0.864603	1.66876	0.279281	0.179586	0.704042	0.468408	1.15281	0.991541	0.11059	1542.45	1274.3	1245.02	1463.35
ENSG00000105699	LSR	protein_coding	1.13917	0.871768	1.53114	0.952537	0.413438	2.44627	1.83114	3.19924	6.30798e-07	1.40283e-09	0.693695	0.445289	1.0398	0.991541	0.110593	3121.87	1275.47	2466.31	1453.01
ENSG00000133193	FAM104A	protein_coding	1.01351	0.911658	1.12576	0.984822	0.830444	1.28651	1.18194	1.46327	0.000363697	1.2727e-05	0.866873	0.729713	1.01238	0.991541	0.110656	525.426	405.771	459.279	410.662
ENSG00000124243	BCAS4	protein_coding	1.00147	0.709639	1.4939	0.99895	0.991484	0.902012	0.747559	1.12037	0.532128	0.4191	0.728885	0.42898	1.11611	0.991541	0.110677	163.104	180.886	119.496	181.899
ENSG00000198586	TLK1	protein_coding	1.12972	0.995239	1.29406	0.939548	0.0670862	1.02119	0.909772	1.16154	0.805518	0.734234	0.858321	0.70859	1.01605	0.991541	0.110688	1369.91	1340.66	1328.14	1516.11
ENSG00000033867	SLC4A7	protein_coding	1.23613	1.06253	1.48467	0.581712	0.00755866	0.931113	0.828673	1.05755	0.447101	0.332339	0.83366	0.666156	1.03583	0.991541	0.110998	875.336	940.243	901.771	1163.92
ENSG00000156030	MIDEAS	protein_coding	1.13168	0.844092	1.47768	0.952537	0.258879	0.87689	0.749299	1.07099	0.299174	0.196189	0.777768	0.576187	1.09943	0.991541	0.11102	2463.38	2807.85	2166.74	3178.24
ENSG00000173227	SYT12	protein_coding	0.69593	0.301081	1.61891	0.952537	0.310397	0.421818	0.1633	0.961215	0.0310713	0.00925822	2.2702	0.661699	7.74864	0.991541	0.111031	45.4764	107.641	71.4281	74.5674
ENSG00000110852	CLEC2B	protein_coding	1.04318	0.675606	1.60165	0.988578	0.877372	0.926371	0.352917	1.85255	0.827751	0.76342	0.533373	0.229721	1.59652	0.991541	0.111072	195.084	210.684	108.668	219.835
ENSG00000132294	EFR3A	protein_coding	1.31497	0.968137	1.72538	0.587712	0.00804497	1.1901	1.04741	1.37889	0.135519	0.0693499	0.789211	0.569577	1.05314	0.991541	0.111216	1303.12	1095.06	1352.53	1440.91
ENSG00000117601	SERPINC1	protein_coding	0.388319	0.0935343	0.66147	0.812282	0.0215919	0.258951	0.140262	0.402887	0.00349676	0.000403797	2.57763	0.997912	12.453	0.991541	0.111394	10.0165	37.8179	9.88532	14.5295
ENSG00000135679	MDM2	protein_coding	0.981532	0.747868	1.30998	0.988578	0.87893	0.977207	0.8055	1.2276	0.887609	0.839047	0.755471	0.543555	1.05128	0.991541	0.111398	3216.52	3291.21	2385.16	3231.01
ENSG00000090989	EXOC1	protein_coding	1.14526	0.982494	1.34411	0.933666	0.0598453	1.11497	1.00091	1.26659	0.183331	0.103288	0.847989	0.703653	1.04743	0.991541	0.111458	1203.88	1079.36	1169.72	1236.94
ENSG00000064989	CALCRL	protein_coding	1.37829	0.927192	1.99984	0.952537	0.118779	1.12573	0.867368	1.47586	0.639889	0.534716	0.624559	0.389687	1.0456	0.991541	0.111486	117.14	104.461	101.375	143.825
ENSG00000076003	MCM6	protein_coding	1.19726	0.912372	1.57236	0.952537	0.166501	1.47215	1.07501	1.99154	0.00779842	0.00132466	0.742872	0.509166	1.03463	0.991541	0.11149	328.231	223.998	292.083	267.851
ENSG00000196504	PRPF40A	protein_coding	1.20789	0.960109	1.50531	0.889692	0.037252	1.26888	1.09693	1.45891	0.0187939	0.00462554	0.812556	0.627141	1.10719	0.991541	0.111523	2117.08	1667.51	2076.89	2013.78
ENSG00000182979	MTA1	protein_coding	1.11025	0.909838	1.36364	0.952537	0.37436	1.30532	0.981036	1.71874	0.0432579	0.0146731	0.763764	0.559082	1.09086	0.991541	0.111635	1943.64	1486.33	1645.23	1651.11
ENSG00000171241	SHCBP1	protein_coding	1.10904	0.59864	2.32065	0.97166	0.707832	1.41674	0.768955	3.25178	0.271159	0.172774	0.531987	0.239387	1.16622	0.991541	0.111688	69.6852	50.0491	41.0922	54.8828
ENSG00000101997	CCDC22	protein_coding	1.12997	0.897053	1.4227	0.952537	0.202228	1.1662	0.973445	1.405	0.155206	0.0829129	0.803588	0.629642	1.10221	0.991541	0.111696	328.765	282.129	296.617	318.805
ENSG00000125944	HNRNPR	protein_coding	1.05233	0.864778	1.23943	0.952537	0.496437	1.19132	1.0659	1.36514	0.0369603	0.0118011	0.842346	0.688293	1.05547	0.991541	0.111716	2536.94	2128.8	2248.39	2238.83
ENSG00000103642	LACTB	protein_coding	1.11282	0.882824	1.37635	0.952537	0.354405	1.40589	1.12317	1.80251	0.0081174	0.00140653	0.768651	0.558477	1.04178	0.991541	0.111749	270.802	192.246	231.596	214.629
ENSG00000186952	TMEM232	protein_coding	0.627469	0.425368	0.919491	0.765948	0.0173368	0.512449	0.29947	0.851774	0.00238704	0.000225622	1.56596	0.846236	2.84946	0.991541	0.111811	38.9084	76.5459	38.2044	47.075
ENSG00000073792	IGF2BP2	protein_coding	1.24029	0.600005	2.25209	0.955305	0.523308	0.561408	0.217006	1.19714	0.129183	0.0653021	0.461749	0.174867	2.03583	0.991541	0.112004	115.535	205.843	66.3624	255.57
ENSG00000109089	CDR2L	protein_coding	0.951461	0.700519	1.26563	0.97422	0.744662	1.59627	1.21815	2.18699	0.0061835	0.000941165	0.705629	0.485824	1.09335	0.991541	0.112162	460.241	288.936	308.386	275.241
ENSG00000100029	PES1	protein_coding	0.988075	0.846347	1.17704	0.989378	0.884614	1.25674	1.06386	1.49802	0.0132483	0.00282583	0.828072	0.638901	1.07134	0.991541	0.112174	1002.11	797.936	818.838	787.905
ENSG00000159352	PSMD4	protein_coding	1.17031	0.829492	1.62066	0.952537	0.208979	1.31514	1.05555	1.64718	0.0507103	0.0182664	0.751369	0.516371	1.16212	0.991541	0.11239	1147.07	872.667	1008.53	1020.69
ENSG00000197375	SLC22A5	protein_coding	0.867502	0.655893	1.06374	0.952537	0.187152	0.907465	0.765747	1.10215	0.445893	0.331114	1.27902	0.986342	1.78232	0.991541	0.112398	1260.52	1389.73	1400.06	1205.19
ENSG00000163564	PYHIN1	protein_coding	1.85951	0.882243	3.63791	0.933666	0.0568397	0.564496	0.214242	1.0732	0.120328	0.059351	0.474501	0.209427	1.59445	0.991541	0.112814	32.5849	57.2971	28.6313	106.723
ENSG00000149218	ENDOD1	protein_coding	1.08081	0.792262	1.44743	0.962004	0.633569	1.34911	1.04559	1.83399	0.102346	0.0475268	0.689512	0.456074	1.009	0.991541	0.112853	590.776	437.72	440.447	472.957
ENSG00000162814	SPATA17	protein_coding	1.46098	0.600357	3.05983	0.948753	0.101397	1.39413	0.965466	2.1042	0.206918	0.121098	0.590928	0.248573	1.48528	0.991541	0.112866	50.194	36.6734	43.1512	52.2448
ENSG00000159399	HK2	protein_coding	1.09876	0.77368	1.6077	0.956955	0.58419	1.78694	1.31126	2.51188	0.00272663	0.000276149	0.675407	0.431537	1.02602	0.991541	0.11308	3709.92	2076.08	2752.82	2281.57
ENSG00000095787	WAC	protein_coding	1.075	0.925062	1.22834	0.952537	0.259462	1.14349	1.04453	1.30724	0.0622498	0.0240995	0.864085	0.70755	1.0319	0.991541	0.113175	2501.2	2183.19	2321.49	2349.26
ENSG00000145555	MYO10	protein_coding	1.13104	0.860337	1.59275	0.952537	0.386148	1.33315	1.04973	1.7243	0.0712271	0.0290902	0.723384	0.480376	1.04866	0.991541	0.113209	1381.51	1037.07	1129.7	1173.27
ENSG00000075856	SART3	protein_coding	1.05951	0.881185	1.3198	0.952537	0.450106	1.03053	0.918212	1.17847	0.755769	0.671663	0.84004	0.655667	1.0507	0.991541	0.113294	1324.11	1285.53	1177.64	1363.02
ENSG00000198182	ZNF607	protein_coding	0.909537	0.701828	1.10859	0.952537	0.387783	0.916326	0.772142	1.06521	0.503636	0.388812	1.28265	1.03957	1.70885	0.991541	0.113345	145.201	159.12	169.87	142.611
ENSG00000213020	ZNF611	protein_coding	1.03095	0.893764	1.21094	0.968465	0.656422	1.06109	0.96447	1.17842	0.464607	0.349782	0.85573	0.71184	1.0286	0.991541	0.113348	734.537	691.733	647.929	716.128
ENSG00000146112	PPP1R18	protein_coding	1.2853	0.830566	1.97889	0.952537	0.164334	0.783567	0.569072	1.12848	0.237797	0.145299	0.662718	0.376817	1.15337	0.991541	0.113355	807.573	1030.47	687.489	1324.51
ENSG00000153044	CENPH	protein_coding	1.27149	0.931463	1.76862	0.952537	0.174978	1.66112	1.21372	2.30067	0.00997239	0.00187263	0.670556	0.433212	1.01392	0.991541	0.113645	67.2621	40.8395	57.4577	51.7094
ENSG00000167674	HDGFL2	protein_coding	1.04343	0.667214	1.72568	0.981869	0.814475	0.963104	0.569763	1.53556	0.874423	0.823019	0.661918	0.379505	1.2935	0.991541	0.113651	1318.5	1368.24	909.33	1427.32
ENSG00000013573	DDX11	protein_coding	1.38424	0.918985	2.02769	0.939548	0.0673875	1.13556	0.811779	1.59553	0.552674	0.440813	0.667224	0.413908	1.08066	0.991541	0.113758	973.169	856.531	897.887	1186.07
ENSG00000144045	DQX1	protein_coding	1.35673	0.780123	2.26923	0.952537	0.170894	3.37402	2.20214	5.0554	1.23282e-06	3.5526e-09	0.603817	0.325017	1.19548	0.991541	0.114035	259.376	77.2394	212.303	104.539
ENSG00000135424	ITGA7	protein_coding	0.752517	0.423376	1.39866	0.952537	0.373946	0.311186	0.145441	0.655317	0.00122758	8.39851e-05	2.06959	0.525917	7.28141	0.991541	0.114222	170.58	547.242	265.478	411.787
ENSG00000124107	SLPI	protein_coding	2.01884	0.913667	3.72745	0.768014	0.0176031	1.70299	0.859251	2.98828	0.110036	0.0524984	0.510459	0.207527	1.47653	0.991541	0.114285	359.465	211.345	370.495	426.22
ENSG00000162302	RPS6KA4	protein_coding	1.21217	0.960367	1.55201	0.942163	0.0799064	1.53087	1.23615	1.88554	0.000609031	2.86869e-05	0.779375	0.558708	1.07152	0.991541	0.114285	767.413	500.786	722.877	608.196
ENSG00000146070	PLA2G7	protein_coding	1.50683	0.757188	2.89341	0.952537	0.111866	0.728868	0.427642	1.21142	0.289317	0.188027	0.555518	0.245468	1.28586	0.991541	0.114372	26.2276	36.5925	21.9434	55.1772
ENSG00000006756	ARSD	protein_coding	1.24214	0.898632	1.67828	0.952537	0.149071	1.27064	1.01667	1.60148	0.159146	0.085777	1.4069	0.95943	2.1515	0.991541	0.114422	1862.84	1465.16	3255.65	1820.23
ENSG00000166793	YPEL4	protein_coding	0.779863	0.424205	1.12273	0.952537	0.3726	0.336828	0.208866	0.401465	0.000624688	2.98701e-05	1.89036	1.47035	4.50012	0.991541	0.114527	12.1276	35.6095	17.4507	27.3735
ENSG00000198056	PRIM1	protein_coding	1.08973	0.843571	1.35517	0.952537	0.466175	1.03212	0.831063	1.3003	0.834109	0.771601	0.765906	0.539893	1.06097	0.991541	0.114562	91.1436	88.7751	76.2576	96.3146
ENSG00000135476	ESPL1	protein_coding	1.2611	0.701078	2.32245	0.952537	0.382887	1.44258	0.873436	2.43702	0.227527	0.137093	0.546942	0.260954	1.13479	0.991541	0.114579	203.759	142.027	140.475	178.299
ENSG00000008130	NADK	protein_coding	1.13192	0.932471	1.46489	0.952537	0.174178	1.25454	1.07092	1.46327	0.0261242	0.00729824	0.813132	0.61043	1.06545	0.991541	0.114619	1271.47	1012.59	1169.09	1149
ENSG00000140829	DHX38	protein_coding	1.08603	0.831169	1.51493	0.956246	0.542195	0.95728	0.730613	1.2693	0.80109	0.728146	0.735288	0.50907	1.09556	0.991541	0.114626	1647.25	1720.65	1314.5	1868.95
ENSG00000133265	HSPBP1	protein_coding	1.06557	0.914693	1.23645	0.952537	0.475371	1.34729	1.14739	1.61644	0.00274258	0.000278725	0.818164	0.638573	1.0593	0.991541	0.114642	277.205	205.805	240.128	218.625
ENSG00000166128	RAB8B	protein_coding	1.08344	0.795377	1.38395	0.956955	0.551817	1.16841	0.928066	1.4721	0.318119	0.212546	0.736685	0.517464	1.03794	0.991541	0.1147	655.104	560.256	523.041	607.097
ENSG00000119707	RBM25	protein_coding	1.14957	0.824588	1.59749	0.952537	0.362677	0.900649	0.653239	1.20319	0.572602	0.461388	0.706363	0.484771	1.09711	0.991541	0.114789	4448.19	4938.46	3611.28	5677.52
ENSG00000169223	LMAN2	protein_coding	1.12934	0.959873	1.32371	0.952537	0.153161	1.33664	1.17649	1.58716	0.00246413	0.000237169	0.82444	0.621448	1.1163	0.991541	0.114921	2199.57	1646.25	2047.52	1859.31
ENSG00000122035	RASL11A	protein_coding	0.691516	0.453551	1.11095	0.952537	0.180306	0.79626	0.359179	1.561	0.486837	0.371696	0.534989	0.208228	1.36516	0.991541	0.114974	113.846	143.259	42.3612	99.158
ENSG00000159792	PSKH1	protein_coding	0.89238	0.773261	1.0234	0.952537	0.163902	0.96865	0.850279	1.15055	0.757653	0.673893	1.20334	0.955209	1.45199	0.991541	0.114993	597.392	616.936	642.611	551.572
ENSG00000163220	S100A9	protein_coding	3.61211	0.876053	64.5675	0.528981	0.00568789	4.51289	0.861307	13.6067	0.00384491	0.000469988	0.348782	0.00461858	1.77295	0.991541	0.115008	692.191	153.694	871.977	2556.61
ENSG00000099625	CBARP	protein_coding	0.909076	0.519313	1.64701	0.972552	0.725629	1.47202	0.814729	2.62778	0.209816	0.123367	0.540718	0.242415	1.18327	0.991541	0.115069	79.3265	54.1448	38.8638	49.1576
ENSG00000110848	CD69	protein_coding	1.02804	0.605827	1.76546	0.99524	0.937073	1.06178	0.23458	2.36715	0.897956	0.85359	0.451695	0.125446	2.15049	0.991541	0.115081	135.017	127.513	62.901	131.124
ENSG00000173230	GOLGB1	protein_coding	1.08537	0.895829	1.30224	0.952537	0.39777	1.16011	0.933426	1.4837	0.177046	0.0984206	0.802756	0.60105	1.10335	0.991541	0.115109	9702.77	8360.67	8450.9	9074.04
ENSG00000073169	SELENOO	protein_coding	1.19064	0.909543	1.62453	0.952537	0.120096	1.20011	0.971185	1.47055	0.150509	0.0795838	0.775512	0.574311	1.10295	0.991541	0.115164	598.155	497.159	551.019	594.291
ENSG00000186318	BACE1	protein_coding	0.873176	0.703514	1.11288	0.952537	0.319975	0.661114	0.53123	0.829705	0.00673252	0.00106882	1.36206	0.940916	1.95909	0.991541	0.115299	289.09	437.871	343.841	381.39
ENSG00000076201	PTPN23	protein_coding	1.07014	0.923792	1.28473	0.952537	0.478666	1.23411	0.967736	1.57057	0.0496096	0.01774	0.805176	0.641688	1.06172	0.991541	0.115422	1917.76	1551.72	1648.85	1661.75
ENSG00000130669	PAK4	protein_coding	0.895354	0.766257	1.0758	0.952537	0.30454	1.42752	1.15204	1.81465	0.00323311	0.000359459	0.783832	0.586157	1.037	0.991541	0.115682	1654.11	1155.81	1158.42	1035.37
ENSG00000117399	CDC20	protein_coding	1.23857	0.688499	2.09804	0.952537	0.430647	2.96194	1.66579	5.39808	0.000397513	1.4725e-05	0.542705	0.273384	1.14968	0.991541	0.115712	115.784	39.3958	77.6915	48.4009
ENSG00000169925	BRD3	protein_coding	0.932614	0.826031	1.05151	0.952537	0.406844	0.85016	0.751592	0.997246	0.0854051	0.0373597	1.20955	0.96716	1.52093	0.991541	0.115776	1035	1215.97	1165.87	1132.86
ENSG00000269743	SLC25A53	protein_coding	1.09709	0.884706	1.36359	0.952537	0.44257	0.931382	0.735655	1.20068	0.631274	0.524772	0.761311	0.533179	1.0985	0.991541	0.115848	130.681	139.687	108.912	153.455
ENSG00000173546	CSPG4	protein_coding	0.581637	0.297007	1.00629	0.939548	0.0678413	0.485906	0.245327	0.975295	0.0298091	0.00874781	1.95728	0.74212	5.22814	0.991541	0.115943	359.201	739.025	409.055	429.627
ENSG00000107771	CCSER2	protein_coding	1.07098	0.935379	1.24592	0.952537	0.459927	1.12936	0.930287	1.48234	0.252404	0.157291	0.810758	0.595903	1.01251	0.991541	0.115971	1150.35	1018.45	999.36	1091.79
ENSG00000166169	POLL	protein_coding	0.954389	0.797517	1.13076	0.960255	0.618847	0.97153	0.832792	1.18756	0.809794	0.73966	1.23599	0.980518	1.61667	0.991541	0.116006	553.903	569.287	653.662	544.572
ENSG00000100365	NCF4	protein_coding	1.46901	0.692764	2.52724	0.952537	0.116905	0.610351	0.357235	1.00471	0.0731019	0.0301814	0.573876	0.289453	1.28197	0.991541	0.116035	180.575	296.035	152.1	435.067
ENSG00000182004	SNRPE	protein_coding	1.19386	0.695521	1.83538	0.952537	0.310077	1.1438	0.801709	1.60021	0.52039	0.406556	0.673889	0.397017	1.28209	0.991541	0.116057	412.845	361.012	332.139	430.549
ENSG00000125971	DYNLRB1	protein_coding	0.771429	0.541189	1.07302	0.939548	0.0700575	0.776512	0.633851	0.967777	0.114936	0.0556796	1.38079	0.953905	2.08578	0.991541	0.116136	75.8766	98.5445	81.2233	75.6117
ENSG00000132024	CC2D1A	protein_coding	1.02375	0.873413	1.23089	0.984366	0.826106	1.24962	0.949727	1.65329	0.0629389	0.0244685	0.785514	0.592915	1.04431	0.991541	0.116247	1780.7	1422.74	1428.96	1457.31
ENSG00000013275	PSMC4	protein_coding	1.09753	0.879384	1.38159	0.952537	0.334393	1.51898	1.31154	1.83413	0.000145159	2.82233e-06	0.804548	0.599303	1.06677	0.991541	0.116253	909.644	598.471	801.522	656.355
ENSG00000184967	NOC4L	protein_coding	1.10282	0.809716	1.57353	0.952537	0.417349	1.11705	0.876357	1.39465	0.436554	0.321892	0.761636	0.533792	1.10892	0.991541	0.116261	275.188	245.912	229.532	272.165
ENSG00000081320	STK17B	protein_coding	0.97338	0.701526	1.45631	0.989855	0.888382	0.790702	0.486496	1.24184	0.289236	0.187899	0.647472	0.357331	1.20837	0.991541	0.116268	982.778	1243.25	619.487	1210.58
ENSG00000087088	BAX	protein_coding	0.968235	0.808507	1.21539	0.972552	0.725911	1.42823	1.23122	1.71302	0.000598241	2.80056e-05	0.81272	0.632453	1.04418	0.991541	0.116394	602.693	421.114	473.633	410.218
ENSG00000166130	IKBIP	protein_coding	1.11859	0.892722	1.48195	0.952537	0.368332	0.902664	0.712749	1.15012	0.490483	0.375225	0.75485	0.554041	1.07775	0.991541	0.116497	157.117	174.179	132.072	194.589
ENSG00000160181	TFF2	protein_coding	0.653404	0.12825	1.75722	0.952537	0.442216	4.43532	0.850981	48.3993	0.0155429	0.00352293	0.28755	0.0138395	3.65668	0.991541	0.116674	334.378	20.2109	16.5573	13.1301
ENSG00000051180	RAD51	protein_coding	1.20821	0.7072	2.01686	0.952537	0.377548	1.4137	0.919258	2.35116	0.151623	0.0804508	0.617746	0.332127	1.10901	0.991541	0.116838	58.9417	43.2045	44.0373	51.0598
ENSG00000149930	TAOK2	protein_coding	1.14573	0.944827	1.4106	0.952537	0.232938	1.42103	1.12282	1.86352	0.00597996	0.000892039	0.773204	0.573759	1.08407	0.991541	0.116967	2049.5	1441.22	1813.8	1652.15
ENSG00000130731	METTL26	protein_coding	1.16019	0.93471	1.41919	0.952537	0.20226	1.63559	1.31125	2.00033	0.000199923	4.89176e-06	0.769795	0.566357	1.07494	0.991541	0.117011	326.456	197.864	290.617	230.884
ENSG00000174243	DDX23	protein_coding	1.07789	0.892801	1.31412	0.952537	0.395763	1.18579	1.00519	1.41141	0.0855606	0.0374457	0.819441	0.652365	1.04163	0.991541	0.117049	2048.85	1728.51	1808.2	1863.04
ENSG00000134884	ARGLU1	protein_coding	1.1955	0.840573	1.63891	0.952537	0.21992	0.930929	0.685273	1.25471	0.693534	0.596114	0.720195	0.485671	1.151	0.991541	0.117232	5141.12	5520.99	4424.96	6601.2
ENSG00000049656	CLPTM1L	protein_coding	1.1248	0.920836	1.46892	0.952537	0.178279	1.35625	1.13041	1.63489	0.00194501	0.000167395	0.821421	0.60411	1.08941	0.991541	0.117258	1406.74	1038	1299.58	1169.29
ENSG00000198513	ATL1	protein_coding	0.858225	0.672719	1.0278	0.952537	0.234386	0.706433	0.534022	0.855994	0.0155922	0.00353901	1.33581	0.983463	2.07922	0.991541	0.117268	178.914	254.291	205.296	216.592
ENSG00000134440	NARS1	protein_coding	1.16766	0.889603	1.49596	0.952537	0.171096	1.3755	1.12926	1.6819	0.0117807	0.00239985	0.774855	0.51524	1.05657	0.991541	0.117451	2039.66	1482.37	1845.41	1731.14
ENSG00000012048	BRCA1	protein_coding	1.18528	0.878194	1.59639	0.952537	0.228853	1.45658	1.0286	1.94267	0.017096	0.00403528	0.727985	0.492285	1.07379	0.991541	0.117543	325.548	225.213	281.352	265.734
ENSG00000205643	CDPF1	protein_coding	1.16104	0.863291	1.60432	0.952537	0.167952	1.04831	0.900601	1.24533	0.727843	0.63712	0.784714	0.544984	1.09724	0.991541	0.117575	81.8235	78.9112	74.9809	91.2425
ENSG00000204175	GPRIN2	protein_coding	0.980115	0.647837	1.42723	0.993865	0.918505	0.756545	0.529944	1.13199	0.212465	0.125495	1.55567	0.70922	3.00189	0.991541	0.117606	215.643	285.451	328.403	278.903
ENSG00000114374	USP9Y	protein_coding	0.000290807	0.00010325	0.000725695	1.4868e-144	7.7899e-149	0.954304	0.793506	1.14017	0.849354	0.791102	0.468112	0.145045	1.56581	0.991541	0.11776	1943.45	2036.39	0.27764	0.846252
ENSG00000103363	ELOB	protein_coding	1.07406	0.789302	1.36485	0.956955	0.567597	1.53518	1.18952	2.09957	0.00230911	0.000214748	0.754967	0.5203	1.12159	0.991541	0.11777	919.803	598.344	745.471	642.696
ENSG00000122966	CIT	protein_coding	1.20028	0.73851	2.0361	0.952537	0.421928	1.48146	0.913237	2.54666	0.124532	0.0622269	0.599588	0.325358	1.10926	0.991541	0.117785	422.351	286.325	303.764	342.517
ENSG00000160299	PCNT	protein_coding	1.14095	0.850393	1.51276	0.952537	0.418569	1.17008	0.771913	1.706	0.411985	0.298983	0.69284	0.433675	1.16921	0.991541	0.117854	3820.08	3262.91	3017.77	3723.28
ENSG00000074266	EED	protein_coding	1.04993	0.862015	1.25825	0.960255	0.617983	1.01245	0.834293	1.21247	0.924938	0.891292	0.802889	0.651582	1.05453	0.991541	0.118067	494.656	487.172	415.657	512.366
ENSG00000179909	ZNF154	protein_coding	0.8565	0.655038	1.15586	0.955305	0.523604	0.604242	0.410061	0.910091	0.0646199	0.0253658	1.72689	1.03104	3.00098	0.991541	0.118079	284.33	470.5	420.63	402.831
ENSG00000156603	MED19	protein_coding	0.992783	0.808895	1.19889	0.99524	0.943215	1.59908	1.30234	2.04079	4.33642e-05	4.77129e-07	0.797526	0.603136	1.09703	0.991541	0.118086	193.396	118.69	150.169	117.349
ENSG00000187605	TET3	protein_coding	1.00518	0.841292	1.25434	0.995622	0.963018	1.4378	1.15075	1.98896	0.00371474	0.000446874	0.778213	0.568312	1.079	0.991541	0.118183	3186.28	2213.17	2489.57	2225.86
ENSG00000072422	RHOBTB1	protein_coding	1.13944	0.848105	1.43908	0.952537	0.34218	1.05549	0.847621	1.35354	0.755769	0.671647	1.36132	1.00167	1.99176	0.991541	0.118247	347.087	329.388	538.088	374.441
ENSG00000170385	SLC30A1	protein_coding	1.12867	0.781917	1.51125	0.952537	0.381335	1.50978	1.26297	1.93741	0.0077205	0.00130518	0.73305	0.497853	1.05979	0.991541	0.118276	836.153	553.092	691.514	624.159
ENSG00000120093	HOXB3	protein_coding	0.918472	0.628173	1.25064	0.967083	0.651258	1.67559	1.16613	2.2459	0.0141395	0.00309297	1.52631	0.931711	2.59814	0.991541	0.118284	2028.98	1210.05	2843.31	1111.35
ENSG00000139734	DIAPH3	protein_coding	1.47272	0.850595	2.86953	0.952537	0.136115	1.56562	0.926829	2.78327	0.124852	0.0624127	0.558798	0.253709	1.26161	0.991541	0.118408	65.7471	43.2059	54.2168	62.4663
ENSG00000168298	H1-4	protein_coding	0.93248	0.668148	1.35254	0.968971	0.684829	1.38731	1.04548	1.96121	0.09062	0.0404576	0.679096	0.433023	1.14729	0.991541	0.118519	4195.65	3023.7	2655.99	2819.38
ENSG00000179115	FARSA	protein_coding	1.07536	0.913329	1.34503	0.952537	0.438057	1.33153	1.10207	1.69171	0.00630125	0.00096602	0.810509	0.610436	1.06711	0.991541	0.118529	840.335	631.127	731.026	679.17
ENSG00000130826	DKC1	protein_coding	1.1397	0.886207	1.37947	0.952537	0.117305	1.38497	1.21393	1.60623	0.000566785	2.51825e-05	0.829429	0.662487	1.07438	0.991541	0.118715	874.741	632.02	827.244	719.244
ENSG00000102189	EEA1	protein_coding	1.00847	0.751474	1.27611	0.99524	0.941148	0.95724	0.781612	1.20893	0.762599	0.67993	0.773841	0.567241	1.09529	0.991541	0.118806	1772.35	1849.55	1381.75	1864.48
ENSG00000106299	WASL	protein_coding	1.0647	0.786789	1.36826	0.956955	0.578028	1.44546	1.20446	1.76554	0.00358277	0.000422176	0.776554	0.563313	1.08867	0.991541	0.118809	1936	1337.45	1599.55	1424.08
ENSG00000284491	THSD8	protein_coding	0.758736	0.418303	1.87909	0.960108	0.615741	0.285657	0.113855	0.492373	0.0426216	0.0143657	0.28505	0.0738907	0.727467	0.991541	0.118892	10.5218	36.5342	2.3137	27.5789
ENSG00000150753	CCT5	protein_coding	1.22359	0.783094	1.72295	0.952537	0.169927	1.91614	1.54013	2.39371	0.000108881	1.84567e-06	0.719054	0.466558	1.22009	0.991541	0.118941	2132.47	1112.49	1876.06	1360.79
ENSG00000114126	TFDP2	protein_coding	0.986849	0.825371	1.14716	0.985938	0.850648	0.895984	0.80234	1.01677	0.167936	0.0919485	1.17068	0.98214	1.46933	0.991541	0.119014	1271.24	1417.12	1468.76	1397.64
ENSG00000130724	CHMP2A	protein_coding	1.07845	0.750359	1.42035	0.956955	0.585465	1.54475	1.16722	2.13154	0.00509717	0.000705047	0.733108	0.497098	1.13979	0.991541	0.119054	1183.52	766.155	935.522	825.612
ENSG00000172403	SYNPO2	protein_coding	0.595078	0.302241	1.19051	0.952537	0.131355	0.216318	0.0855221	0.555956	9.84546e-05	1.61527e-06	2.1638	0.412951	7.43888	0.991541	0.119124	1192.57	5512.22	1535.53	3279.94
ENSG00000173068	BNC2	protein_coding	0.757871	0.410177	1.35001	0.952537	0.41321	0.208935	0.106629	0.389171	5.39614e-05	6.47446e-07	2.13956	0.597313	6.80474	0.991541	0.119126	117.339	560.947	190.138	425.08
ENSG00000133030	MPRIP	protein_coding	0.974209	0.82809	1.18267	0.985503	0.841686	1.26667	0.906509	1.83515	0.108477	0.0514308	0.745676	0.518695	1.11719	0.991541	0.119127	10310.1	8136.7	7486.87	7927.51
ENSG00000136045	PWP1	protein_coding	1.09204	0.858674	1.33738	0.952537	0.358778	1.19147	1.03616	1.38625	0.104288	0.0486578	0.806718	0.611925	1.03255	0.991541	0.119174	594.124	499.029	523.344	545.011
ENSG00000165733	BMS1	protein_coding	1.12245	0.93259	1.38368	0.952537	0.191737	1.16932	0.993215	1.41011	0.11624	0.056579	0.820121	0.662675	1.06806	0.991541	0.119229	1685.3	1440.85	1549.15	1616.9
ENSG00000107669	ATE1	protein_coding	0.980064	0.891789	1.07105	0.971107	0.70407	0.842915	0.775136	0.951294	0.0040403	0.000503608	1.12598	0.972978	1.28703	0.991541	0.119303	1030.74	1222.12	1139.15	1200.59
ENSG00000145216	FIP1L1	protein_coding	1.12542	0.934171	1.32265	0.952537	0.122561	1.01207	0.884349	1.15614	0.906476	0.865671	0.842612	0.69654	1.0535	0.991541	0.119367	634.637	627.143	601.563	705.848
ENSG00000101182	PSMA7	protein_coding	1.06208	0.7858	1.40562	0.956955	0.58945	1.41881	1.17309	1.70642	0.00518241	0.000720911	0.778863	0.547314	1.09391	0.991541	0.11946	1376.53	970.668	1138.44	1030.09
ENSG00000099381	SETD1A	protein_coding	1.10108	0.828221	1.43614	0.952537	0.423408	1.0373	0.78512	1.38354	0.811867	0.742727	0.763801	0.545358	1.07542	0.991541	0.119548	1250.56	1203.52	1049.1	1326.18
ENSG00000120526	NUDCD1	protein_coding	1.17905	0.912522	1.56015	0.948753	0.103132	1.09185	0.938714	1.31304	0.462652	0.347922	0.79779	0.5754	1.10531	0.991541	0.119578	331.653	303.727	311.929	357.984
ENSG00000256436	TAS2R31	protein_coding	0.832112	0.601235	1.06077	0.952537	0.195141	0.757978	0.614087	0.927679	0.080152	0.0342135	1.37174	0.957568	2.02673	0.991541	0.119632	48.1102	63.5881	55.2188	52.1961
ENSG00000126581	BECN1	protein_coding	1.10331	0.923138	1.28183	0.952537	0.205403	1.46288	1.27804	1.68924	1.76927e-05	1.21437e-07	0.840716	0.685087	1.0715	0.991541	0.119718	1357.28	927.108	1257.33	1021.94
ENSG00000145354	CISD2	protein_coding	1.21243	0.837405	1.59679	0.952537	0.171255	1.40121	1.11104	1.84296	0.0320004	0.00966751	0.730139	0.481797	1.05794	0.991541	0.11973	284.024	202.599	251.445	245.268
ENSG00000159263	SIM2	protein_coding	2.29246	0.813425	5.10425	0.822736	0.022588	7.05115	4.03833	13.5874	2.14212e-06	7.07082e-09	0.443155	0.171611	1.2804	0.991541	0.119791	811.741	115.214	824.482	263.66
ENSG00000174775	HRAS	protein_coding	0.991253	0.856676	1.19322	0.99524	0.935165	1.17664	0.919843	1.49556	0.184049	0.103924	0.78548	0.574352	1.05465	0.991541	0.119875	681.619	577.384	527.853	571.854
ENSG00000171680	PLEKHG5	protein_coding	1.35939	0.962491	1.92584	0.948753	0.100444	1.75423	1.03744	2.54209	0.00720357	0.00118701	0.658269	0.405962	1.25279	0.991541	0.120007	1388.01	790.811	1240.61	1075.23
ENSG00000178999	AURKB	protein_coding	1.22649	0.586303	2.50811	0.952537	0.47994	1.56469	0.87215	2.80253	0.171179	0.0943519	0.524371	0.246649	1.31631	0.991541	0.120031	85.6425	55.2401	54.9926	67.2722
ENSG00000117533	VAMP4	protein_coding	1.18356	0.86712	1.58225	0.952537	0.195439	1.01728	0.765445	1.30638	0.922032	0.887106	0.747726	0.501486	1.10629	0.991541	0.120377	270.528	266.707	239.941	314.967
ENSG00000188293	IGFL1	protein_coding	0.281199	0.127132	2.11601	0.646867	0.00982683	2.34446	0.566163	5.52946	0.119773	0.0589868	2.97738	0.287467	29.787	0.991541	0.120628	92.6809	39.392	191.675	32.8521
ENSG00000204120	GIGYF2	protein_coding	1.08979	0.9233	1.37839	0.952537	0.308348	0.9652	0.829934	1.12692	0.739127	0.650986	0.828203	0.652079	1.04788	0.991541	0.120734	2840.37	2942.29	2561.69	3206.43
ENSG00000139842	CUL4A	protein_coding	1.11438	0.980034	1.28535	0.948753	0.105547	1.16186	1.04066	1.33983	0.0451983	0.0155621	0.861346	0.710221	1.05945	0.991541	0.120746	1839.08	1581.09	1762.28	1763.88
ENSG00000134769	DTNA	protein_coding	0.760748	0.424736	1.31404	0.952537	0.442796	0.350484	0.12652	0.744317	0.00856221	0.00152393	2.21676	0.634686	7.5338	0.991541	0.120748	105.843	301.769	178.245	229.219
ENSG00000115091	ACTR3	protein_coding	1.17583	0.917773	1.47174	0.952537	0.14706	1.35961	1.08091	1.70143	0.013915	0.0030255	0.779403	0.551506	1.03428	0.991541	0.121007	2561.37	1883.52	2347.44	2215.62
ENSG00000168894	RNF181	protein_coding	1.19305	0.89684	1.51953	0.952537	0.185581	1.64899	1.31469	2.11046	0.000878982	5.06131e-05	0.743271	0.514588	1.11233	0.991541	0.121032	391.632	236.519	346.813	282.435
ENSG00000139725	RHOF	protein_coding	1.2571	0.830612	1.83946	0.952537	0.206093	0.651853	0.470062	0.882238	0.0348914	0.010907	0.667463	0.411291	1.16536	0.991541	0.121121	145.1	222.318	121.627	280.035
ENSG00000183484	GPR132	protein_coding	1.52755	0.775443	2.72359	0.952537	0.164685	0.522739	0.231604	0.992392	0.0582511	0.0220357	0.506023	0.211526	1.62862	0.991541	0.121231	82.3907	157.496	63.6617	240.475
ENSG00000239713	APOBEC3G	protein_coding	1.20151	0.921427	1.5567	0.952537	0.123823	1.07236	0.877869	1.34846	0.633794	0.527664	0.766571	0.524794	1.07636	0.991541	0.121241	475.753	443.227	438.367	534.728
ENSG00000141425	RPRD1A	protein_coding	1.13868	0.894092	1.38522	0.952537	0.160446	1.2613	1.09832	1.5406	0.0248351	0.00679236	0.813757	0.59818	1.1072	0.991541	0.121329	1213.13	961.85	1124.59	1095.37
ENSG00000165886	UBTD1	protein_coding	1.01599	0.700588	1.4256	0.993865	0.92023	0.95012	0.730595	1.33827	0.800194	0.727076	0.702669	0.438141	1.08095	0.991541	0.121343	98.2457	104.229	70.0134	105.673
ENSG00000105388	CEACAM5	protein_coding	4.12564	0.604557	61.9622	0.933666	0.0520081	4.73867	0.311695	100.908	0.0572377	0.0215084	0.197076	0.00174077	2.21852	0.991541	0.1214	659.439	49.3359	97.5852	413.813
ENSG00000134375	TIMM17A	protein_coding	1.11332	0.929274	1.41057	0.952537	0.21727	1.33029	1.16522	1.58553	0.00337975	0.000384465	0.824486	0.607266	1.01974	0.991541	0.12143	378.214	283.351	347.64	316.769
ENSG00000155592	ZKSCAN2	protein_coding	0.92397	0.808656	1.04287	0.952537	0.26232	0.965163	0.843725	1.10664	0.683947	0.58515	1.16883	0.982387	1.42636	0.991541	0.121479	235.582	244.548	252.814	223.234
ENSG00000175895	PLEKHF2	protein_coding	1.10599	0.795594	1.49305	0.952537	0.474623	1.09574	0.862685	1.43853	0.594062	0.484033	0.730622	0.495987	1.05129	0.991541	0.121532	555.704	507.219	449.147	561.073
ENSG00000163170	BOLA3	protein_coding	1.21369	0.86652	1.60884	0.952537	0.179291	1.42832	1.12203	1.7994	0.0261785	0.00732027	0.727111	0.52463	1.08714	0.991541	0.121546	81.7561	57.1823	72.0339	68.8951
ENSG00000132424	PNISR	protein_coding	1.19105	0.974479	1.4396	0.952537	0.169925	1.09521	0.812103	1.44124	0.553301	0.441545	0.752844	0.540776	1.13089	0.991541	0.121551	4479.69	4087.59	4014.43	4868.77
ENSG00000104983	CCDC61	protein_coding	1.1035	0.879262	1.44298	0.952537	0.398309	1.12381	0.865396	1.4973	0.391489	0.279782	0.771532	0.554687	1.16116	0.991541	0.121593	349.246	308.843	294.556	341.91
ENSG00000088827	SIGLEC1	protein_coding	1.11072	0.665225	1.79774	0.968663	0.673098	0.434568	0.314074	0.686302	0.00296396	0.000313386	1.74162	0.574981	4.69548	0.991541	0.121653	106.428	245.494	206.403	272.287
ENSG00000156110	ADK	protein_coding	1.07971	0.933373	1.26729	0.952537	0.385039	1.00025	0.855365	1.23452	0.997845	0.997531	0.821655	0.62931	1.01918	0.991541	0.121668	554.347	553.427	491.418	599.61
ENSG00000068831	RASGRP2	protein_coding	1.78295	0.774614	3.62984	0.948753	0.0986587	0.423961	0.185458	0.832208	0.0286862	0.00829954	0.458157	0.128312	2.0441	0.991541	0.12175	175.207	413.203	143.33	736.607
ENSG00000172466	ZNF24	protein_coding	1.20195	0.91353	1.51795	0.939548	0.0696043	1.34686	1.15575	1.63596	0.00860037	0.00153523	0.798028	0.602726	1.06675	0.991541	0.12178	1638.49	1215.08	1571.36	1461.18
ENSG00000118777	ABCG2	protein_coding	1.20529	0.774878	1.86428	0.952537	0.404617	0.694961	0.421528	1.05674	0.1514	0.0802689	0.606749	0.309677	1.2881	0.991541	0.121801	98.3479	142.038	72.2181	170.966
ENSG00000135127	BICDL1	protein_coding	1.24036	0.789982	1.88134	0.952537	0.269032	1.19111	0.788545	1.73155	0.447826	0.333253	0.648009	0.3441	1.20614	0.991541	0.121814	457.553	383.789	366.836	476.205
ENSG00000155265	GOLGA7B	protein_coding	1.04891	0.664581	1.55087	0.983698	0.823054	1.64503	1.09769	2.59005	0.0361986	0.0114812	0.623138	0.347535	1.13326	0.991541	0.121923	81.7078	50.2209	53.1081	52.0118
ENSG00000130402	ACTN4	protein_coding	0.954729	0.783145	1.19673	0.968663	0.666226	1.47212	1.22545	1.88489	0.00141784	0.000103779	0.787371	0.576642	1.04439	0.991541	0.122	9076.67	6165.1	6821.64	5885.34
ENSG00000187098	MITF	protein_coding	0.904858	0.646828	1.17663	0.956955	0.567221	0.725578	0.532783	0.95406	0.10272	0.04777	1.4748	0.946172	2.36988	0.991541	0.122182	227.272	313.879	303.14	283.196
ENSG00000085999	RAD54L	protein_coding	1.29398	0.705278	2.30085	0.952537	0.324905	1.49645	0.882461	2.62308	0.174289	0.0965138	0.559083	0.267915	1.2823	0.991541	0.122191	106.407	71.7833	76.8979	92.2779
ENSG00000054611	TBC1D22A	protein_coding	1.26866	0.954471	1.70107	0.768014	0.0178014	1.01196	0.882451	1.18196	0.92984	0.898417	0.79991	0.56918	1.11018	0.991541	0.122238	895.176	884.414	908.084	1123.64
ENSG00000239697	TNFSF12	protein_coding	0.80801	0.648454	1.01414	0.952537	0.154813	0.538617	0.454531	0.681863	0.000287282	8.62477e-06	1.39584	0.804619	2.11638	0.991541	0.122252	94.7717	176.995	107.539	142.476
ENSG00000140015	KCNH5	protein_coding	1.17287	0.585305	2.43143	0.973358	0.740493	0.237757	0.082458	0.478279	0.00804587	0.00138946	0.338015	0.0829065	1.21629	0.991541	0.122434	10.06	42.4063	4.04117	49.5432
ENSG00000138433	CIR1	protein_coding	1.13584	0.850117	1.43299	0.952537	0.29262	1.06071	0.824506	1.3741	0.69655	0.5994	0.764269	0.561599	1.11908	0.991541	0.12251	517.88	486.666	448.148	552.715
ENSG00000164125	GASK1B	protein_coding	0.980618	0.714801	1.26603	0.990972	0.901511	0.900079	0.720525	1.15967	0.5841	0.472917	0.70358	0.485153	1.02176	0.991541	0.122511	507.445	564.197	350.668	553.115
ENSG00000067955	CBFB	protein_coding	1.12586	0.954301	1.32467	0.948753	0.0913095	1.22969	1.13944	1.373	0.00836263	0.00146783	0.855921	0.698499	1.0174	0.991541	0.122657	900.117	730.971	865.2	824.65
ENSG00000253729	PRKDC	protein_coding	1.1582	0.940026	1.41305	0.942163	0.0788067	1.45563	1.26029	1.71061	8.19469e-05	1.27089e-06	0.830587	0.637082	1.05362	0.991541	0.122659	7911.84	5434.96	7611.93	6295.31
ENSG00000109171	SLAIN2	protein_coding	1.01499	0.897942	1.16344	0.985287	0.834772	1.10262	0.990852	1.25465	0.230307	0.139287	0.853616	0.709696	1.0088	0.991541	0.122662	1251.39	1134.66	1082.95	1151.49
ENSG00000206559	ZCWPW2	protein_coding	1.03599	0.659364	1.66717	0.988578	0.878071	0.623314	0.309301	1.18443	0.067929	0.0272805	0.597996	0.278492	1.35407	0.991541	0.122777	43.6097	67.9738	26.1373	70.0542
ENSG00000116984	MTR	protein_coding	0.976811	0.879456	1.07612	0.96989	0.691237	0.814614	0.746144	0.92122	0.00205162	0.000182094	1.14013	0.98595	1.30289	0.991541	0.122804	2295.61	2817.62	2559.28	2753.28
ENSG00000198836	OPA1	protein_coding	1.14413	1.01136	1.32753	0.841524	0.0255693	1.14904	1.07116	1.27061	0.03942	0.0129107	0.874858	0.704872	1.02364	0.991541	0.122823	1520.32	1322.62	1520.92	1513.49
ENSG00000205221	VIT	protein_coding	0.929896	0.419947	1.91677	0.990599	0.900964	0.260194	0.0751106	0.723837	0.0400792	0.0132165	3.65982	0.246148	19.929	0.991541	0.123127	13.0479	49.9292	44.058	46.1662
ENSG00000177125	ZBTB34	protein_coding	0.965497	0.800953	1.12006	0.971409	0.705017	0.801833	0.702632	0.940321	0.0332632	0.0101892	1.22806	0.97799	1.58964	0.991541	0.123168	316.175	393.82	375.385	380.539
ENSG00000177839	PCDHB9	protein_coding	2.07803	0.976763	3.64101	0.829663	0.0236977	2.05769	1.21342	3.60558	0.0462697	0.0160996	0.489344	0.167454	1.2853	0.991541	0.123232	54.1084	26.6988	54.9358	54.3833
ENSG00000129116	PALLD	protein_coding	0.759554	0.478611	1.27603	0.952537	0.263397	0.383655	0.230499	0.646501	0.000584194	2.68437e-05	1.7257	0.817375	3.68474	0.991541	0.123259	936.29	2440.19	1227.21	1853.11
ENSG00000160208	RRP1B	protein_coding	1.06208	0.927753	1.20364	0.952537	0.327817	1.19973	1.07764	1.36029	0.00802918	0.00138573	0.872737	0.714045	1.07406	0.991541	0.123269	991.853	825.006	916.053	876.235
ENSG00000188186	LAMTOR4	protein_coding	1.09796	0.887799	1.32648	0.952537	0.279759	1.02717	0.912351	1.1888	0.80821	0.737916	0.825766	0.633597	1.06903	0.991541	0.123353	502.037	489.201	455.538	537.923
ENSG00000164066	INTU	protein_coding	0.935437	0.779866	1.10344	0.952537	0.399954	0.758804	0.666532	0.896123	0.00199584	0.000173554	1.19204	0.961027	1.49825	0.991541	0.123401	554.838	731.293	619.515	683.51
ENSG00000156521	TYSND1	protein_coding	1.01068	0.884941	1.15856	0.990101	0.897466	1.10779	0.967474	1.32615	0.279504	0.17979	1.19988	0.964208	1.45271	0.991541	0.123513	658.949	594.114	799.612	601.614
ENSG00000168283	BMI1	protein_coding	1.26338	1.03153	1.59778	0.898059	0.0383484	1.13939	0.972614	1.38507	0.317851	0.21225	0.779093	0.582507	1.02777	0.991541	0.123568	276.019	242.796	271.6	306.313
ENSG00000197140	ADAM32	protein_coding	0.921974	0.602317	1.35183	0.968663	0.667223	0.574119	0.381229	0.827935	0.00876689	0.00157369	1.51977	0.928462	2.71747	0.991541	0.123648	41.5386	73.1348	58.1868	66.5129
ENSG00000278311	GGNBP2	protein_coding	1.05794	0.920061	1.19746	0.952537	0.362824	1.07401	0.941419	1.20369	0.318597	0.213118	0.872035	0.734597	1.01781	0.991541	0.123775	1544.68	1436.77	1424.5	1523.09
ENSG00000165060	FXN	protein_coding	0.870619	0.75201	1.02664	0.952537	0.214539	0.669641	0.56168	0.804754	0.00142951	0.000105082	1.27997	0.939182	1.70895	0.991541	0.12382	85.8443	130.101	96.6046	112.208
ENSG00000254221	PCDHGB1	protein_coding	1.77563	0.720057	3.39696	0.941037	0.0746492	1.41555	0.575635	2.82784	0.354033	0.24487	0.490309	0.143743	2.56982	0.991541	0.123873	86.6496	61.2166	75.4216	108.513
ENSG00000197479	PCDHB11	protein_coding	1.06387	0.702896	1.52133	0.981869	0.811197	2.01917	1.33554	3.31089	0.0149849	0.00336191	0.564233	0.186078	1.0599	0.991541	0.123876	130.975	65.1213	78.6212	68.706
ENSG00000153395	LPCAT1	protein_coding	1.30493	1.02433	1.70069	0.942163	0.0787185	1.7367	1.25275	2.39835	0.00122835	8.41813e-05	0.715458	0.427622	1.15045	0.991541	0.124143	1418.48	817.092	1324.67	1066.98
ENSG00000099617	EFNA2	protein_coding	1.15366	0.335967	4.35947	0.973212	0.738194	0.218448	0.0667842	0.612437	0.00173058	0.000141903	0.382739	0.0576532	1.96257	0.991541	0.124352	10.4344	46.6999	4.46837	53.7661
ENSG00000163848	ZNF148	protein_coding	1.12497	0.979813	1.27712	0.948753	0.0905294	0.970361	0.862483	1.10347	0.731098	0.640965	0.85748	0.714492	1.00927	0.991541	0.124406	1423.3	1466.5	1373.57	1651.11
ENSG00000198804	MT-CO1	protein_coding	1.36097	0.667009	2.69154	0.952537	0.178529	1.10231	0.797867	4.75448	0.73602	0.646756	0.602498	0.114081	1.40922	0.991541	0.124454	478590	206686	186817	281294
ENSG00000127191	TRAF2	protein_coding	1.31866	0.857541	2.00126	0.940284	0.0734685	0.872813	0.684084	1.11495	0.457618	0.34289	0.710594	0.423757	1.24663	0.991541	0.124559	337.558	387.33	316.321	511.437
ENSG00000162642	C1orf52	protein_coding	1.09291	0.95795	1.2306	0.952537	0.320808	1.24666	1.02471	1.51833	0.0271521	0.0077049	0.821144	0.653279	1.09585	0.991541	0.124572	388.493	307.523	345.359	337.225
ENSG00000185963	BICD2	protein_coding	1.0674	0.873637	1.31457	0.952537	0.485087	1.00452	0.86564	1.2077	0.970913	0.95845	0.81351	0.625181	1.10033	0.991541	0.124672	1332.58	1324.77	1155.17	1415.67
ENSG00000103942	HOMER2	protein_coding	1.06994	0.752132	1.53288	0.971139	0.704489	1.08263	0.762483	1.53051	0.722784	0.630798	0.674567	0.377498	1.23082	0.991541	0.124678	224.251	207.278	161.316	221.58
ENSG00000215251	FASTKD5	protein_coding	1.10698	0.919704	1.32028	0.952537	0.247541	1.48521	1.25404	1.75616	7.62998e-05	1.09936e-06	0.824292	0.656186	1.03562	0.991541	0.124679	454.882	304.144	414.548	337.674
ENSG00000168438	CDC40	protein_coding	1.18688	0.932745	1.40391	0.939548	0.064912	1.19988	1.04465	1.4176	0.0799344	0.0340661	0.814935	0.6343	1.02006	0.991541	0.124731	540.553	450.385	523.343	535.012
ENSG00000169062	UPF3A	protein_coding	1.05781	0.808069	1.39456	0.968663	0.669363	0.947375	0.723341	1.25173	0.744764	0.657863	0.747673	0.527262	1.15974	0.991541	0.124734	1218.52	1285.07	962.442	1359.73
ENSG00000076662	ICAM3	protein_coding	1.40174	0.793323	2.34946	0.948753	0.0925562	0.866286	0.531277	1.31785	0.552998	0.441216	0.641691	0.340195	1.28519	0.991541	0.124804	161.083	186.819	144.928	261.994
ENSG00000180190	TDRP	protein_coding	0.90822	0.725941	1.10083	0.956955	0.569629	0.587398	0.454017	0.802016	0.00512165	0.000708702	1.45355	0.915474	2.09577	0.991541	0.124847	220.046	373.426	290.03	339.47
ENSG00000108821	COL1A1	protein_coding	0.71317	0.432459	1.25818	0.952537	0.249438	0.338552	0.174991	0.56051	0.00108817	6.96623e-05	1.91227	0.613708	5.08585	0.991541	0.124943	9578.34	28292	13063	20177.2
ENSG00000149782	PLCB3	protein_coding	1.13609	0.971788	1.34652	0.952537	0.23296	1.62821	1.29442	2.05053	6.61705e-05	8.84076e-07	0.78975	0.597467	1.07711	0.991541	0.124956	1982.62	1216.48	1775.9	1382.47
ENSG00000089820	ARHGAP4	protein_coding	2.21844	0.92842	4.36428	0.530409	0.00587408	0.614422	0.330188	1.01459	0.135948	0.0696251	0.528005	0.211748	1.95548	0.991541	0.125145	430.591	700.66	504.315	1554.32
ENSG00000089486	CDIP1	protein_coding	0.809621	0.64174	1.03521	0.952537	0.337611	0.837907	0.5432	1.25101	0.501395	0.386436	1.62551	0.819618	3.07569	0.991541	0.125146	270.015	322.371	355.382	261.02
ENSG00000001497	LAS1L	protein_coding	1.0619	0.907871	1.25624	0.952537	0.422984	1.03458	0.912823	1.19705	0.717951	0.624436	0.847745	0.693965	1.05452	0.991541	0.125202	819.09	791.658	736.359	841.464
ENSG00000176204	LRRTM4	protein_coding	0.784972	0.417051	1.2792	0.956955	0.559479	0.263687	0.106572	0.490955	0.00433742	0.000561015	2.50306	0.598716	10.0545	0.991541	0.125226	14.7705	55.9848	28.8937	43.8322
ENSG00000153147	SMARCA5	protein_coding	1.22473	0.884471	1.55354	0.939548	0.0718138	1.30859	1.11038	1.56493	0.0328348	0.0100195	0.78016	0.560817	1.08096	0.991541	0.125475	2353.46	1797.89	2248.69	2201.91
ENSG00000144118	RALB	protein_coding	1.09987	0.860126	1.34678	0.952537	0.366864	1.17779	0.999437	1.39475	0.170868	0.0940909	0.792735	0.618343	1.0141	0.991541	0.125554	598.692	508.996	522	559.494
ENSG00000198846	TOX	protein_coding	1.17347	0.597567	2.17622	0.960108	0.616272	0.578053	0.192635	1.23975	0.128004	0.0644918	0.493966	0.177019	1.95143	0.991541	0.125617	59.8454	103.781	34.9554	121.82
ENSG00000005471	ABCB4	protein_coding	1.12094	0.495433	2.24851	0.97166	0.706843	0.450368	0.164972	0.910651	0.0190122	0.00469975	0.510857	0.232184	1.91088	0.991541	0.125637	49.0536	109.237	28.193	122.381
ENSG00000025770	NCAPH2	protein_coding	1.26025	0.945972	1.68579	0.924361	0.048025	0.944324	0.798802	1.12702	0.694949	0.597657	0.772768	0.551818	1.07889	0.991541	0.125638	447.07	473.385	434.779	597.38
ENSG00000269335	IKBKG	protein_coding	1.37893	0.895198	2.08664	0.923236	0.0470729	1.00863	0.753427	1.36242	0.968159	0.954368	0.700209	0.417265	1.28314	0.991541	0.125682	169.195	167.857	162.91	232.118
ENSG00000196511	TPK1	protein_coding	0.996215	0.776327	1.21139	0.996801	0.974162	0.842708	0.682454	0.981457	0.198568	0.11462	1.2934	0.936514	1.78123	0.991541	0.125729	153.439	183.289	198.58	181.456
ENSG00000152404	CWF19L2	protein_coding	1.20902	0.975188	1.55377	0.952537	0.127256	0.843059	0.688445	1.03258	0.230368	0.139348	0.760108	0.549706	1.09366	0.991541	0.125756	634.98	751.723	582.651	909.588
ENSG00000186827	TNFRSF4	protein_coding	1.62403	0.883004	3.2353	0.952537	0.129221	0.608618	0.31846	1.05804	0.172693	0.0954334	0.493089	0.18511	1.27822	0.991541	0.125786	23.3508	38.4452	18.5122	61.9037
ENSG00000104957	YJU2B	protein_coding	1.15224	0.882004	1.46306	0.952537	0.308812	1.23419	0.876652	1.79017	0.183154	0.10316	0.735934	0.496596	1.1869	0.991541	0.125841	868.134	700.99	733.52	808.417
ENSG00000188529	SRSF10	protein_coding	1.02406	0.878055	1.16806	0.974711	0.75362	1.02158	0.861225	1.25045	0.825874	0.761097	0.846419	0.692707	1.05763	0.991541	0.125888	1724.56	1687.31	1495.22	1728.25
ENSG00000135312	HTR1B	protein_coding	1.36827	0.44447	2.57854	0.952537	0.437575	0.55688	0.226077	13.2335	0.206611	0.120875	2.43142	0.0856827	9.81692	0.991541	0.125888	74.6177	13.6864	24.5888	18.0729
ENSG00000123975	CKS2	protein_coding	1.49271	0.883452	2.30262	0.939548	0.0638212	1.81935	1.24819	2.70469	0.0130274	0.00276574	0.622708	0.339484	1.09644	0.991541	0.125919	86.8992	47.4323	80.8833	71.3219
ENSG00000111247	RAD51AP1	protein_coding	1.11682	0.715439	1.90455	0.960108	0.616582	1.49301	0.964537	2.46251	0.104399	0.0487282	0.616871	0.349385	1.06839	0.991541	0.125946	47.9786	33.3232	32.9203	35.8951
ENSG00000186517	ARHGAP30	protein_coding	1.2028	0.747857	1.89099	0.952537	0.439376	0.676861	0.398885	1.06502	0.148672	0.0781724	0.590935	0.286794	1.29431	0.991541	0.12602	766.174	1132.12	544.449	1361.53
ENSG00000116191	RALGPS2	protein_coding	1.24985	0.941895	1.64704	0.942163	0.0788487	1.00392	0.788301	1.34923	0.981266	0.973503	0.756226	0.516058	1.09168	0.991541	0.12603	1033.33	1028.87	977.129	1287.63
ENSG00000123200	ZC3H13	protein_coding	1.09894	0.740139	1.67238	0.956955	0.559867	0.898395	0.646088	1.28819	0.586737	0.475417	0.700236	0.450047	1.17787	0.991541	0.126093	2620.43	2916.47	2015.49	3204.59
ENSG00000141378	PTRH2	protein_coding	1.07256	0.892589	1.27666	0.952537	0.370363	1.25813	1.10683	1.43614	0.00818049	0.00142299	0.84309	0.694487	1.04312	0.991541	0.126159	241.941	192.828	219.066	205.292
ENSG00000102760	RGCC	protein_coding	1.17658	0.701983	2.01397	0.952537	0.455157	0.940964	0.675653	1.41426	0.827563	0.763174	0.619226	0.331436	1.06685	0.991541	0.126203	106.731	113.473	77.6648	133.869
ENSG00000114013	CD86	protein_coding	0.917727	0.610228	1.42382	0.97205	0.712218	0.752312	0.383966	1.26357	0.288194	0.187041	0.59834	0.327465	1.48032	0.991541	0.126217	51.4846	69.233	28.3178	62.9071
ENSG00000182253	SYNM	protein_coding	0.35113	0.118943	1.77656	0.863813	0.027754	0.16845	0.0172687	1.20731	0.000923823	5.41869e-05	2.84841	0.163998	35.1036	0.991541	0.126274	1212.11	7193.51	1212.09	2525.73
ENSG00000141994	DUS3L	protein_coding	1.08058	0.863975	1.40359	0.952537	0.501405	1.10691	0.907983	1.39042	0.45629	0.341578	0.776262	0.572359	1.12949	0.991541	0.126399	428.314	385.447	358.005	417.554
ENSG00000163041	H3-3A	protein_coding	1.21995	0.826142	1.73116	0.952537	0.219517	1.77815	1.36947	2.40193	0.00161361	0.000126901	0.700403	0.429983	1.08985	0.991541	0.126456	2632.88	1479.98	2249.5	1805.75
ENSG00000154217	PITPNC1	protein_coding	1.0888	0.872964	1.38143	0.952537	0.463845	0.798369	0.639197	1.03792	0.0841448	0.0366232	0.774567	0.545327	1.08385	0.991541	0.126525	639.642	801.467	539.644	873.265
ENSG00000065328	MCM10	protein_coding	1.2315	0.678451	2.63048	0.952537	0.447814	1.75695	0.978898	3.33411	0.0664154	0.0263663	0.548024	0.25275	1.12881	0.991541	0.12656	81.6597	47.6865	54.9316	57.5448
ENSG00000205710	C17orf107	protein_coding	1.29663	0.924412	1.84045	0.952537	0.159255	0.633181	0.412969	0.908033	0.0273282	0.0077735	0.665772	0.399826	1.15375	0.991541	0.126601	73.0349	114.703	62.6766	148.608
ENSG00000109220	CHIC2	protein_coding	1.10924	0.919049	1.37334	0.952537	0.31047	0.979817	0.827928	1.2095	0.879971	0.829531	0.799015	0.606689	1.07751	0.991541	0.126609	257.089	262.726	227.905	291.94
ENSG00000128563	PRKRIP1	protein_coding	1.20227	0.935787	1.56169	0.952537	0.128088	0.995301	0.799437	1.24585	0.976623	0.966543	0.766442	0.547453	1.14228	0.991541	0.126709	622.979	624.545	572.374	751.593
ENSG00000141446	ESCO1	protein_coding	1.15596	0.995192	1.38822	0.952537	0.152197	1.15996	0.937437	1.47246	0.197372	0.113763	0.800728	0.595075	1.06232	0.991541	0.126738	772.654	663.068	711.838	766.545
ENSG00000106004	HOXA5	protein_coding	0.881499	0.654122	1.19461	0.952537	0.471339	0.763601	0.539535	1.03025	0.174631	0.0967394	1.46911	0.914593	2.581	0.991541	0.126779	323.577	421.276	417.077	371.338
ENSG00000149091	DGKZ	protein_coding	1.11039	0.859871	1.41527	0.952537	0.371768	1.4099	1.12768	1.84031	0.00877461	0.00157829	0.772986	0.570523	1.13287	0.991541	0.12685	2205.74	1563.45	1891.63	1737.65
ENSG00000004864	SLC25A13	protein_coding	1.02345	0.868101	1.17564	0.974711	0.7576	1.3866	1.25466	1.586	0.000132751	2.42745e-06	0.848604	0.71115	1.06636	0.991541	0.126981	612.363	440.507	531.59	451.644
ENSG00000162191	UBXN1	protein_coding	1.10786	0.752922	1.71445	0.955791	0.532587	0.981746	0.717989	1.36531	0.933376	0.903691	0.697296	0.407212	1.15937	0.991541	0.126982	943.289	961.688	728.595	1065.21
ENSG00000122884	P4HA1	protein_coding	1.35185	0.929189	1.82804	0.935915	0.0612018	1.94834	1.4624	2.79072	0.000271589	7.95443e-06	0.702321	0.450182	1.08986	0.991541	0.127134	1298.03	665.568	1232.38	900.066
ENSG00000164880	INTS1	protein_coding	1.20136	0.909474	1.5691	0.952537	0.115899	1.27704	1.01737	1.59404	0.061818	0.0238611	0.774055	0.547781	1.13515	0.991541	0.127224	3240.32	2535.74	3010.92	3048.08
ENSG00000177084	POLE	protein_coding	1.27904	0.949678	1.71491	0.939548	0.0674152	1.17811	0.908117	1.50538	0.290721	0.189145	0.744298	0.519508	1.18941	0.991541	0.127255	1487.26	1262.17	1414.74	1614.48
ENSG00000159685	CHCHD6	protein_coding	1.05681	0.764963	1.45927	0.97166	0.707191	1.06075	0.734683	1.46733	0.751077	0.665171	0.72434	0.468372	1.17992	0.991541	0.1273	213.294	199.54	161.644	211.4
ENSG00000196843	ARID5A	protein_coding	1.18528	0.77032	1.76097	0.952537	0.427374	0.656661	0.402648	1.0216	0.080355	0.0343506	0.624803	0.317802	1.28695	0.991541	0.127329	269.395	409.554	199.305	485.654
ENSG00000136286	MYO1G	protein_coding	1.6177	0.818053	2.87649	0.948753	0.0891124	0.51083	0.243439	0.950967	0.0341246	0.0105521	0.53721	0.243713	1.62859	0.991541	0.127334	207.68	406.46	180.509	657.624
ENSG00000065978	YBX1	protein_coding	1.22943	0.843819	1.63674	0.952537	0.137775	1.59467	1.30952	1.99837	0.0028846	0.000300612	0.736837	0.502821	1.12773	0.991541	0.127355	5420.11	3397.64	4908.91	4177.05
ENSG00000132321	IQCA1	protein_coding	0.84406	0.571259	1.17304	0.956955	0.584704	0.842929	0.475063	1.24991	0.654936	0.55254	1.97446	0.990739	4.31738	0.991541	0.12744	226.1	267.911	375.913	225.788
ENSG00000169594	BNC1	protein_coding	1.50008	0.582165	3.10487	0.952537	0.38084	0.372706	0.120348	0.776468	0.0584521	0.0221362	0.359585	0.09895	1.7274	0.991541	0.127528	13.0421	35.035	7.12676	52.0766
ENSG00000164620	RELL2	protein_coding	1.50731	0.96902	2.22982	0.932662	0.0514411	1.67586	1.10656	2.37363	0.0283296	0.00816076	0.630812	0.328558	1.15479	0.991541	0.127542	139.314	83.1398	131.612	125.3
ENSG00000143028	SYPL2	protein_coding	0.59025	0.288827	0.600989	0.952537	0.17355	0.202882	0.0989772	0.222353	0.000329591	1.07757e-05	2.35421	1.51656	5.96869	0.991541	0.127558	7.27277	36.1825	10.3003	21.0802
ENSG00000095380	NANS	protein_coding	1.07487	0.89774	1.32465	0.959173	0.602712	0.903715	0.667634	1.18506	0.543472	0.431252	0.737779	0.514314	1.0451	0.991541	0.127639	381.147	422.288	302.594	454.296
ENSG00000181019	NQO1	protein_coding	2.06119	0.77848	4.31928	0.706905	0.0130106	4.24317	2.61451	7.0098	1.34209e-05	8.78977e-08	0.528193	0.201914	1.49096	0.991541	0.127705	1642.07	386.803	1787.7	797.375
ENSG00000197299	BLM	protein_coding	1.24293	0.800559	1.9952	0.952537	0.247257	1.47986	0.926209	2.44079	0.0624481	0.024209	0.663294	0.392947	1.23841	0.991541	0.127815	119.201	81.6617	98.5054	100.772
ENSG00000107742	SPOCK2	protein_coding	1.29133	0.671732	2.52139	0.952537	0.357955	0.597063	0.311308	1.1947	0.0991709	0.0456884	0.543437	0.247209	1.69243	0.991541	0.127821	435.098	729.417	305.579	941.751
ENSG00000106635	BCL7B	protein_coding	1.06918	0.844515	1.47852	0.956955	0.575639	1.13306	0.881439	1.49336	0.369629	0.259358	0.769773	0.522623	1.06759	0.991541	0.127846	628.565	554.615	516.611	594.454
ENSG00000164032	H2AZ1	protein_coding	1.08754	0.801634	1.42079	0.956955	0.545146	1.6203	1.289	2.03021	0.00198693	0.000172292	0.738277	0.513818	1.08366	0.991541	0.127919	672.532	414.833	539.787	450.678
ENSG00000124181	PLCG1	protein_coding	1.23474	0.899825	1.68725	0.952221	0.10718	1.10863	0.911054	1.34525	0.51003	0.39571	0.750747	0.511999	1.163	0.991541	0.12805	2147.4	1936.24	1990.16	2392.1
ENSG00000196724	ZNF418	protein_coding	0.863606	0.689697	1.05126	0.952537	0.492696	0.582998	0.397281	0.773699	0.0241212	0.00651749	1.5971	0.973815	3.04531	0.991541	0.128052	190.852	327.204	263.337	282.328
ENSG00000102879	CORO1A	protein_coding	1.59496	0.710058	3.49678	0.942163	0.0813141	0.511479	0.240243	1.01908	0.0253513	0.00699599	0.556067	0.228625	1.58896	0.991541	0.128104	371.836	727.071	329.907	1159.93
ENSG00000126870	DYNC2I1	protein_coding	1.04598	0.755181	1.49219	0.976374	0.779891	0.825116	0.584375	1.11562	0.300973	0.197653	0.703077	0.446066	1.18558	0.991541	0.128155	913.948	1106.84	671.248	1157.9
ENSG00000197696	NMB	protein_coding	1.19594	0.787444	1.69539	0.952537	0.359473	2.08487	1.53131	2.98634	0.000805445	4.42264e-05	0.654412	0.351658	1.23854	0.991541	0.128275	96.9937	46.1714	75.8249	55.308
ENSG00000139304	PTPRQ	protein_coding	0.717756	0.382145	1.05734	0.952537	0.382935	0.543596	0.353477	0.885222	0.156526	0.0838806	0.435098	0.183389	0.946353	0.991541	0.128343	1019.88	1876.17	318.581	1346.58
ENSG00000134516	DOCK2	protein_coding	1.90902	0.941912	3.48749	0.874216	0.0296881	0.497636	0.211442	0.959741	0.0361383	0.0114516	0.521503	0.20573	2.01017	0.991541	0.128408	478.664	962.048	476.719	1836.81
ENSG00000125485	DDX31	protein_coding	0.968635	0.873251	1.0767	0.968971	0.68571	0.958103	0.860259	1.08209	0.658403	0.556648	1.18717	0.96647	1.53295	0.991541	0.128471	344.613	359.709	398.071	349.642
ENSG00000154305	MIA3	protein_coding	1.22192	0.957344	1.6185	0.933666	0.0526498	1.11095	0.893096	1.34329	0.384012	0.272768	0.797529	0.608009	1.12243	0.991541	0.12849	1994.29	1794.99	1942.53	2192.43
ENSG00000134046	MBD2	protein_coding	1.02455	0.782674	1.35058	0.985452	0.837501	0.99127	0.746705	1.2398	0.955756	0.936277	0.772126	0.565531	1.06267	0.991541	0.128614	1879.34	1896.15	1485.96	1943.53
ENSG00000073060	SCARB1	protein_coding	1.1732	0.841842	1.64569	0.952537	0.241805	0.972558	0.75312	1.22598	0.877059	0.826005	0.74202	0.493958	1.16481	0.991541	0.12863	492.04	507.566	428.921	595.175
ENSG00000127870	RNF6	protein_coding	1.12201	0.773088	1.46796	0.952537	0.374955	1.47751	1.19877	1.86342	0.00713506	0.00117011	0.753174	0.530475	1.13929	0.991541	0.128663	870.179	588.501	734.81	659.783
ENSG00000079841	RIMS1	protein_coding	0.972161	0.348602	2.47384	0.99524	0.949427	0.326232	0.0837873	0.930662	0.024789	0.00677197	0.375974	0.0735798	2.59195	0.991541	0.128687	32.3338	98.6933	11.8616	95.4641
ENSG00000018625	ATP1A2	protein_coding	0.501294	0.203543	1.32539	0.952537	0.118178	0.203451	0.0461904	0.691413	0.00141784	0.000103772	2.62972	0.47263	13.7103	0.991541	0.12876	92.1327	451.592	121.289	226.255
ENSG00000176386	CDC26	protein_coding	1.04158	0.705574	1.39545	0.976605	0.782062	0.972	0.72084	1.303	0.884429	0.835086	0.724935	0.428018	1.14516	0.991541	0.128785	171.075	176.247	129.134	183.45
ENSG00000072163	LIMS2	protein_coding	0.837732	0.474645	1.40513	0.956955	0.556905	0.323623	0.177628	0.581936	0.000935245	5.51268e-05	1.93321	0.585583	4.98055	0.991541	0.12879	225.337	695.894	364.998	582.901
ENSG00000196345	ZKSCAN7	protein_coding	0.996579	0.827724	1.172	0.996801	0.973705	0.95926	0.803342	1.16927	0.751077	0.665169	1.25365	0.979731	1.66041	0.991541	0.128822	166.898	171.646	205.758	171.015
ENSG00000124731	TREM1	protein_coding	0.913854	0.256791	2.364	0.985503	0.844478	0.837945	0.29965	2.11651	0.76102	0.677964	0.365792	0.0824811	1.56964	0.991541	0.128939	42.4057	50.9781	14.1954	46.6699
ENSG00000153714	LURAP1L	protein_coding	0.885977	0.58113	1.2814	0.956955	0.579618	0.761353	0.531303	1.24903	0.277675	0.178264	0.619814	0.321254	1.1149	0.991541	0.129003	81.2172	107.507	45.0277	94.9252
ENSG00000123144	TRIR	protein_coding	1.09679	0.812213	1.52978	0.952537	0.475294	1.06505	0.84434	1.36897	0.696631	0.599579	0.753752	0.509853	1.06137	0.991541	0.12907	1661.06	1560.32	1372.69	1710.97
ENSG00000164897	TMUB1	protein_coding	1.03053	0.880759	1.22079	0.975392	0.769759	1.44643	1.15177	1.76848	0.00140187	0.000101582	0.799689	0.618101	1.08458	0.991541	0.129253	441.473	303.965	361.914	313.953
ENSG00000165233	CARD19	protein_coding	0.848182	0.711466	1.00778	0.952537	0.108477	0.785742	0.655138	0.984077	0.0351764	0.0110282	1.25027	0.926742	1.63748	0.991541	0.129283	173.404	222.85	185.158	188.17
ENSG00000144028	SNRNP200	protein_coding	1.10587	1.00279	1.25399	0.948753	0.0950999	1.17695	1.06274	1.3366	0.0156868	0.00356951	0.876754	0.737554	1.00864	0.991541	0.12944	5692.66	4837.52	5519.33	5351.28
ENSG00000101445	PPP1R16B	protein_coding	1.62873	0.729316	3.46086	0.948753	0.0991861	0.469154	0.194732	0.96355	0.022313	0.00585941	0.524123	0.227351	1.93071	0.991541	0.129513	222.75	475.193	190.336	773.952
ENSG00000159403	C1R	protein_coding	0.736576	0.398345	1.48265	0.952537	0.229596	0.337772	0.175399	0.685966	0.000185333	4.30171e-06	1.74257	0.581069	5.04288	0.991541	0.129589	612.327	1814.03	786.5	1335.94
ENSG00000141002	TCF25	protein_coding	1.10794	0.839316	1.4485	0.952537	0.407247	1.04211	0.825797	1.37816	0.793695	0.719216	0.763577	0.55746	1.06429	0.991541	0.129707	3008.28	2884.26	2542.95	3196.99
ENSG00000161204	ABCF3	protein_coding	1.06985	0.928797	1.26421	0.952537	0.336751	1.08883	0.965537	1.24283	0.29294	0.191149	0.858114	0.701193	1.07263	0.991541	0.129723	993.76	910.937	909.216	976.91
ENSG00000168803	ADAL	protein_coding	0.891685	0.741448	1.07436	0.952537	0.28306	0.880142	0.706395	1.08413	0.29815	0.195408	1.26079	0.997175	1.7017	0.991541	0.129723	135.97	156.71	154.162	137.96
ENSG00000145349	CAMK2D	protein_coding	1.08172	0.938842	1.26495	0.952537	0.330538	0.925304	0.814696	1.08314	0.412843	0.299693	0.838677	0.669029	1.00674	0.991541	0.129781	867.421	937.904	787.37	1016.25
ENSG00000102934	PLLP	protein_coding	0.747844	0.555797	0.963248	0.940284	0.0731978	0.869063	0.69037	1.17312	0.46489	0.350133	1.42357	0.891244	2.162	0.991541	0.129816	284.619	327.606	303.323	244.663
ENSG00000186625	KATNA1	protein_coding	1.09728	0.962514	1.28173	0.952537	0.186875	1.05853	0.963229	1.18137	0.495738	0.380466	0.85888	0.702271	1.03312	0.991541	0.130007	199.14	190.302	187.534	207.099
ENSG00000185088	RPS27L	protein_coding	1.03544	0.797037	1.3271	0.976335	0.776758	1.0993	0.871664	1.39521	0.519049	0.405455	0.76538	0.561123	1.05795	0.991541	0.130029	508.522	462.754	403.208	479.244
ENSG00000109101	FOXN1	protein_coding	0.971072	0.60083	1.38358	0.993369	0.913249	0.693955	0.471113	1.06198	0.236249	0.143908	0.555377	0.256211	1.17838	0.991541	0.130053	88.8507	127.884	47.9215	123.847
ENSG00000137547	MRPL15	protein_coding	1.2251	0.660425	2.00076	0.952537	0.250653	1.68834	1.29554	2.30881	0.00803113	0.00138649	0.680685	0.378637	1.2579	0.991541	0.130056	524.973	310.303	437.821	380.422
ENSG00000214413	BBIP1	protein_coding	0.902873	0.751583	1.06485	0.952537	0.288085	0.76771	0.667014	0.90665	0.0137962	0.00299185	1.23252	0.984492	1.59605	0.991541	0.130107	198.17	258.492	222.212	232.863
ENSG00000144366	GULP1	protein_coding	1.15308	0.760962	1.74549	0.96032	0.622085	0.462488	0.25879	0.769313	0.0171679	0.00405856	0.532295	0.197323	1.2356	0.991541	0.13016	119.804	259.273	73.8799	299.043
ENSG00000196670	ZFP62	protein_coding	1.15427	0.896223	1.42823	0.952537	0.179545	1.489	1.25156	1.85268	0.000973743	5.82634e-05	0.792567	0.596719	1.06304	0.991541	0.130178	959.419	642.702	877.422	742.364
ENSG00000075420	FNDC3B	protein_coding	1.18001	0.953678	1.48081	0.948753	0.102604	1.53393	1.29038	1.93448	0.0002106	5.38361e-06	0.801951	0.57205	1.08395	0.991541	0.130365	4607.16	3003.39	4359.08	3545
ENSG00000133246	PRAM1	protein_coding	1.32236	0.82287	2.07619	0.952537	0.316711	0.624194	0.23569	1.16199	0.135357	0.0692244	0.543905	0.214227	1.57593	0.991541	0.130401	53.776	83.9411	37.808	110.862
ENSG00000150990	DHX37	protein_coding	1.03851	0.841372	1.32647	0.972466	0.719337	1.24895	0.98315	1.57516	0.0591502	0.0225122	0.795622	0.60661	1.12319	0.991541	0.130458	924.008	738.912	761.037	768.074
ENSG00000137710	RDX	protein_coding	1.38832	1.00977	1.83261	0.879579	0.034623	1.86997	1.39908	2.60956	0.000384916	1.38752e-05	0.713296	0.436695	1.18947	0.991541	0.130494	1943.1	1038.42	1923.62	1441.55
ENSG00000145293	ENOPH1	protein_coding	1.08063	0.8855	1.31785	0.952537	0.373718	1.32464	1.16364	1.53386	0.00391144	0.000480373	0.827944	0.636036	1.01665	0.991541	0.130513	389.011	294.489	348.376	316.566
ENSG00000166333	ILK	protein_coding	0.763961	0.547526	1.04563	0.879579	0.0338969	0.794828	0.563075	1.11293	0.107904	0.051029	1.31804	0.901557	1.97405	0.991541	0.130518	1004.06	1264.02	1011.09	964.632
ENSG00000143845	ETNK2	protein_coding	0.956872	0.717857	1.26308	0.976335	0.775684	1.14501	0.881949	1.50608	0.459205	0.344442	1.39899	0.893304	2.12024	0.991541	0.13061	252.021	220.285	337.239	209.963
ENSG00000008294	SPAG9	protein_coding	1.03509	0.86294	1.21855	0.968663	0.66444	1.09387	0.946293	1.29406	0.330307	0.223701	0.841188	0.66321	1.02428	0.991541	0.130646	3131.85	2861.37	2726.25	2962.96
ENSG00000117308	GALE	protein_coding	0.870051	0.722353	1.02256	0.952537	0.236814	1.57041	1.27773	1.98048	0.000680718	3.40609e-05	0.774539	0.586504	1.03677	0.991541	0.130753	881.109	560.646	593.484	487.805
ENSG00000170004	CHD3	protein_coding	1.05826	0.862765	1.3175	0.960069	0.613909	1.1034	0.883785	1.41676	0.459288	0.344698	0.78337	0.584667	1.07252	0.991541	0.130755	12487.7	11316.1	10350.7	11976.2
ENSG00000142185	TRPM2	protein_coding	1.89234	0.92153	3.60176	0.706905	0.0129837	0.535734	0.35215	0.815956	0.0300796	0.00886227	0.571943	0.238562	1.5451	0.991541	0.130857	184.037	343.426	199.116	649.923
ENSG00000172824	CES4A	protein_coding	0.845407	0.63834	1.14162	0.952537	0.255174	0.789079	0.623213	1.00432	0.155745	0.0832989	1.37795	0.981782	2.18876	0.991541	0.130868	271.723	343.541	316.032	290.496
ENSG00000105669	COPE	protein_coding	1.03407	0.860171	1.22702	0.971107	0.696963	1.39196	1.18005	1.64533	0.000648442	3.15965e-05	0.830091	0.643515	1.0786	0.991541	0.130923	497.47	358.166	425.746	370.014
ENSG00000198171	DDRGK1	protein_coding	0.993327	0.64708	1.63484	0.99631	0.968757	0.962275	0.680484	1.34243	0.863063	0.808392	0.689567	0.420267	1.18121	0.991541	0.130929	1355.12	1408.73	927.835	1399.17
ENSG00000172578	KLHL6	protein_coding	1.5136	0.563091	3.50845	0.952537	0.215136	0.528892	0.1525	1.34063	0.0900011	0.0401294	0.483287	0.166223	2.40996	0.991541	0.131055	242.896	459.459	177.75	695.682
ENSG00000126653	NSRP1	protein_coding	1.05755	0.812256	1.36122	0.968663	0.673521	0.934441	0.707349	1.24741	0.681147	0.582005	0.749299	0.512441	1.14406	0.991541	0.131058	954.978	1021.45	756.412	1080.31
ENSG00000136280	CCM2	protein_coding	1.10702	0.857847	1.40423	0.952537	0.291159	0.935019	0.811704	1.11861	0.563339	0.451858	0.811254	0.599846	1.09086	0.991541	0.131084	572.118	611.557	513.764	679.154
ENSG00000204178	MACO1	protein_coding	1.0774	0.927813	1.24089	0.952537	0.257571	1.16423	1.04584	1.33786	0.0385597	0.0125425	0.867104	0.722806	1.02366	0.991541	0.131108	717.634	613.826	668.521	661.082
ENSG00000132613	MTSS2	protein_coding	0.923344	0.749902	1.1933	0.956955	0.590536	1.56018	1.13305	2.29807	0.00731972	0.00121458	0.724649	0.460613	1.14304	0.991541	0.131108	4349.42	2786.06	2908.36	2572.81
ENSG00000120279	MYCT1	protein_coding	1.24936	0.872504	1.98205	0.952537	0.420825	1.28455	0.775864	2.38208	0.443499	0.328175	0.548902	0.207514	1.232	0.991541	0.131151	48.6158	37.991	33.7319	47.3545
ENSG00000149591	TAGLN	protein_coding	0.495766	0.241104	0.970658	0.917528	0.0419937	0.244218	0.102018	0.558259	0.000326077	1.06436e-05	2.11592	0.453522	8.22197	0.991541	0.131325	1320.13	5404.85	1384.83	2679.32
ENSG00000005175	RPAP3	protein_coding	1.13623	0.850504	1.4181	0.952537	0.243806	1.20119	0.974928	1.48908	0.137904	0.070968	0.788533	0.594476	1.09388	0.991541	0.131329	488.922	406.911	438.128	461.64
ENSG00000277224	H2BC7	protein_coding	1.18568	0.623002	1.87394	0.952537	0.461947	2.76157	1.6615	4.4242	0.00011808	2.10349e-06	0.605848	0.305623	1.219	0.991541	0.131373	263.581	95.2003	189.181	112.896
ENSG00000158290	CUL4B	protein_coding	1.15333	0.939559	1.38455	0.948753	0.0909488	1.09044	0.966668	1.26896	0.379137	0.268431	0.832736	0.653983	1.04925	0.991541	0.131455	1080.8	990.496	1038.15	1142.29
ENSG00000204256	BRD2	protein_coding	1.05684	0.933126	1.23849	0.952537	0.378406	1.06664	0.978386	1.1852	0.378486	0.267732	0.872671	0.732799	1.03495	0.991541	0.131537	5445.27	5100.78	5019.17	5394.56
ENSG00000087128	TMPRSS11E	protein_coding	1.1917	0.47119	2.50334	0.968663	0.662414	0.917244	0.499471	1.64719	0.869466	0.816713	0.418025	0.0959012	1.20645	0.991541	0.131552	301.773	328.946	150.373	392.057
ENSG00000227268	KLLN	protein_coding	0.856589	0.600789	1.147	0.952537	0.322681	0.792003	0.590613	1.06258	0.187242	0.106326	1.40155	0.880432	2.16012	0.991541	0.13165	42.468	54.7388	50.9614	45.6875
ENSG00000141741	MIEN1	protein_coding	1.04565	0.778277	1.29777	0.97166	0.707642	1.78397	1.46129	2.17425	1.99192e-05	1.41523e-07	0.773213	0.564486	1.11796	0.991541	0.131701	442.192	247.146	357.453	258.459
ENSG00000008952	SEC62	protein_coding	1.08466	0.726679	1.43843	0.956955	0.584205	1.13535	0.843693	1.55261	0.47149	0.356718	0.724625	0.467766	1.07696	0.991541	0.131777	1631.94	1437.11	1282.54	1558.67
ENSG00000101115	SALL4	protein_coding	0.895319	0.466542	1.74121	0.97205	0.711261	1.08382	0.642087	1.91533	0.833934	0.771277	0.523082	0.169402	1.23808	0.991541	0.131825	166.135	153.63	78.1271	137.748
ENSG00000173641	HSPB7	protein_coding	0.498863	0.242398	1.04324	0.952537	0.116381	0.230508	0.0480663	0.627143	0.00323311	0.000359678	2.61623	0.390607	15.5794	0.991541	0.131832	34.9863	150.775	45.5042	75.0842
ENSG00000134917	ADAMTS8	protein_coding	0.505591	0.25284	1.00626	0.935915	0.0610005	0.251149	0.0910831	0.542305	0.000798082	4.34125e-05	2.20413	0.516904	6.61318	0.991541	0.13186	65.3204	260.12	72.9387	131.481
ENSG00000131263	RLIM	protein_coding	1.14584	0.944969	1.37536	0.952537	0.109251	1.14217	1.00109	1.3301	0.167513	0.0916292	0.831804	0.634044	1.0211	0.991541	0.131886	1224.3	1071.16	1166.54	1227.95
ENSG00000112033	PPARD	protein_coding	1.00562	0.855393	1.21633	0.99524	0.95602	1.38588	1.14306	1.71421	0.00414408	0.000524864	0.802572	0.602993	1.04918	0.991541	0.13203	1292.84	932.641	1042.47	938.908
ENSG00000244754	N4BP2L2	protein_coding	0.969674	0.848321	1.09795	0.972552	0.725833	0.769991	0.673265	0.911333	0.00784532	0.00133493	1.20969	0.978683	1.50425	0.991541	0.132041	3351.28	4352.11	3932.43	4220.84
ENSG00000148082	SHC3	protein_coding	0.771978	0.555518	0.973192	0.952537	0.121593	0.818209	0.638857	1.05666	0.298099	0.195344	1.43632	0.878184	2.27669	0.991541	0.132092	361.768	442.496	401.435	340.849
ENSG00000167625	ZNF526	protein_coding	1.1084	0.982372	1.26909	0.952537	0.154939	1.08577	0.946351	1.25896	0.324722	0.218779	0.855413	0.699225	1.06102	0.991541	0.132102	371.245	341.835	350.798	379.618
ENSG00000004139	SARM1	protein_coding	0.847722	0.725822	0.964567	0.939548	0.0724909	0.9188	0.778625	1.06115	0.434776	0.320216	1.22024	1.00845	1.57354	0.991541	0.132185	740.486	806.455	766.793	683.378
ENSG00000131389	SLC6A6	protein_coding	1.05008	0.833599	1.35633	0.968663	0.681002	1.6563	1.34091	2.13557	0.000195033	4.64947e-06	0.773132	0.575067	1.04415	0.991541	0.132259	1654.31	998.408	1342.99	1049.05
ENSG00000175221	MED16	protein_coding	1.10874	0.931294	1.33919	0.952537	0.189847	1.09599	0.976161	1.27081	0.314348	0.209055	0.843376	0.682291	1.09624	0.991541	0.132289	991.388	903.446	925.318	1004.69
ENSG00000112029	FBXO5	protein_coding	1.06336	0.818273	1.36361	0.960069	0.61366	1.15397	0.92299	1.53442	0.305225	0.201352	0.769642	0.551913	1.09508	0.991541	0.132327	86.8676	76.6131	70.4979	79.8258
ENSG00000100722	ZC3H14	protein_coding	1.08489	0.956616	1.19765	0.952537	0.209417	1.1397	1.01239	1.30139	0.0721358	0.0296427	0.869122	0.74187	1.05313	0.991541	0.132553	1275.11	1113.15	1198.95	1209.48
ENSG00000197982	C1orf122	protein_coding	1.01821	0.802429	1.33037	0.989855	0.890712	1.81435	1.37925	2.4072	6.86118e-05	9.23883e-07	0.753383	0.525636	1.09709	0.991541	0.132775	433.996	237.829	330.797	242.431
ENSG00000065621	GSTO2	protein_coding	0.882676	0.646365	1.12903	0.952537	0.35671	0.902798	0.744028	1.13581	0.528875	0.415282	1.34008	0.960421	1.8701	0.991541	0.132805	591.854	654.829	700.257	578.046
ENSG00000154727	GABPA	protein_coding	1.18894	0.926979	1.42846	0.935915	0.0612966	1.11908	0.971056	1.3444	0.290875	0.189299	0.818964	0.638679	1.07814	0.991541	0.132845	557.76	498.324	543.261	592.345
ENSG00000104375	STK3	protein_coding	1.25249	1.02032	1.62511	0.92312	0.0463811	0.903568	0.740017	1.11862	0.448072	0.333598	0.783191	0.564965	1.06654	0.991541	0.132876	385.088	427.182	378.063	535.147
ENSG00000109794	FAM149A	protein_coding	0.800563	0.647456	1.02036	0.952537	0.293259	0.626446	0.434404	0.869732	0.0484703	0.0172028	1.58031	0.96368	2.5636	0.991541	0.132979	230.057	367.483	291.249	293.755
[truncated: 13,041 more rows]
